# Supplementary material for: Reconstruction and Functional Annotation of P311 Protein–Protein Interaction Network Reveals Its New Functions
Source: Front Genet. 2019 Feb 19;10:109. doi: 10.3389/fgene.2019.00109 (PMC6390203; doi:10.3389/fgene.2019.00109)
Supplement: Supplementary file 1 [file Data_Sheet_1.ZIP]

Archive with 1 entries (1 files):
- Supplementary Material 1.txt
