# Supplementary material for: Reconstruction and Functional Annotation of P311 Protein–Protein Interaction Network Reveals Its New Functions
Source: Front Genet. 2019 Feb 19;10:109. doi: 10.3389/fgene.2019.00109 (PMC6390203; doi:10.3389/fgene.2019.00109)
Supplement: Supplementary file 1 [file Data_Sheet_1.ZIP › Supplementary Material 1.txt]

Gene1	Gene2	Direct_evidence	Supporting_evidence	PMIDs	Databases	ColorectalAdenocarcinoma	WHOLEBLOOD	BM-CD33+Myeloid	PB-CD14+Monocytes	PB-BDCA4+Dentritic_Cells	PB-CD56+NKCells	PB-CD4+Tcells	PB-CD8+Tcells	PB-CD19+Bcells	BM-CD105+Endothelial	BM-CD34+	leukemialymphoblastic(molt4)	721_B_lymphoblasts	lymphomaburkittsRaji	leukemiapromyelocytic(hl60)	lymphomaburkittsDaudi	leukemiachronicmyelogenous(k562)	thymus	Tonsil	lymphnode	fetalliver	BM-CD71+EarlyErythroid	bonemarrow	TemporalLobe	globuspallidus	CerebellumPeduncles	cerebellum	caudatenucleus	WholeBrain	ParietalLobe	MedullaOblongata	Amygdala	PrefrontalCortex	OccipitalLobe	Hypothalamus	Thalamus	subthalamicnucleus	CingulateCortex	Pons	spinalcord	fetalbrain	adrenalgland	Lung	Heart
ENSG00000002586	ENSG00000135018	literature|			ATAXIA|	1	1	1	1	1	1	1	1	1	1	1	1	1	1	1	1	1	1	1	1	1	1	1	1	1	1	1	1	1	1	1	1	1	1	1	1	1	1	1	1	1	1	1	1
ENSG00000002746	ENSG00000180879	literature|			ATAXIA|	1	1	1	1	0	1	1	1	1	1	1	1	1	1	1	1	1	1	1	1	1	1	1	1	1	1	1	1	1	1	1	1	1	1	1	1	1	1	1	1	1	1	1	1
ENSG00000002822	ENSG00000137699	literature|	interolog|		ATAXIA|	1	1	1	1	1	1	0	1	1	1	1	0	1	1	0	0	0	1	1	0	0	0	0	0	0	0	0	0	1	0	0	0	0	0	0	0	0	0	0	1	0	0	1	1
ENSG00000005436	ENSG00000137076	literature|			ATAXIA|	1	1	1	1	1	1	1	1	1	1	1	1	1	1	1	1	1	0	1	1	1	1	0	0	0	1	1	1	0	1	1	1	1	1	1	1	0	0	1	1	1	1	0	1
ENSG00000006611	ENSG00000182040	literature|			ATAXIA|	1	1	0	1	1	1	1	1	0	1	1	1	0	1	1	1	1	0	1	1	1	1	1	1	1	1	1	1	1	1	1	1	1	1	1	1	0	1	1	1	1	0	1	1
ENSG00000008952	ENSG00000025796	literature|	interolog|		ATAXIA|	1	1	1	1	1	1	1	1	1	1	1	1	1	1	1	1	1	1	1	1	1	1	1	1	1	1	1	1	1	1	1	1	1	1	1	1	1	1	1	1	1	1	1	0
ENSG00000010295	ENSG00000165188	literature|			ATAXIA|
ENSG00000010803	ENSG00000178307	literature|	interolog|		ATAXIA|	1	1	1	1	1	1	1	1	1	1	1	1	1	1	1	1	1	1	1	1	1	1	1	1	1	1	1	1	1	1	1	1	1	1	1	1	1	0	1	1	1	0	1	1
ENSG00000010810	ENSG00000169398	li|literature|two_hybrid|	interolog|	16713569|	ATAXIA|	1	0	1	1	1	1	1	1	1	1	1	1	1	1	1	1	1	1	1	1	1	1	1	1	1	1	1	1	1	1	1	1	1	1	1	1	1	1	1	1	1	1	1	1
ENSG00000011295	ENSG00000125351	literature|two_hybrid|	interolog|	16713569|	ATAXIA|	1	1	1	1	1	1	1	1	1	1	1	1	1	1	1	1	1	1	1	1	1	1	1	1	1	1	1	1	1	1	1	1	1	1	1	1	1	1	1	1	1	1	1	0
ENSG00000011304	ENSG00000077312	coap_assay|literature|two_hybrid|	interolog|	16713569|	ATAXIA|
ENSG00000011590	ENSG00000131721	literature|two_hybrid|		16713569|	ATAXIA|
ENSG00000012048	ENSG00000138376	literature|literature_annotated_complex:brca1-bard1-ubch7c_complex(mi:0077-_nuclear_magnetic_resonance)|two_hybrid|	interolog|	16713569|	ATAXIA|CORUM|	0	0	1	0	1	0	0	0	0	1	1	1	1	0	0	1	0	1	0	0	0	1	0	0	0	0	0	0	0	0	0	0	0	0	0	0	0	0	0	0	0	0	0	0
ENSG00000012822	ENSG00000104946	literature|two_hybrid|		16713569|	ATAXIA|
ENSG00000012963	ENSG00000153944	two_hybrid|	interolog|	16713569|	ATAXIA|
ENSG00000015479	ENSG00000116830	literature|two_hybrid|		16713569|	ATAXIA|	1	0	1	0	0	0	0	0	0	1	1	1	1	1	1	1	1	0	0	0	0	1	1	0	0	0	0	0	0	0	0	0	0	0	0	0	0	0	0	0	0	0	0	0
ENSG00000025800	ENSG00000124207	literature|two_hybrid|	interolog|	16713569|	ATAXIA|	1	1	1	1	1	1	1	1	1	1	1	1	1	1	1	1	1	1	1	1	1	1	1	1	1	1	1	1	1	1	1	1	1	1	1	1	1	1	1	1	1	1	1	1
ENSG00000030582	ENSG00000100038	literature|two_hybrid|		16713569|	ATAXIA|
ENSG00000048540	ENSG00000160062	literature|two_hybrid|		16713569|	ATAXIA|
ENSG00000048740	ENSG00000111701	literature|two_hybrid|		16713569|	ATAXIA|	0	1	1	0	0	0	1	1	0	0	0	1	1	1	1	1	1	1	1	1	1	1	1	1	1	1	1	1	1	1	1	1	1	1	1	1	1	1	1	1	1	0	1	1
ENSG00000049323	ENSG00000082781	literature|two_hybrid|		16713569|	ATAXIA|	1	1	1	1	1	0	1	1	1	1	1	1	1	1	1	1	1	1	1	1	1	1	1	1	0	1	0	1	1	0	0	1	1	1	1	1	1	1	1	1	1	1	1	1
ENSG00000051108	ENSG00000159433	literature|two_hybrid|		16713569|	ATAXIA|
ENSG00000052802	ENSG00000147383	two_hybrid|	interolog|	16713569|	ATAXIA|	1	1	1	1	1	1	1	1	1	1	1	1	1	0	1	1	1	0	1	1	1	0	0	1	1	1	1	1	1	1	1	1	1	1	1	1	1	1	1	1	1	1	1	0
ENSG00000054148	ENSG00000160972	literature|two_hybrid|	interolog|	16713569|	ATAXIA|	0	0	0	0	1	1	0	1	1	1	1	1	1	1	0	0	1	1	0	1	1	1	1	1	0	0	1	1	0	0	0	1	0	1	1	1	0	0	0	1	1	1	1	1
ENSG00000054356	ENSG00000160460	literature|two_hybrid|		16713569|	ATAXIA|
ENSG00000056558	ENSG00000118503	literature|two_hybrid|	interolog|	16713569|	ATAXIA|	1	1	1	1	1	1	1	1	1	0	0	1	1	1	1	1	1	1	1	1	1	0	1	1	1	1	1	1	1	1	1	1	1	1	1	1	1	1	1	1	1	1	1	1
ENSG00000057657	ENSG00000065717	literature|two_hybrid|	interolog|	16713569|	ATAXIA|	0	1	1	0	1	1	1	1	1	0	1	0	1	1	1	1	0	0	1	1	1	1	1	0	1	0	0	0	0	0	0	0	1	1	0	1	0	1	0	1	1	0	1	1
ENSG00000060566	ENSG00000143578	literature|two_hybrid|		16713569|	ATAXIA|	1	0	1	1	1	1	1	1	1	1	1	1	1	1	0	0	1	0	0	0	1	1	1	0	0	0	1	1	1	0	0	1	0	0	0	1	0	1	0	1	0	0	1	1
ENSG00000063244	ENSG00000160201	coap_assay|literature|literature_annotated_complex:nop56p-associated_pre-rrna_complex(mi:0007-_anti_tag_coimmunoprecipitation;_mi:0069-_mass_spectrometry_studies_of_complexes)|two_hybrid|	interolog|	16713569|	ATAXIA|CORUM|	1	1	1	1	1	1	1	1	1	1	1	1	1	1	1	1	1	1	1	1	1	1	1	1	1	1	1	1	1	1	1	1	1	1	1	1	1	1	1	1	1	1	1	1
ENSG00000065526	ENSG00000116478	literature|two_hybrid|	interolog|	16713569|	ATAXIA|
ENSG00000066379	ENSG00000147140	literature|two_hybrid|	interolog|	16713569|	ATAXIA|
ENSG00000066427	ENSG00000165280	coap_assay|literature|two_hybrid|	interolog|	16713569|	ATAXIA|	1	1	1	1	1	1	1	1	0	0	1	1	1	1	0	1	0	0	1	0	0	1	1	1	1	0	0	0	0	1	1	1	1	0	1	0	1	0	1	0	1	0	0	0
ENSG00000067445	ENSG00000112578	literature|two_hybrid|		16713569|	ATAXIA|	0	0	0	0	1	1	0	1	1	1	1	0	0	1	0	1	0	1	0	0	1	1	0	1	1	1	1	1	1	1	1	1	1	1	1	1	1	1	1	1	0	0	1	1
ENSG00000069424	ENSG00000136003	two_hybrid|	interolog|	16713569|	ATAXIA|	0	1	1	1	1	1	1	1	0	0	0	1	1	1	1	1	0	0	0	0	0	0	0	1	0	0	0	0	1	0	1	1	1	0	0	0	0	0	0	0	1	0	0	0
ENSG00000070367	ENSG00000116903	literature|literature_annotated_complex:sec6/8_exocyst_complex(mi:0004-_affinity_chromatography_technologies)|two_hybrid|	interolog|	16713569|	ATAXIA|CORUM|
ENSG00000071051	ENSG00000148053	literature|two_hybrid|	interolog|	16713569|	ATAXIA|	0	0	0	0	0	0	0	0	0	1	0	0	1	1	0	1	0	1	0	1	0	0	0	1	1	1	1	1	1	1	1	1	1	1	1	1	1	1	1	1	1	0	0	1
ENSG00000071575	ENSG00000165392	two_hybrid|	interolog|	16713569|	ATAXIA|	1	0	0	0	1	0	1	1	1	1	1	1	0	1	1	1	1	0	0	0	1	0	0	0	0	0	0	0	0	0	1	0	1	0	1	0	0	0	0	0	0	0	0	0
ENSG00000072110	ENSG00000159840	literature|two_hybrid|	interolog|	16713569|	ATAXIA|	1	1	1	1	1	1	1	1	1	1	1	1	0	1	0	1	1	1	1	1	1	1	1	1	1	1	1	1	1	1	1	1	1	1	1	1	1	1	1	1	1	1	1	1
ENSG00000072201	ENSG00000160062	coap_assay|literature|two_hybrid|	interolog|	16713569|	ATAXIA|
ENSG00000072310	ENSG00000100811	literature|two_hybrid|	interolog|	16713569|	ATAXIA|
ENSG00000073711	ENSG00000080839	literature|two_hybrid|		16713569|	ATAXIA|	0	0	0	0	0	1	0	0	0	1	1	1	1	0	1	1	0	0	0	0	0	1	0	0	0	0	0	0	0	0	0	0	0	0	0	0	0	0	0	0	0	0	0	0
ENSG00000074800	ENSG00000196459	literature|two_hybrid|	interolog|	16713569|	ATAXIA|	1	1	1	1	1	1	1	1	1	1	1	1	1	1	1	1	1	1	1	1	1	0	1	1	1	1	1	1	1	1	1	1	1	1	1	1	1	1	1	1	1	1	1	1
ENSG00000074842	ENSG00000160932	literature|two_hybrid|		16713569|	ATAXIA|	1	1	1	1	1	1	1	1	1	0	1	1	1	0	0	1	1	1	1	1	0	0	0	1	1	1	1	1	1	1	1	1	1	1	0	1	1	1	1	1	0	1	1	1
ENSG00000075856	ENSG00000169083	literature|two_hybrid|		16713569|	ATAXIA|	1	1	1	0	1	1	1	0	0	1	0	1	1	1	1	1	0	1	1	0	1	0	1	1	1	1	1	0	1	1	0	1	1	0	1	1	1	1	1	1	1	1	1	1
ENSG00000075945	ENSG00000197122	literature|two_hybrid|		16713569|	ATAXIA|	0	0	0	1	1	0	0	0	0	0	0	0	1	0	0	0	0	0	0	0	0	0	0	0	0	0	0	0	0	0	0	0	1	0	0	0	0	0	0	0	0	0	0	0
ENSG00000076382	ENSG00000155087	literature|two_hybrid|		16713569|	ATAXIA|	0	1	1	0	1	1	1	1	1	1	1	1	1	1	1	1	1	1	1	1	1	1	1	0	0	0	0	0	1	1	1	0	1	1	1	1	1	1	1	1	1	1	0	1
ENSG00000077522	ENSG00000117155	literature|two_hybrid|	interolog|	16713569|	ATAXIA|	1	1	1	0	1	1	1	1	1	1	1	1	1	1	1	1	1	1	1	1	1	1	1	1	1	1	1	1	1	1	1	1	1	1	1	1	1	1	1	1	1	1	1	1
ENSG00000077684	ENSG00000134086	literature|two_hybrid|		16713569|	ATAXIA|	0	0	1	0	0	0	0	0	1	1	0	0	0	0	0	0	0	0	0	0	0	0	0	0	1	0	0	0	0	0	0	0	0	0	0	0	0	0	1	0	0	0	0	0
ENSG00000077942	ENSG00000141646	literature|two_hybrid|		16713569|	ATAXIA|	0	1	1	0	0	1	1	0	0	1	0	1	1	1	1	1	1	1	1	1	1	1	1	0	1	1	1	1	1	1	1	1	1	1	1	1	1	0	1	1	1	1	1	1
ENSG00000078328	ENSG00000106459	coap_assay|two_hybrid|	interolog|	16713569|	ATAXIA|	0	1	1	0	0	1	1	0	0	1	0	0	1	1	0	0	0	0	0	0	0	1	0	1	0	0	0	0	0	0	0	0	0	0	0	1	1	0	1	0	0	0	0	0
ENSG00000078401	ENSG00000163273	literature|two_hybrid|		16713569|	ATAXIA|	0	0	0	0	0	0	0	0	0	0	0	0	0	0	0	0	0	0	0	0	0	0	0	0	0	0	0	0	0	0	0	0	0	0	0	0	0	1	0	1	0	0	0	0
ENSG00000078699	ENSG00000169375	literature|two_hybrid|		16713569|	ATAXIA|
ENSG00000078902	ENSG00000100284	literature|two_hybrid|	interolog|	16713569|	ATAXIA|	1	1	1	1	1	1	1	1	1	1	1	0	1	0	1	1	1	1	1	1	1	1	1	1	1	1	1	1	1	1	1	1	1	1	1	1	1	1	1	1	1	1	1	1
ENSG00000079102	ENSG00000109906	literature|two_hybrid|		16713569|	ATAXIA|	1	1	0	1	0	1	1	1	0	1	1	0	0	1	1	1	1	1	1	1	1	1	1	1	1	1	1	1	1	1	1	1	1	1	1	1	1	1	1	1	1	0	1	1
ENSG00000080561	ENSG00000089289	literature|two_hybrid|		16713569|	ATAXIA|	1	1	1	1	1	1	1	1	1	1	1	1	1	1	1	1	1	1	1	1	1	1	1	1	1	1	1	1	1	1	1	1	1	1	1	1	1	1	1	1	1	1	1	1
ENSG00000081479	ENSG00000118271	literature|two_hybrid|		16713569|	ATAXIA|	0	0	0	1	0	0	0	0	1	0	0	1	0	0	1	1	0	0	0	0	1	0	1	0	0	0	0	1	0	1	0	0	0	1	1	0	1	0	0	1	1	0	1	0
ENSG00000085365	ENSG00000140497	literature|literature_annotated_complex:scamp1-scamp2-scamp3_complex(mi:0019-_coimmunoprecipitation)|two_hybrid|	interolog|	16713569|	ATAXIA|CORUM|	1	1	1	1	1	1	1	1	1	1	1	1	1	1	1	1	1	1	1	1	1	1	1	1	1	1	1	1	1	1	1	1	1	1	1	1	1	1	1	1	1	1	1	1
ENSG00000086730	ENSG00000124181	literature|two_hybrid|		16713569|	ATAXIA|	1	1	0	0	1	1	1	1	1	1	1	0	1	1	1	1	0	1	1	1	0	0	1	0	0	0	0	0	1	0	0	1	0	0	1	0	0	0	1	1	0	0	1	1
ENSG00000087077	ENSG00000183386	coap_assay|literature|two_hybrid|		16713569|	ATAXIA|	1	0	1	1	1	0	0	1	0	1	1	0	1	1	0	1	1	1	1	1	0	0	1	1	0	0	1	0	1	0	1	1	0	0	1	1	0	0	1	1	0	1	1	1
ENSG00000087095	ENSG00000187672	two_hybrid|	interolog|	16713569|	ATAXIA|	0	0	0	0	0	0	0	0	0	0	0	0	0	0	0	0	0	0	0	0	0	0	0	1	1	1	0	0	1	1	1	1	1	1	1	0	1	1	1	0	1	0	0	0
ENSG00000087152	ENSG00000177600	two_hybrid|	interolog|	16713569|	ATAXIA|	1	1	1	1	1	1	1	1	1	1	1	1	1	1	1	1	1	1	1	1	1	1	1	1	1	1	1	0	1	1	1	1	1	1	1	1	1	1	0	1	1	1	1	1
ENSG00000087448	ENSG00000130307	literature|two_hybrid|		16713569|	ATAXIA|
ENSG00000089775	ENSG00000127191	literature|two_hybrid|		16713569|	ATAXIA|	0	0	0	1	1	1	1	1	1	1	1	1	1	1	0	1	0	1	1	0	0	1	0	0	0	1	0	0	0	0	0	0	0	0	1	0	0	0	0	0	0	0	0	0
ENSG00000090006	ENSG00000105329	literature|two_hybrid|		16713569|	ATAXIA|	1	0	0	1	1	1	1	1	0	0	1	0	1	1	1	0	1	1	1	1	0	0	1	0	0	0	0	0	0	0	0	1	1	0	1	0	0	0	1	0	1	1	1	1
ENSG00000090061	ENSG00000130307	coap_assay|literature|two_hybrid|	interolog|	16713569|	ATAXIA|
ENSG00000090539	ENSG00000128791	literature|two_hybrid|	interolog|	16713569|	ATAXIA|	0	0	0	0	0	0	0	0	0	0	0	0	0	0	0	0	0	0	0	0	0	0	0	0	0	0	0	0	0	0	0	0	0	0	0	0	0	0	0	0	0	0	0	0
ENSG00000091073	ENSG00000185002	literature|two_hybrid|		16713569|	ATAXIA|	0	1	0	0	0	0	0	0	0	0	0	0	0	0	1	0	0	0	0	0	0	0	0	0	1	0	1	1	0	1	0	0	0	1	0	0	0	0	0	0	0	0	1	0
ENSG00000091136	ENSG00000142156	literature|two_hybrid|	interolog|	16713569|	ATAXIA|	0	0	0	0	0	0	0	0	0	0	0	0	0	0	0	0	0	0	0	1	1	0	0	1	0	0	0	0	0	0	0	0	0	0	0	0	0	0	0	1	0	0	1	0
ENSG00000091428	ENSG00000133818	literature|two_hybrid|	interolog|	16713569|	ATAXIA|	0	0	0	0	0	0	0	0	0	0	0	0	0	0	0	0	0	0	0	0	0	0	0	1	1	1	1	1	1	1	1	1	1	1	1	1	1	1	1	0	0	1	0	0
ENSG00000092203	ENSG00000110422	literature|two_hybrid|	interolog|	16713569|	ATAXIA|	1	1	1	0	0	1	1	0	0	1	1	1	1	1	1	1	1	1	1	0	0	1	1	0	0	0	1	0	1	0	1	1	1	1	0	0	1	1	0	1	0	1	0	0
ENSG00000095787	ENSG00000171346	literature|two_hybrid|		16713569|	ATAXIA|	1	0	0	0	0	0	0	0	0	0	0	0	0	0	0	0	0	1	1	0	0	0	0	0	0	0	0	0	0	0	0	0	0	0	0	0	0	0	0	0	0	0	0	0
ENSG00000095951	ENSG00000166949	coap_assay|literature|two_hybrid|		16713569|	ATAXIA|	1	1	0	0	1	1	1	1	1	1	1	1	1	1	1	1	1	1	0	1	0	0	0	0	1	0	0	1	0	0	1	1	1	1	0	0	1	1	1	0	1	0	0	0
ENSG00000099139	ENSG00000143839	literature|two_hybrid|		16713569|	ATAXIA|	0	0	0	0	0	0	0	0	0	0	0	0	0	0	0	0	0	1	1	0	0	0	0	0	0	0	0	0	0	0	0	0	0	0	0	0	0	0	0	0	0	0	0	0
ENSG00000099622	ENSG00000137076	literature|two_hybrid|		16713569|	ATAXIA|	1	1	1	1	1	1	1	1	1	1	1	1	1	1	1	1	1	1	1	1	1	1	1	0	1	1	1	1	1	1	1	1	1	1	1	1	0	1	1	1	1	1	1	1
ENSG00000099917	ENSG00000165629	literature|two_hybrid|	interolog|	16713569|	ATAXIA|	1	1	1	1	1	1	1	1	1	1	1	1	1	1	1	1	1	1	1	1	1	1	1	1	1	1	1	1	1	1	1	1	1	1	1	1	1	1	1	1	1	1	1	1
ENSG00000100151	ENSG00000143761	literature|two_hybrid|	interolog|	16713569|	ATAXIA|	1	1	1	1	1	1	1	1	1	1	1	1	1	1	1	1	1	1	1	1	1	1	1	1	1	1	1	1	1	1	1	1	1	1	1	1	1	1	1	1	1	1	1	1
ENSG00000100211	ENSG00000168036	literature|two_hybrid|		16713569|	ATAXIA|	1	0	1	1	0	1	1	1	1	1	1	1	1	0	1	0	1	1	1	1	1	1	1	1	1	1	0	1	0	0	0	0	1	1	1	1	1	1	1	1	1	1	1	1
ENSG00000100320	ENSG00000183283	coap_assay|literature|two_hybrid|		16713569|	ATAXIA|	1	1	0	0	0	0	0	0	0	0	1	1	0	1	1	1	1	1	0	0	1	0	0	1	1	1	1	1	1	1	1	1	1	1	1	1	1	1	1	1	1	1	1	1
ENSG00000100567	ENSG00000100902	literature|literature_annotated_complex:pa28gamma-20s_proteasome(mi:0029-_cosedimentation_through_density_gradients)|two_hybrid|	interolog|	16713569|	ATAXIA|CORUM|	1	1	1	1	1	1	1	1	1	1	1	1	1	1	1	1	1	1	1	1	1	1	1	1	0	0	1	1	1	1	1	1	1	1	1	1	1	1	1	1	1	1	1	0
ENSG00000101040	ENSG00000157077	literature|two_hybrid|		16713569|	ATAXIA|	1	1	0	1	1	1	1	1	1	1	1	1	0	1	1	1	1	1	1	1	1	1	1	1	1	1	1	1	1	1	1	1	1	1	1	1	1	1	1	1	1	1	1	1
ENSG00000101365	ENSG00000166411	literature|two_hybrid|	interolog|	16713569|	ATAXIA|	1	1	1	1	1	1	1	1	1	1	1	1	1	1	1	1	1	1	1	1	1	1	1	1	1	1	1	1	1	1	1	1	1	1	1	1	1	1	1	1	1	1	1	1
ENSG00000101439	ENSG00000133401	literature|two_hybrid|		16713569|	ATAXIA|	1	0	0	0	0	0	0	0	0	0	0	0	0	0	0	0	0	0	0	0	0	0	0	1	1	1	1	1	1	1	1	1	1	1	1	1	1	1	1	1	1	0	1	0
ENSG00000101624	ENSG00000131095	literature|two_hybrid|		16713569|	ATAXIA|	0	0	0	0	0	0	0	0	0	0	0	0	0	0	0	0	0	0	0	0	0	0	0	0	0	0	0	0	0	0	0	0	0	0	0	0	0	0	0	0	0	0	0	0
ENSG00000101811	ENSG00000125755	literature|literature_annotated_complex:polyadenylation_complex_(cstf1,_cstf2,_cstf3,_sympk_cpsf1,_cpsf2,_cpsf3)(mi:0019-_coimmunoprecipitation)|two_hybrid|	interolog|	16713569|	ATAXIA|CORUM|	1	0	0	1	1	0	0	1	1	1	1	0	1	1	1	0	1	1	0	0	0	1	0	0	0	0	0	1	1	0	0	0	1	0	1	0	0	0	0	1	0	0	1	1
ENSG00000102096	ENSG00000166136	literature|two_hybrid|		16713569|	ATAXIA|	1	1	1	1	1	1	1	1	1	1	1	1	1	1	1	1	1	1	1	1	1	1	1	1	1	1	1	1	1	1	1	1	1	1	1	1	1	1	1	1	1	1	1	1
ENSG00000102103	ENSG00000121931	literature|two_hybrid|	interolog|	16713569|	ATAXIA|	1	1	1	1	0	1	1	1	1	1	1	0	1	1	1	1	1	0	1	1	0	0	0	0	1	1	0	1	0	1	1	1	1	1	1	1	1	0	1	1	0	0	0	0
ENSG00000102753	ENSG00000198959	literature|two_hybrid|	interolog|	16713569|	ATAXIA|	1	1	1	1	1	0	0	0	1	1	1	0	0	0	1	1	1	1	1	1	1	1	1	1	1	1	1	1	1	1	1	1	1	1	1	1	1	1	1	1	1	1	1	1
ENSG00000102935	ENSG00000143799	literature|two_hybrid|		16713569|	ATAXIA|	0	0	0	0	0	0	0	0	0	1	1	0	1	0	0	0	1	1	0	1	1	0	0	1	1	1	1	1	1	1	1	1	1	1	1	1	1	1	1	1	1	1	1	1
ENSG00000102977	ENSG00000128513	literature|literature_annotated_complex:rap1_complex(mi:0007-_anti_tag_coimmunoprecipitation)|two_hybrid|		16713569|	ATAXIA|CORUM|
ENSG00000103024	ENSG00000104969	literature|two_hybrid|		16713569|	ATAXIA|
ENSG00000103154	ENSG00000120498	literature|two_hybrid|		16713569|	ATAXIA|	0	0	0	0	0	0	0	0	0	0	0	0	0	0	0	0	0	0	0	0	0	0	0	0	0	0	0	0	0	0	0	0	0	0	0	0	0	0	0	0	0	0	0	0
ENSG00000103226	ENSG00000141198	literature|two_hybrid|		16713569|	ATAXIA|
ENSG00000103275	ENSG00000165659	literature|two_hybrid|	interolog|	16713569|	ATAXIA|	0	0	1	1	1	0	0	0	0	1	1	0	0	0	0	0	0	0	0	0	0	0	1	1	0	0	0	0	1	1	1	0	1	0	0	0	1	0	1	1	0	1	1	0
ENSG00000103342	ENSG00000120705	literature|two_hybrid|	interolog|	16713569|	ATAXIA|	1	1	1	1	1	1	1	1	1	1	1	1	1	1	1	1	1	1	1	1	1	1	1	1	1	1	1	1	1	1	1	1	1	1	1	1	1	1	1	1	1	1	1	0
ENSG00000103423	ENSG00000204210	literature|two_hybrid|	interolog|	16713569|	ATAXIA|	1	1	1	1	1	1	1	1	1	1	1	1	1	1	1	1	1	1	1	1	1	1	1	1	1	1	1	1	1	1	1	1	1	1	1	1	1	1	1	1	1	1	1	1
ENSG00000103528	ENSG00000166925	literature|two_hybrid|		16713569|	ATAXIA|	0	0	0	0	0	1	0	0	1	0	0	0	0	0	0	1	0	0	0	0	0	0	0	0	0	0	0	0	1	1	0	1	1	1	1	0	0	0	0	0	0	0	1	0
ENSG00000104859	ENSG00000131721	literature|two_hybrid|	interolog|	16713569|	ATAXIA|
ENSG00000104904	ENSG00000115758	literature|two_hybrid|		16713569|	ATAXIA|	1	1	1	1	1	1	1	1	1	1	1	1	1	1	1	1	1	1	1	1	1	1	1	1	1	1	1	1	1	1	1	1	1	1	1	1	1	1	1	1	1	1	1	1
ENSG00000104936	ENSG00000132155	literature|two_hybrid|		16713569|	ATAXIA|	1	1	1	0	1	1	1	1	1	1	1	1	1	1	1	1	1	1	1	1	1	1	1	1	1	1	1	1	1	1	1	1	1	1	1	1	1	1	1	1	1	1	1	1
ENSG00000104964	ENSG00000184302	literature|two_hybrid|	interolog|	16713569|	ATAXIA|	1	1	1	0	0	1	0	1	0	0	0	1	1	1	1	1	1	1	1	1	1	1	0	1	1	1	1	1	1	1	1	1	1	1	1	1	1	1	1	1	1	1	1	1
ENSG00000105245	ENSG00000139517	two_hybrid|	interolog|	16713569|	ATAXIA|	1	1	0	0	1	1	0	1	0	0	0	1	1	1	1	0	1	0	0	1	1	1	1	1	1	1	1	1	1	1	1	1	1	1	1	1	1	1	1	1	1	1	1	1
ENSG00000105254	ENSG00000127824	coap_assay|literature|two_hybrid|	interolog|	16713569|	ATAXIA|	1	1	1	1	1	1	1	1	1	1	1	1	1	1	1	1	1	1	1	1	0	1	1	1	1	1	1	1	1	1	1	1	1	1	1	1	1	1	1	1	1	1	1	1
ENSG00000105409	ENSG00000109917	two_hybrid|	interolog|	16713569|	ATAXIA|	0	0	0	0	0	1	1	0	1	0	1	1	0	1	1	1	1	0	0	0	0	0	1	1	1	1	1	1	1	1	1	1	1	1	1	1	1	1	1	1	1	1	0	1
ENSG00000105663	ENSG00000166949	literature|two_hybrid|		16713569|	ATAXIA|	0	0	0	0	0	0	0	0	0	0	0	0	0	0	0	0	0	0	0	0	0	0	0	0	0	0	0	0	0	0	0	0	0	0	0	0	0	1	0	0	0	0	0	0
ENSG00000105810	ENSG00000118971	literature|literature_annotated_complex:ccnd2-cdk6_complex(mi:0019-_coimmunoprecipitation)|two_hybrid|	interolog|	16713569|	ATAXIA|CORUM|	0	0	0	0	0	0	0	1	0	0	1	0	0	1	0	0	0	0	0	0	0	0	0	0	0	0	0	0	0	0	0	0	0	0	0	1	0	0	0	0	0	0	0	1
ENSG00000105856	ENSG00000170365	literature|two_hybrid|		16713569|	ATAXIA|
ENSG00000106366	ENSG00000109072	literature|two_hybrid|		16713569|	ATAXIA|	1	0	0	0	0	0	0	0	0	0	0	0	0	0	0	0	0	0	0	0	1	0	0	0	0	0	0	0	0	0	0	0	0	0	0	0	0	0	0	0	0	1	1	0
ENSG00000106511	ENSG00000146469	literature|two_hybrid|		16713569|	ATAXIA|	0	0	0	0	0	0	0	0	0	0	0	0	0	0	0	0	0	0	0	0	0	0	0	0	0	0	0	0	0	0	0	0	0	0	0	0	0	0	0	0	0	0	0	0
ENSG00000106541	ENSG00000108590	literature|two_hybrid|		16713569|	ATAXIA|
ENSG00000107295	ENSG00000170248	literature|two_hybrid|	interolog|	16713569|	ATAXIA|	0	0	1	0	0	0	0	0	0	0	0	0	0	0	0	0	1	0	0	0	0	0	0	1	1	1	1	1	1	1	1	1	1	1	1	1	1	1	1	1	1	0	0	0
ENSG00000107317	ENSG00000122420	literature|two_hybrid|		16713569|	ATAXIA|	0	0	0	0	0	0	0	0	0	0	0	0	0	0	0	0	0	0	0	0	0	0	0	0	0	0	0	0	0	0	0	0	0	0	0	0	0	0	0	0	0	0	0	0
ENSG00000107816	ENSG00000131721	literature|two_hybrid|		16713569|	ATAXIA|
ENSG00000108292	ENSG00000153879	coap_assay|literature|two_hybrid|		16713569|	ATAXIA|
ENSG00000108309	ENSG00000181467	literature|two_hybrid|		16713569|	ATAXIA|	1	1	1	0	0	0	0	0	0	0	1	0	0	0	0	1	1	1	0	1	1	1	1	1	1	0	1	1	1	1	1	1	1	1	1	1	1	1	1	1	1	1	1	1
ENSG00000108395	ENSG00000197343	literature|two_hybrid|		16713569|	ATAXIA|	1	1	1	1	1	1	1	1	1	1	1	1	1	1	1	1	1	1	1	1	0	1	0	1	0	1	1	1	1	1	1	1	1	1	1	1	1	1	1	1	1	1	1	1
ENSG00000108561	ENSG00000136450	literature|two_hybrid|	interolog|	16713569|	ATAXIA|	0	0	1	1	0	0	0	0	0	0	0	0	1	1	1	1	0	0	1	1	0	0	0	0	0	1	1	0	0	0	0	0	0	0	1	0	0	1	0	1	0	0	1	1
ENSG00000110492	ENSG00000115415	literature|two_hybrid|		16713569|	ATAXIA|	1	0	0	0	0	1	0	0	0	1	1	1	0	0	0	0	1	1	0	1	1	0	1	0	0	0	1	0	0	0	0	1	0	0	0	0	1	1	0	1	1	1	1	1
ENSG00000111011	ENSG00000138433	two_hybrid|	interolog|	16713569|	ATAXIA|	1	1	1	1	1	1	1	1	1	1	1	1	1	1	1	1	1	0	1	0	1	1	0	0	0	0	1	0	0	1	1	1	1	1	1	1	0	0	0	1	1	0	0	1
ENSG00000111605	ENSG00000167005	literature|literature_annotated_complex:cf_iiam_complex_(cleavage_factor_iiam_complex)(mi:0226-_ion_exchange_chromatography)|two_hybrid|	interolog|	16713569|	ATAXIA|CORUM|	1	1	1	1	1	1	1	1	1	1	1	1	1	1	1	1	1	1	1	1	1	1	1	1	1	0	1	1	1	1	0	1	0	1	1	1	0	0	1	1	1	1	1	1
ENSG00000111640	ENSG00000137076	literature|two_hybrid|	interolog|	16713569|	ATAXIA|	1	1	1	1	1	1	1	1	1	1	1	1	1	1	1	1	1	1	1	1	1	1	1	0	1	1	1	1	1	1	1	1	1	1	1	1	0	1	1	1	1	1	1	1
ENSG00000112081	ENSG00000137076	literature|two_hybrid|		16713569|	ATAXIA|	1	1	1	1	1	1	1	1	1	1	1	1	1	1	1	1	1	1	1	1	1	1	1	0	1	1	1	1	1	1	1	1	1	1	1	1	0	1	1	1	1	1	1	0
ENSG00000112214	ENSG00000117245	literature|two_hybrid|		16713569|	ATAXIA|	0	0	0	0	0	0	0	0	0	0	0	0	0	0	0	0	0	0	0	0	0	0	0	0	0	0	0	0	0	0	0	0	0	0	0	0	0	0	1	0	0	0	0	0
ENSG00000112559	ENSG00000197123	literature|two_hybrid|		16713569|	ATAXIA|	0	0	0	0	0	1	1	0	0	1	0	0	0	0	0	0	0	0	1	0	0	0	0	0	0	1	0	1	0	0	0	0	0	1	0	1	0	1	0	1	0	0	1	1
ENSG00000112578	ENSG00000135451	literature|two_hybrid|	interolog|	16713569|	ATAXIA|
ENSG00000112592	ENSG00000165417	literature|literature_annotated_complex:dab_complex(mi:0091-_chromatography_technologies)|two_hybrid|	interolog|	16713569|	ATAXIA|CORUM|	0	0	0	1	0	0	0	0	0	0	0	1	0	1	1	1	0	0	0	0	0	1	0	0	0	0	0	0	0	1	0	0	0	0	0	0	0	0	0	0	0	0	0	1
ENSG00000112773	ENSG00000185551	literature|two_hybrid|		16713569|	ATAXIA|	0	0	0	1	0	0	0	0	0	0	0	0	1	0	0	0	1	1	0	0	0	0	0	0	0	1	0	0	1	0	0	0	0	0	1	0	0	0	0	0	0	1	1	1
ENSG00000113249	ENSG00000196189	literature|two_hybrid|		16713569|	ATAXIA|	1	1	1	1	0	0	0	1	0	0	0	0	0	1	1	1	1	0	0	1	1	1	1	1	1	1	1	0	0	1	1	0	1	1	0	1	1	1	1	1	1	1	1	1
ENSG00000114030	ENSG00000115415	literature|two_hybrid|		16713569|	ATAXIA|	1	1	1	1	1	1	1	1	1	1	1	1	1	1	1	1	1	1	1	1	1	1	1	1	1	1	1	1	1	1	1	1	1	1	1	1	1	1	1	1	1	1	1	1
ENSG00000114062	ENSG00000136573	literature|two_hybrid|		16713569|	ATAXIA|	0	1	0	0	1	0	1	1	1	0	0	0	1	1	1	1	0	0	1	1	0	0	0	0	0	0	0	0	0	0	0	0	0	0	0	0	0	0	0	0	0	0	0	0
ENSG00000114107	ENSG00000160062	literature|two_hybrid|	interolog|	16713569|	ATAXIA|
ENSG00000115145	ENSG00000185359	literature|two_hybrid|	interolog|	16713569|	ATAXIA|	1	1	1	1	1	1	1	1	1	1	1	1	1	1	1	1	1	0	1	1	1	1	0	1	1	1	1	1	1	1	1	1	1	1	1	1	1	1	1	1	1	1	0	1
ENSG00000115317	ENSG00000184047	literature|two_hybrid|		16713569|	ATAXIA|
ENSG00000115380	ENSG00000141646	literature|two_hybrid|		16713569|	ATAXIA|	0	1	0	0	0	0	0	0	0	1	0	0	0	1	0	1	0	1	1	1	1	0	1	0	1	1	1	1	1	1	1	1	1	1	1	1	1	0	1	1	1	1	1	1
ENSG00000115641	ENSG00000157077	literature|two_hybrid|	interolog|	16713569|	ATAXIA|	1	0	0	0	0	0	0	0	0	1	1	0	0	1	0	0	1	1	1	1	0	1	1	1	1	0	0	0	1	1	1	1	1	1	0	0	1	1	1	1	0	1	1	1
ENSG00000115756	ENSG00000140382	literature|two_hybrid|	interolog|	16713569|	ATAXIA|	0	1	1	1	1	1	1	1	1	1	1	1	1	1	1	1	1	1	1	1	1	1	0	1	0	1	1	1	1	1	1	1	1	1	1	1	1	1	1	1	1	1	1	0
ENSG00000117153	ENSG00000167208	coap_assay|literature|two_hybrid|		16713569|	ATAXIA|
ENSG00000117569	ENSG00000182872	literature|two_hybrid|		16713569|	ATAXIA|	0	0	1	1	1	1	1	1	1	1	1	1	1	1	1	1	0	1	0	1	0	0	0	0	0	1	0	0	1	0	0	0	1	0	1	1	0	1	0	0	1	0	0	0
ENSG00000117632	ENSG00000173744	two_hybrid|	interolog|	16713569|	ATAXIA|	1	1	1	1	1	1	1	1	1	1	1	1	1	1	1	1	1	1	1	1	1	1	1	1	1	1	1	1	1	1	1	1	1	1	1	1	1	1	1	1	1	0	1	0
ENSG00000118785	ENSG00000161638	literature|literature_annotated_complex:itga5-itgb1-spp1_complex(mi:0004-_affinity_chromatography_technologies)|two_hybrid|		16713569|	ATAXIA|CORUM|	0	1	1	0	0	0	1	0	0	1	0	0	1	1	0	0	0	1	0	1	1	0	1	1	0	1	0	0	0	1	1	0	1	1	0	1	0	1	1	0	0	0	1	0
ENSG00000118898	ENSG00000136603	literature|two_hybrid|	interolog|	16713569|	ATAXIA|
ENSG00000119401	ENSG00000135018	coap_assay|literature|two_hybrid|		16713569|	ATAXIA|	1	1	1	1	1	1	1	1	1	1	1	1	1	1	1	1	1	1	1	1	1	1	1	1	1	1	1	1	1	1	1	1	1	1	1	1	1	1	1	1	1	1	1	1
ENSG00000119878	ENSG00000137267	literature|two_hybrid|	interolog|	16713569|	ATAXIA|
ENSG00000120802	ENSG00000160789	literature|two_hybrid|		16713569|	ATAXIA|	1	1	1	1	1	1	1	1	1	1	1	1	1	1	1	1	1	1	1	1	1	1	1	1	1	1	1	1	1	1	1	1	1	1	1	1	1	1	1	1	1	1	1	1
ENSG00000121022	ENSG00000170881	literature|two_hybrid|	interolog|	16713569|	ATAXIA|	0	1	1	1	1	1	1	1	1	1	1	1	1	1	1	1	1	1	1	1	1	1	1	1	1	1	1	1	1	1	1	1	1	1	1	1	1	1	0	1	1	1	1	1
ENSG00000122386	ENSG00000127191	coap_assay|literature|two_hybrid|		16713569|	ATAXIA|	0	0	0	0	0	0	0	0	0	0	0	0	0	0	0	0	0	0	0	0	0	0	0	0	0	0	0	0	0	0	0	0	0	0	0	0	0	0	0	0	0	0	0	0
ENSG00000122565	ENSG00000122779	literature|two_hybrid|	interolog|	16713569|	ATAXIA|	1	1	1	1	1	1	1	1	1	1	1	1	1	1	1	1	1	1	1	1	1	1	1	1	1	1	1	1	1	1	1	1	1	1	1	1	1	1	1	1	1	1	1	1
ENSG00000122862	ENSG00000163737	literature|two_hybrid|		16713569|	ATAXIA|	0	1	1	1	1	1	0	1	1	1	1	0	0	0	0	0	1	1	1	1	1	1	1	1	0	0	0	1	1	0	1	1	1	0	1	1	0	1	1	1	1	1	1	0
ENSG00000123358	ENSG00000143171	literature|two_hybrid|		16713569|	ATAXIA|	1	0	1	0	0	1	1	0	0	0	0	0	0	1	1	1	0	1	1	1	0	0	0	1	1	1	1	1	1	1	1	1	1	1	1	1	0	1	1	1	0	1	1	1
ENSG00000124233	ENSG00000154229	literature|two_hybrid|		16713569|	ATAXIA|	0	0	0	0	0	1	0	0	0	0	0	0	0	0	1	0	0	0	1	0	0	0	0	0	1	0	0	0	0	0	0	0	0	0	0	0	0	0	0	1	0	0	0	0
ENSG00000125457	ENSG00000157344	literature|two_hybrid|		16713569|	ATAXIA|
ENSG00000125817	ENSG00000129484	literature|two_hybrid|	interolog|	16713569|	ATAXIA|	1	1	1	1	1	1	1	1	1	1	1	1	1	1	1	1	1	1	1	1	1	1	1	1	1	1	1	1	1	1	1	1	1	1	1	1	1	1	0	1	1	1	1	1
ENSG00000125970	ENSG00000197912	literature|two_hybrid|		16713569|	ATAXIA|	1	1	1	1	1	1	1	1	1	1	1	1	1	1	1	1	1	1	1	1	1	1	0	1	1	1	1	1	1	1	1	1	1	1	1	1	1	1	1	1	1	1	1	1
ENSG00000126254	ENSG00000183386	literature|two_hybrid|		16713569|	ATAXIA|	1	1	1	1	1	1	0	1	0	1	1	1	1	1	1	1	1	1	1	1	0	0	1	1	0	0	1	0	1	0	1	1	0	0	1	1	1	1	1	1	0	1	1	1
ENSG00000126581	ENSG00000171552	literature|two_hybrid|		16713569|	ATAXIA|	1	1	1	1	1	1	1	1	1	1	1	1	1	1	0	1	1	1	1	1	1	1	1	1	1	1	1	0	1	1	1	1	1	1	1	1	1	1	0	1	1	1	1	1
ENSG00000126583	ENSG00000170027	literature|two_hybrid|		16713569|	ATAXIA|	0	0	0	0	0	0	0	0	0	0	0	0	0	0	0	0	0	0	0	0	0	0	0	0	0	0	0	0	0	0	0	1	0	0	0	0	0	0	0	0	0	0	0	0
ENSG00000127191	ENSG00000167395	literature|two_hybrid|		16713569|	ATAXIA|	0	0	0	1	0	1	1	1	1	0	1	0	0	1	0	1	1	1	1	0	0	1	0	0	0	1	0	0	0	0	0	0	0	0	1	0	0	0	0	0	0	0	0	0
ENSG00000127445	ENSG00000155329	literature|two_hybrid|	interolog|	16713569|	ATAXIA|	0	0	1	1	1	1	1	1	1	1	1	0	1	0	0	0	0	0	0	0	0	1	0	0	0	0	0	0	0	0	1	0	1	0	0	0	0	0	0	0	0	0	0	0
ENSG00000128596	ENSG00000175213	literature|two_hybrid|		16713569|	ATAXIA|
ENSG00000129083	ENSG00000138768	literature|two_hybrid|	interolog|	16713569|	ATAXIA|	1	1	1	1	1	1	1	1	1	1	1	1	1	1	1	1	1	1	1	1	1	1	1	1	1	1	1	1	1	1	1	1	1	1	1	1	1	1	1	1	1	1	1	0
ENSG00000129518	ENSG00000131043	literature|two_hybrid|		16713569|	ATAXIA|	1	1	1	1	1	1	1	1	1	1	1	1	1	1	1	1	1	1	1	1	1	1	1	1	1	1	1	1	1	1	1	1	1	1	1	1	1	1	1	1	1	1	1	0
ENSG00000130307	ENSG00000167565	literature|two_hybrid|		16713569|	ATAXIA|
ENSG00000130402	ENSG00000148429	literature|two_hybrid|		16713569|	ATAXIA|
ENSG00000130706	ENSG00000176946	two_hybrid|	interolog|	16713569|	ATAXIA|
ENSG00000130723	ENSG00000204371	literature|two_hybrid|		16713569|	ATAXIA|
ENSG00000130770	ENSG00000170004	literature|two_hybrid|	interolog|	16713569|	ATAXIA|	1	1	1	1	1	1	1	1	1	1	1	1	1	1	1	1	1	1	1	1	0	1	1	1	1	0	1	1	0	1	1	1	1	1	1	1	1	1	1	1	1	0	1	1
ENSG00000130985	ENSG00000170430	literature|two_hybrid|	interolog|	16713569|	ATAXIA|	0	1	1	1	1	1	1	1	1	1	1	1	1	1	1	1	0	1	1	1	1	1	1	1	0	1	1	0	1	1	0	0	1	0	1	1	1	1	1	1	0	1	1	1
ENSG00000131242	ENSG00000183763	two_hybrid|	interolog|	16713569|	ATAXIA|	1	0	0	0	0	0	0	0	0	0	0	0	1	0	1	0	0	1	0	0	0	0	0	0	0	0	0	1	0	1	0	0	0	0	0	0	0	0	0	0	0	0	0	0
ENSG00000131626	ENSG00000177380	literature|two_hybrid|	interolog|	16713569|	ATAXIA|	1	0	0	0	0	0	1	1	0	0	1	1	1	1	0	1	1	1	0	1	0	0	0	1	1	1	1	0	1	1	1	1	1	1	1	1	1	1	1	1	1	1	1	0
ENSG00000131831	ENSG00000197860	literature|two_hybrid|		16713569|	ATAXIA|	0	0	0	0	0	0	0	0	0	0	0	0	0	0	0	0	0	0	0	0	0	0	0	0	0	0	0	1	0	0	0	1	0	0	0	1	0	0	0	0	0	0	0	0
ENSG00000132305	ENSG00000143553	literature|two_hybrid|	interolog|	16713569|	ATAXIA|
ENSG00000133265	ENSG00000204389	literature|two_hybrid|		16713569|	ATAXIA|	1	0	0	1	1	1	1	1	1	1	1	0	1	1	0	0	1	0	0	0	0	1	0	1	1	1	0	1	1	1	1	1	1	1	1	1	1	1	0	1	1	1	1	1
ENSG00000134308	ENSG00000175567	literature|two_hybrid|		16713569|	ATAXIA|	1	1	1	1	1	1	1	1	1	1	1	1	1	1	1	1	1	1	1	1	1	1	1	0	0	0	0	0	0	0	0	0	0	0	1	1	0	0	0	1	0	1	1	1
ENSG00000134686	ENSG00000163935	literature|two_hybrid|	interolog|	16713569|	ATAXIA|	1	1	1	1	1	1	1	1	1	1	1	1	1	1	1	1	1	1	1	1	1	1	1	1	1	1	1	1	1	1	1	1	1	1	1	1	0	1	1	1	1	1	1	1
ENSG00000134758	ENSG00000164414	literature|two_hybrid|		16713569|	ATAXIA|	1	1	1	1	1	1	1	1	1	1	1	1	1	1	1	1	1	1	1	1	1	1	1	1	0	0	1	1	1	1	0	1	1	1	1	1	0	0	1	1	1	0	0	0
ENSG00000134769	ENSG00000152818	literature|two_hybrid|	interolog|	16713569|	ATAXIA|	1	1	1	0	1	1	1	1	1	0	1	1	1	1	1	1	1	1	1	1	1	1	1	1	1	1	1	1	1	1	1	1	1	1	1	1	1	1	1	1	1	1	1	1
ENSG00000134899	ENSG00000173812	two_hybrid|	interolog|	16713569|	ATAXIA|	1	1	1	1	1	1	1	1	1	1	1	1	1	1	0	1	1	0	1	1	1	1	0	1	1	1	0	1	0	0	0	1	1	1	1	1	1	1	0	1	1	0	0	0
ENSG00000135018	ENSG00000177613	literature|two_hybrid|	interolog|	16713569|	ATAXIA|	1	1	1	1	1	1	1	1	1	1	1	1	1	1	1	1	1	1	1	1	1	1	1	1	0	1	1	1	1	1	1	1	1	1	1	1	1	1	1	1	1	1	1	0
ENSG00000137077	ENSG00000144648	literature|two_hybrid|		16713569|	ATAXIA|	0	0	0	0	0	0	0	0	0	0	0	0	0	0	0	1	0	1	1	1	0	0	0	0	0	0	0	0	0	1	1	0	0	0	0	0	0	1	1	1	0	1	1	1
ENSG00000137440	ENSG00000142798	literature|two_hybrid|		16713569|	ATAXIA|
ENSG00000138293	ENSG00000186350	literature|two_hybrid|		16713569|	ATAXIA|
ENSG00000139946	ENSG00000173889	two_hybrid|	interolog|	16713569|	ATAXIA|
ENSG00000140092	ENSG00000198670	literature|two_hybrid|		16713569|	ATAXIA|	0	0	0	0	0	0	0	0	0	0	0	0	0	0	0	0	0	0	0	0	1	0	0	0	0	0	0	0	0	0	0	0	0	0	0	0	0	0	0	0	0	0	1	1
ENSG00000140350	ENSG00000169271	literature|two_hybrid|		16713569|	ATAXIA|
ENSG00000140481	ENSG00000160062	literature|two_hybrid|		16713569|	ATAXIA|
ENSG00000140600	ENSG00000197386	literature|two_hybrid|	interolog|	16713569|	ATAXIA|	1	1	0	0	0	1	1	1	0	1	0	1	1	1	1	1	1	1	0	0	1	0	1	0	0	1	1	0	1	1	0	1	1	0	1	0	0	1	0	1	1	0	1	1
ENSG00000140682	ENSG00000163513	literature|two_hybrid|		16713569|	ATAXIA|	1	1	0	0	0	1	0	1	0	1	1	1	0	1	0	1	1	1	1	1	1	0	1	0	1	1	1	1	1	1	1	1	1	1	1	1	1	1	0	1	1	1	1	1
ENSG00000141510	ENSG00000164938	literatu|literature|two_hybrid|	interolog|	16713569|	ATAXIA|	0	1	1	1	1	1	1	1	1	1	1	1	0	1	1	1	1	1	1	1	1	1	1	0	1	1	0	1	0	0	1	0	1	0	1	0	0	0	0	1	1	1	1	0
ENSG00000142599	ENSG00000158161	two_hybrid|	interolog|	16713569|	ATAXIA|	0	0	0	0	0	0	0	1	0	0	0	0	1	0	0	1	0	0	0	0	0	0	0	0	0	0	0	0	0	1	0	0	0	0	0	0	0	0	0	1	0	0	0	0
ENSG00000142698	ENSG00000157110	literature|two_hybrid|		16713569|	ATAXIA|	0	0	0	0	0	0	0	0	0	0	0	0	0	0	0	0	0	0	0	0	1	0	0	0	0	0	0	0	0	0	0	0	0	0	0	0	0	0	0	0	0	0	0	0
ENSG00000142798	ENSG00000188783	literature|two_hybrid|	interolog|	16713569|	ATAXIA|
ENSG00000143514	ENSG00000156697	literature|two_hybrid|	interolog|	16713569|	ATAXIA|	1	1	1	1	1	1	1	1	1	1	1	1	1	0	0	1	1	1	0	0	1	1	0	1	1	1	0	0	0	0	1	0	1	0	0	0	1	0	0	1	1	0	0	0
ENSG00000143889	ENSG00000198563	literature|two_hybrid|		16713569|	ATAXIA|
ENSG00000144747	ENSG00000151422	literature|two_hybrid|	interolog|	16713569|	ATAXIA|	0	0	0	0	0	0	0	0	0	0	0	0	1	0	0	0	0	0	0	0	0	0	0	0	1	0	0	0	0	0	0	0	0	0	0	0	0	0	0	0	0	0	0	0
ENSG00000144810	ENSG00000186852	literature|two_hybrid|	interolog|	16713569|	ATAXIA|	0	0	0	0	0	0	0	0	0	0	0	0	0	0	0	0	0	0	0	0	0	0	0	0	0	0	0	0	0	0	0	0	0	0	0	0	0	0	0	0	0	0	0	0
ENSG00000145332	ENSG00000160193	two_hybrid|	interolog|	16713569|	ATAXIA|
ENSG00000147133	ENSG00000178913	literature|literature_annotated_complex:tfiid-beta_complex(mi:0071-_molecular_sieving;_mi:0004-_affinity_chromatography_technologies;_mi:0006-_anti_bait_coimmunoprecipitation)|two_hybrid|	interolog|	16713569|	ATAXIA|CORUM|	1	1	1	1	1	1	1	1	1	1	1	1	1	1	1	1	1	1	1	1	1	1	1	1	1	1	1	1	1	1	1	1	1	1	1	1	1	1	1	1	1	1	1	0
ENSG00000148400	ENSG00000173039	literature|two_hybrid|		16713569|	ATAXIA|	1	1	1	1	1	1	1	1	1	1	1	1	1	0	1	1	1	1	1	1	0	1	1	1	1	1	1	1	1	1	1	1	1	1	1	1	1	1	1	1	1	1	1	1
ENSG00000149179	ENSG00000198844	literature|two_hybrid|		16713569|	ATAXIA|	1	0	1	1	1	1	1	1	1	1	1	1	1	1	1	0	0	1	1	1	0	0	0	1	1	1	1	1	1	1	1	1	1	1	1	1	1	1	1	1	1	1	1	1
ENSG00000151849	ENSG00000173757	coap_assay|literature|two_hybrid|	interolog|	16713569|	ATAXIA|	1	1	0	0	1	0	0	1	1	0	1	1	1	0	1	1	1	0	1	1	1	0	1	1	1	1	1	1	1	1	1	1	1	0	1	1	1	1	1	1	1	1	1	1
ENSG00000153066	ENSG00000171346	literature|two_hybrid|		16713569|	ATAXIA|
ENSG00000155093	ENSG00000175216	literature|two_hybrid|		16713569|	ATAXIA|	1	0	1	1	0	1	0	0	1	0	0	1	0	0	0	0	0	0	0	0	0	0	0	1	1	1	1	1	1	1	1	1	1	1	1	1	1	1	1	1	1	0	1	0
ENSG00000155304	ENSG00000188021	literature|two_hybrid|		16713569|	ATAXIA|	1	1	1	1	1	1	1	1	1	1	1	1	1	1	0	1	1	0	0	1	1	1	1	1	1	0	0	1	1	1	1	1	1	1	1	1	1	1	1	1	1	1	0	0
ENSG00000156709	ENSG00000204389	coap_assay|literature|two_hybrid|		16713569|	ATAXIA|	1	1	1	1	1	1	1	1	1	1	1	0	1	1	0	0	1	1	1	1	1	1	1	1	1	1	1	1	1	1	1	1	1	1	1	1	1	1	1	1	1	1	1	1
ENSG00000157927	ENSG00000198089	literature|two_hybrid|		16713569|	ATAXIA|	1	1	1	1	0	1	0	1	1	0	1	1	1	1	1	1	1	1	1	1	1	1	1	1	1	1	1	1	1	1	0	1	1	1	0	1	1	0	0	1	1	1	1	1
ENSG00000158669	ENSG00000172432	two_hybrid|	interolog|	16713569|	ATAXIA|
ENSG00000159322	ENSG00000171148	literature|two_hybrid|		16713569|	ATAXIA|	1	1	1	1	1	1	1	1	1	1	1	1	1	1	1	1	1	1	1	1	0	0	0	1	0	1	0	1	1	1	0	1	1	1	1	1	1	1	1	1	1	1	1	1
ENSG00000159348	ENSG00000172115	literature|two_hybrid|		16713569|	ATAXIA|
ENSG00000159409	ENSG00000196781	literature|two_hybrid|	interolog|	16713569|	ATAXIA|	0	0	1	1	0	0	0	0	0	0	0	0	0	0	0	0	0	0	1	0	0	0	0	1	1	1	1	1	1	1	1	1	1	1	1	1	1	1	0	1	1	1	0	0
ENSG00000162298	ENSG00000169925	two_hybrid|	interolog|	16713569|	ATAXIA|	1	1	1	1	1	1	1	1	1	1	1	1	1	1	1	0	1	1	1	1	1	1	1	1	1	1	1	1	1	1	1	1	1	1	1	1	1	1	1	1	1	1	1	1
ENSG00000162373	ENSG00000178585	literature|two_hybrid|		16713569|	ATAXIA|	0	1	0	0	1	0	0	0	1	0	1	1	0	1	1	1	1	1	1	1	1	0	1	1	1	1	1	1	1	1	1	1	1	1	1	1	1	1	0	1	1	1	1	1
ENSG00000163032	ENSG00000185519	literature|two_hybrid|		16713569|	ATAXIA|	0	0	0	0	0	0	0	0	0	0	0	0	0	0	0	0	0	0	0	1	0	0	0	0	1	1	1	0	0	0	0	1	0	0	1	0	0	0	0	1	1	0	0	0
ENSG00000163110	ENSG00000204599	literature|two_hybrid|	interolog|	16713569|	ATAXIA|
ENSG00000163743	ENSG00000169083	literature|two_hybrid|	interolog|	16713569|	ATAXIA|	1	1	1	0	1	1	1	0	0	1	0	1	1	1	1	1	0	1	1	0	1	0	0	1	1	1	1	0	1	1	1	1	1	0	1	1	1	1	1	1	1	1	1	1
ENSG00000164077	ENSG00000197702	two_hybrid|	interolog|	16713569|	ATAXIA|
ENSG00000165119	ENSG00000197122	literature|two_hybrid|	interolog|	16713569|	ATAXIA|	0	0	0	1	1	0	0	0	0	0	0	0	1	0	0	0	0	0	0	0	0	0	0	0	0	0	0	0	0	0	0	0	1	0	0	0	0	0	0	0	0	1	0	0
ENSG00000166925	ENSG00000171425	coap_assay|literature|two_hybrid|		16713569|	ATAXIA|
ENSG00000169084	ENSG00000196459	literature|two_hybrid|		16713569|	ATAXIA|
ENSG00000182944	ENSG00000197279	literature|two_hybrid|		16713569|	ATAXIA|	0	0	0	0	0	0	0	0	0	0	0	0	0	0	0	0	0	0	0	0	0	0	0	0	0	0	0	0	0	0	0	0	0	0	0	0	0	0	0	0	0	0	0	0
ENSG00000183337	ENSG00000196353	literature|two_hybrid|		16713569|	ATAXIA|
ENSG00000198954	ENSG00000204197	two_hybrid|	interolog|	16713569|	ATAXIA|	1	0	0	0	1	0	1	0	1	1	1	1	1	1	1	1	1	1	1	0	1	1	1	1	1	1	1	0	0	1	1	0	0	0	1	1	0	1	0	1	0	1	0	1
ENSG00000004975	ENSG00000141510	literature|two_hybrid|	interolog|	16713569|	ATAXIA|
ENSG00000006283	ENSG00000160803	two_hybrid|		16713569|	ATAXIA|
ENSG00000023902	ENSG00000187555	two_hybrid|		16713569|	ATAXIA|	0	1	1	1	1	1	1	1	1	0	1	1	1	0	0	0	0	1	1	1	0	0	0	0	0	1	1	0	1	0	1	1	1	1	1	0	1	0	0	1	1	1	1	1
ENSG00000048991	ENSG00000124788	two_hybrid|		16713569|	ATAXIA|	1	1	1	1	1	1	1	1	0	0	1	0	1	0	0	0	0	0	1	1	1	0	1	1	1	1	1	1	1	1	1	1	1	1	1	1	1	1	1	1	1	1	1	0
ENSG00000049449	ENSG00000124788	two_hybrid|		16713569|	ATAXIA|
ENSG00000050165	ENSG00000160803	two_hybrid|		16713569|	ATAXIA|
ENSG00000064607	ENSG00000124788	two_hybrid|		16713569|	ATAXIA|	1	1	1	1	1	1	1	1	0	0	1	0	1	0	0	0	0	0	1	1	1	0	1	1	1	1	1	1	1	1	1	1	1	1	1	1	1	1	1	1	1	1	1	0
ENSG00000065485	ENSG00000160803	two_hybrid|		16713569|	ATAXIA|
ENSG00000067191	ENSG00000111676	two_hybrid|		16713569|	ATAXIA|	1	1	0	1	0	0	1	1	0	1	1	1	1	1	1	1	1	1	1	1	1	0	1	1	1	1	1	1	1	1	1	1	1	1	1	1	1	1	1	1	1	1	1	1
ENSG00000067840	ENSG00000165702	two_hybrid|		16713569|	ATAXIA|	0	1	0	0	0	0	0	0	0	0	0	0	0	0	1	0	0	0	0	0	0	0	0	0	0	0	0	0	0	0	0	1	0	0	0	0	0	0	0	0	0	0	0	0
ENSG00000069667	ENSG00000087191	coap_assay|literature|two_hybrid|		16713569|	ATAXIA|
ENSG00000073050	ENSG00000137074	literature|two_hybrid|		16713569|	ATAXIA|	1	1	1	1	1	1	1	1	1	1	1	1	1	1	1	1	1	1	1	1	1	1	0	1	0	1	0	0	0	1	1	0	1	0	1	1	1	1	0	1	1	1	0	1
ENSG00000079332	ENSG00000124788	two_hybrid|		16713569|	ATAXIA|	1	1	1	1	1	1	1	1	0	0	1	0	1	0	0	0	0	0	1	1	1	0	1	1	1	1	1	1	1	1	1	1	1	1	1	1	1	1	1	1	1	1	1	0
ENSG00000079432	ENSG00000151849	coap_assay|two_hybrid|		16713569|	ATAXIA|
ENSG00000083168	ENSG00000111676	two_hybrid|		16713569|	ATAXIA|	1	1	0	1	0	0	1	1	0	1	1	1	1	1	1	1	1	1	1	1	1	0	1	1	1	1	1	1	1	1	1	1	1	1	1	1	1	1	1	1	1	1	1	1
ENSG00000084463	ENSG00000102103	coap_assay|literature|two_hybrid|	interolog|	16713569|	ATAXIA|	1	0	1	1	1	1	1	1	1	1	1	1	1	1	1	1	1	0	0	0	0	1	0	0	0	0	0	0	1	0	0	1	0	0	0	0	0	0	0	0	0	0	1	0
ENSG00000086289	ENSG00000160803	two_hybrid|		16713569|	ATAXIA|
ENSG00000089091	ENSG00000165702	two_hybrid|		16713569|	ATAXIA|	0	0	0	0	0	0	0	0	0	0	0	0	1	0	0	0	0	0	0	0	0	0	0	0	0	0	0	0	0	0	0	0	0	0	0	0	0	0	0	0	0	0	0	0
ENSG00000090097	ENSG00000169564	two_hybrid|		16713569|	ATAXIA|
ENSG00000092098	ENSG00000111676	two_hybrid|		16713569|	ATAXIA|
ENSG00000094796	ENSG00000111676	two_hybrid|		16713569|	ATAXIA|	1	0	0	1	0	0	1	1	0	0	1	0	0	1	0	1	0	0	1	1	1	0	1	1	0	1	1	0	0	0	1	1	1	0	1	1	1	0	1	1	1	0	0	1
ENSG00000097021	ENSG00000124788	two_hybrid|		16713569|	ATAXIA|	1	1	1	1	1	1	1	1	0	0	1	0	1	0	0	0	0	0	1	1	1	0	1	1	1	1	1	1	1	1	1	1	1	1	1	1	1	1	1	1	1	1	1	0
ENSG00000100147	ENSG00000160803	two_hybrid|		16713569|	ATAXIA|
ENSG00000100239	ENSG00000124788	two_hybrid|		16713569|	ATAXIA|	1	1	1	1	1	1	1	1	0	0	1	0	1	0	0	0	0	0	1	0	1	0	1	1	0	1	1	1	1	1	1	1	1	1	1	1	1	1	1	1	1	1	1	0
ENSG00000100354	ENSG00000160803	two_hybrid|		16713569|	ATAXIA|
ENSG00000100403	ENSG00000124788	two_hybrid|		16713569|	ATAXIA|	1	1	0	0	0	0	1	0	0	0	1	0	1	0	0	0	0	0	1	1	1	0	1	1	1	1	1	1	1	1	1	1	1	0	1	1	1	1	1	1	1	1	1	0
ENSG00000101901	ENSG00000142599	two_hybrid|		16713569|	ATAXIA|	1	1	1	1	1	1	1	1	1	1	1	1	1	1	1	1	1	1	1	1	0	0	0	1	1	0	0	1	1	1	0	1	1	1	1	1	1	1	0	1	1	0	1	0
ENSG00000102710	ENSG00000124788	two_hybrid|		16713569|	ATAXIA|	1	1	1	1	1	1	1	1	0	0	1	0	1	0	0	0	0	0	1	1	1	0	1	1	1	1	1	1	1	1	1	1	1	1	1	1	1	1	1	1	1	1	1	0
ENSG00000103089	ENSG00000160803	two_hybrid|		16713569|	ATAXIA|
ENSG00000105357	ENSG00000165702	two_hybrid|		16713569|	ATAXIA|	0	0	0	0	0	0	0	0	0	0	0	0	0	0	0	0	0	0	0	0	0	0	0	0	0	0	0	0	0	0	0	0	0	0	0	0	0	0	0	0	0	0	0	1
ENSG00000105429	ENSG00000165702	two_hybrid|		16713569|	ATAXIA|	0	1	0	0	0	0	0	0	0	1	1	0	1	1	1	0	1	0	0	0	1	1	1	0	0	0	0	0	0	0	0	1	0	0	0	0	0	0	0	0	0	0	0	1
ENSG00000105894	ENSG00000160803	literature|two_hybrid|		16713569|	ATAXIA|
ENSG00000107164	ENSG00000112531	two_hybrid|		16713569|	ATAXIA|	1	1	1	0	1	0	1	1	0	1	1	1	1	1	1	1	1	1	0	0	1	1	0	0	0	0	1	1	1	0	0	1	1	1	1	1	0	0	0	1	1	1	1	0
ENSG00000110427	ENSG00000124788	two_hybrid|		16713569|	ATAXIA|	1	1	1	0	0	1	1	1	0	0	1	0	1	0	0	0	0	0	1	1	1	0	1	1	1	1	1	1	1	1	1	1	1	1	1	1	1	1	1	1	1	1	1	0
ENSG00000111077	ENSG00000165702	two_hybrid|		16713569|	ATAXIA|	0	0	0	0	0	0	0	0	0	0	0	0	0	0	1	0	0	0	0	0	0	0	1	0	0	0	0	0	0	0	0	1	0	0	0	0	0	0	0	0	0	0	0	1
ENSG00000111676	ENSG00000198373	coap_assay|literature|two_hybrid|		16713569|	ATAXIA|	1	1	0	1	0	0	1	1	0	1	1	1	1	1	1	1	1	1	1	1	1	0	1	1	1	1	1	1	1	1	1	1	1	1	1	1	0	1	1	1	1	1	1	1
ENSG00000112531	ENSG00000165119	coap_assay|literature|two_hybrid|	interolog|	16713569|	ATAXIA|	1	1	1	1	1	1	1	1	1	1	1	1	1	1	1	1	1	1	1	1	1	1	1	0	1	1	1	1	1	1	1	1	1	1	1	1	0	0	1	1	1	1	1	1
ENSG00000114204	ENSG00000135018	literature|two_hybrid|		16713569|	ATAXIA|	1	1	0	1	0	1	1	0	0	0	1	1	0	1	1	1	1	1	1	1	1	0	1	1	1	1	1	1	1	1	1	1	1	1	1	1	1	1	1	1	1	1	1	1
ENSG00000116157	ENSG00000160803	two_hybrid|		16713569|	ATAXIA|
ENSG00000116260	ENSG00000160803	two_hybrid|		16713569|	ATAXIA|
ENSG00000117245	ENSG00000165702	two_hybrid|		16713569|	ATAXIA|	0	0	0	0	0	0	0	0	0	0	1	0	0	0	0	0	0	0	0	0	0	1	1	0	0	0	0	0	0	0	0	0	0	0	0	0	0	0	0	0	0	0	0	0
ENSG00000118946	ENSG00000160803	two_hybrid|		16713569|	ATAXIA|
ENSG00000121058	ENSG00000124788	literature|two_hybrid|		16713569|	ATAXIA|	1	1	1	1	1	1	1	1	0	0	1	0	1	0	0	0	0	0	1	0	1	0	0	0	0	1	0	1	0	1	0	1	1	0	0	1	0	0	0	1	1	0	0	0
ENSG00000121864	ENSG00000137074	two_hybrid|		16713569|	ATAXIA|	0	0	0	0	0	1	0	0	1	0	0	0	0	0	0	0	1	0	0	0	0	0	0	0	0	0	0	0	0	0	0	0	1	0	0	0	0	1	0	0	1	0	0	0
ENSG00000122085	ENSG00000124788	two_hybrid|		16713569|	ATAXIA|	0	1	1	1	1	1	1	1	0	0	1	0	1	0	0	0	0	0	1	1	1	0	1	0	1	0	1	1	1	1	0	1	0	1	1	1	1	0	0	1	0	0	1	0
ENSG00000124225	ENSG00000160803	two_hybrid|		16713569|	ATAXIA|
ENSG00000126461	ENSG00000160803	two_hybrid|		16713569|	ATAXIA|
ENSG00000126803	ENSG00000133265	literature|two_hybrid|		16713569|	ATAXIA|	1	0	0	0	0	0	0	0	0	1	1	1	1	1	1	1	1	0	0	0	0	0	0	1	1	1	0	1	1	1	1	1	1	1	1	1	1	1	0	1	1	1	1	1
ENSG00000129474	ENSG00000165702	two_hybrid|		16713569|	ATAXIA|	0	0	0	0	0	0	0	0	0	0	0	0	0	0	0	0	0	0	0	0	1	0	0	0	0	0	0	0	0	0	0	0	0	0	0	0	0	0	0	0	0	0	0	0
ENSG00000132274	ENSG00000142599	two_hybrid|		16713569|	ATAXIA|	0	1	1	1	1	1	1	1	1	1	1	1	1	1	1	1	0	1	1	1	1	0	1	1	1	1	0	1	1	1	1	1	1	1	1	1	1	0	1	1	1	1	1	1
ENSG00000134590	ENSG00000135018	two_hybrid|		16713569|	ATAXIA|	1	1	1	1	1	1	1	1	1	1	1	1	1	1	1	1	1	1	1	1	1	1	1	1	1	1	1	1	1	1	1	1	1	1	1	1	1	1	1	1	1	1	1	1
ENSG00000135049	ENSG00000205978	two_hybrid|		16713569|	ATAXIA|
ENSG00000135249	ENSG00000165702	two_hybrid|		16713569|	ATAXIA|	0	0	0	0	0	0	0	0	0	1	1	0	1	1	1	0	1	0	0	0	0	0	0	0	0	0	0	0	0	0	0	0	0	0	0	0	0	0	0	0	0	0	0	0
ENSG00000135374	ENSG00000160803	two_hybrid|		16713569|	ATAXIA|
ENSG00000135837	ENSG00000137074	two_hybrid|		16713569|	ATAXIA|	1	1	1	1	1	1	1	1	1	1	1	1	1	1	1	1	1	1	1	1	1	1	1	1	1	1	1	1	1	1	1	1	1	1	1	1	1	1	1	1	1	1	1	1
ENSG00000136536	ENSG00000187555	two_hybrid|		16713569|	ATAXIA|
ENSG00000137074	ENSG00000152422	literature|two_hybrid|		16713569|	ATAXIA|	0	0	0	1	1	1	1	1	1	1	1	1	1	0	1	1	0	0	0	0	0	0	0	0	1	0	0	0	0	1	0	0	0	0	0	0	0	0	0	1	0	0	0	0
ENSG00000137098	ENSG00000160803	two_hybrid|		16713569|	ATAXIA|
ENSG00000139055	ENSG00000160803	two_hybrid|		16713569|	ATAXIA|
ENSG00000144596	ENSG00000165702	two_hybrid|		16713569|	ATAXIA|	0	1	0	0	0	0	0	0	0	1	0	0	0	1	1	0	1	0	0	0	1	1	1	0	0	0	0	0	0	0	0	1	0	0	0	0	0	0	0	0	0	0	0	1
ENSG00000146469	ENSG00000160803	two_hybrid|		16713569|	ATAXIA|
ENSG00000149451	ENSG00000160803	two_hybrid|		16713569|	ATAXIA|
ENSG00000151835	ENSG00000166925	two_hybrid|		16713569|	ATAXIA|	1	0	1	0	1	1	1	1	1	1	1	1	1	1	1	0	0	0	0	1	0	0	0	1	1	1	0	1	1	1	1	1	1	1	1	1	1	1	1	1	1	0	0	0
ENSG00000155760	ENSG00000160803	two_hybrid|		16713569|	ATAXIA|
ENSG00000158019	ENSG00000165702	two_hybrid|		16713569|	ATAXIA|	0	1	0	0	0	0	0	0	0	1	1	0	1	1	1	0	1	0	0	0	1	1	1	0	0	0	0	0	0	0	0	1	0	0	0	0	0	0	0	0	0	0	0	1
ENSG00000159399	ENSG00000160803	two_hybrid|		16713569|	ATAXIA|
ENSG00000159884	ENSG00000160803	two_hybrid|		16713569|	ATAXIA|
ENSG00000160145	ENSG00000165702	two_hybrid|		16713569|	ATAXIA|	0	1	0	0	0	0	0	0	0	0	1	0	1	1	1	0	1	0	0	0	1	1	1	0	0	0	0	0	0	0	0	1	0	0	0	0	0	0	0	0	0	0	0	1
ENSG00000160803	ENSG00000196504	coap_assay|literature|two_hybrid|		16713569|	ATAXIA|
ENSG00000162227	ENSG00000185057	two_hybrid|		16713569|	ATAXIA|	1	0	1	1	1	1	1	1	1	1	1	1	1	1	1	1	1	1	1	1	1	1	1	1	1	0	1	1	1	1	1	1	1	1	1	1	0	1	1	1	1	1	0	0
ENSG00000162591	ENSG00000165702	two_hybrid|		16713569|	ATAXIA|	0	0	0	0	0	0	0	0	0	0	1	0	0	1	0	0	0	0	0	0	0	0	0	0	0	0	0	0	0	0	0	0	0	0	0	0	0	0	0	0	0	0	0	0
ENSG00000163635	ENSG00000179262	two_hybrid|		16713569|	ATAXIA|	1	1	1	1	1	1	1	1	1	1	1	1	1	1	1	1	0	1	1	1	1	1	1	0	1	0	1	1	1	0	1	0	1	1	1	0	1	1	0	1	1	1	1	1
ENSG00000164587	ENSG00000185057	literature|two_hybrid|	interolog|	16713569|	ATAXIA|
ENSG00000165702	ENSG00000184916	coap_assay|two_hybrid|		16713569|	ATAXIA|	0	1	0	0	0	0	0	0	0	1	1	0	1	1	1	0	1	0	0	0	1	1	1	0	0	0	0	0	0	0	0	1	0	0	0	0	0	0	0	0	0	0	0	1
ENSG00000168209	ENSG00000170606	two_hybrid|		16713569|	ATAXIA|	1	1	1	1	1	1	1	1	1	1	1	1	1	1	1	1	1	1	1	1	1	0	0	1	1	1	0	1	1	1	1	1	1	1	1	1	1	1	0	1	1	1	0	0
ENSG00000169564	ENSG00000179950	coap_assay|two_hybrid|		16713569|	ATAXIA|	1	1	1	1	1	1	1	1	1	1	1	1	1	1	1	1	1	1	1	1	1	1	1	1	1	1	1	1	1	1	1	1	1	1	1	1	1	1	1	1	1	1	1	1
ENSG00000172379	ENSG00000187555	two_hybrid|		16713569|	ATAXIA|	0	0	0	0	0	0	0	0	0	0	0	0	0	0	0	0	0	0	0	0	0	0	0	1	1	1	1	1	1	1	1	1	1	1	1	1	1	1	1	1	1	0	0	0
ENSG00000175550	ENSG00000185057	literature|two_hybrid|		16713569|	ATAXIA|	1	0	1	1	1	1	1	1	1	1	1	1	1	1	1	1	1	1	1	1	1	1	1	1	1	0	1	1	1	1	1	1	1	1	1	1	0	1	1	1	1	1	0	0
ENSG00000187147	ENSG00000187555	two_hybrid|		16713569|	ATAXIA|	1	1	1	1	1	1	1	1	1	1	1	1	1	1	1	1	1	1	1	1	1	1	1	1	1	1	1	1	1	1	1	1	1	1	1	1	1	1	1	1	1	1	1	1
ENSG00000196116	ENSG00000204842	two_hybrid|		16713569|	ATAXIA|	1	1	1	1	1	1	1	1	1	1	1	1	1	1	1	1	1	1	1	1	1	1	1	1	1	1	1	1	1	1	1	1	1	1	1	1	1	1	1	1	1	0	1	1
ENSG00000204463	ENSG00000204842	two_hybrid|		16713569|	ATAXIA|	1	1	1	1	1	1	1	1	1	1	1	1	1	1	1	1	1	1	1	1	1	1	1	1	1	1	1	1	1	1	1	1	1	1	1	1	1	1	1	1	1	1	1	1
ENSG00000000003	ENSG00000170004	physical_interaction|sd4-two_hybrid|two_hybrid|two_hybridpooling|		16169070|	HOMOMINT|HPRD|INTACT|MDC|OPHID|UNILEVER|	1	1	0	0	0	1	1	1	0	1	1	1	1	1	1	1	1	1	1	1	0	0	1	1	1	0	1	1	0	1	1	1	1	1	1	1	1	1	1	1	1	0	1	1
ENSG00000000419	ENSG00000079335	physical_interaction|	co_expression|domain_domain_interaction|interolog-yeast|		INTNET|OPHID|ORTHO-noncore|	0	0	0	0	0	0	1	1	0	0	0	0	0	1	0	0	0	0	0	0	0	0	0	0	0	0	0	0	0	0	0	1	0	0	1	0	0	0	0	0	0	0	0	0
ENSG00000000419	ENSG00000100206	physical_interaction|	co_expression|domain_domain_interaction|interolog-yeast|		BIOVERSE|INTNET|OPHID|ORTHO-noncore|	1	1	0	1	0	1	1	1	0	1	1	1	1	1	1	1	1	1	1	1	1	1	1	1	0	1	1	1	1	1	1	1	1	1	1	1	1	1	1	1	1	1	1	0
ENSG00000000419	ENSG00000104221	anti_baitcoip|coip|immunoprecipitation|mass_spectrometry|physical_interaction|		17353931|	EWING|INTACT|UNILEVER|	1	1	1	1	1	1	1	1	1	1	1	1	1	1	1	1	1	1	1	1	1	1	1	1	1	1	1	1	1	1	1	1	1	1	1	1	1	1	1	1	1	1	1	0
ENSG00000000419	ENSG00000109906	lacz4-two_hybrid|physical_interaction|two_hybrid|two_hybridpooling|		16169070|	HOMOMINT|HPRD|INTACT|MDC|OPHID|UNILEVER|	1	1	1	1	1	1	1	1	1	1	1	1	1	1	1	1	1	1	1	1	1	1	1	1	1	1	1	1	1	1	1	1	1	1	1	1	1	1	1	1	1	1	1	0
ENSG00000000419	ENSG00000110768	physical_interaction|	co_expression|domain_domain_interaction|interolog-yeast|		INTNET|ORTHO-noncore|	1	1	1	1	1	1	1	1	1	1	1	1	1	1	1	1	1	1	1	1	1	1	1	1	1	1	1	1	1	1	1	1	1	1	1	1	1	1	1	1	1	1	1	0
ENSG00000000419	ENSG00000136908	direct_complex|in_vivo|	co_expression|cocitation|domain_domain_interaction|shared_go_annotation|	10835346|15892868|	BIOGRID|COCIT-COCIT|HPRD|INTNET|REACTOME|UNILEVER|	1	1	1	1	1	1	1	1	1	1	1	1	1	1	1	1	1	1	1	1	1	1	1	1	1	1	1	1	1	1	1	1	1	1	1	1	1	1	1	1	1	1	1	0
ENSG00000000419	ENSG00000144021	anti_baitcoip|coip|immunoprecipitation|mass_spectrometry|physical_interaction|		17353931|	EWING|INTACT|UNILEVER|	1	1	1	1	1	1	1	1	1	1	1	1	1	1	1	1	1	1	1	1	1	0	1	0	0	0	1	0	1	1	1	1	1	1	1	1	0	1	0	1	1	1	1	0
ENSG00000000419	ENSG00000157873	anti_baitcoip|coip|immunoprecipitation|mass_spectrometry|physical_interaction|		17353931|	EWING|INTACT|UNILEVER|	1	1	1	1	1	1	1	1	1	1	1	1	1	1	1	1	1	1	1	1	1	1	1	1	0	1	0	0	0	1	0	0	1	1	1	0	0	0	1	1	1	0	1	0
ENSG00000000419	ENSG00000166333	anti_baitcoip|coip|immunoprecipitation|mass_spectrometry|physical_interaction|		17353931|	EWING|INTACT|UNILEVER|
ENSG00000000419	ENSG00000174307	anti_baitcoip|coip|immunoprecipitation|mass_spectrometry|physical_interaction|		17353931|	EWING|INTACT|UNILEVER|	1	1	1	0	1	1	1	1	1	1	1	1	1	1	1	1	1	1	1	1	1	1	1	1	1	1	1	1	1	1	1	1	1	1	1	1	1	1	1	1	1	1	1	0
ENSG00000000419	ENSG00000179085	direct_complex|in_vivo|	cocitation|	10835346|15892868|	BIOGRID|COCIT-COCIT|HPRD|REACTOME|UNILEVER|	1	1	1	1	1	1	1	1	1	1	1	1	1	1	1	1	1	1	1	1	1	1	1	1	1	1	1	0	1	1	1	0	1	1	1	1	1	1	1	1	0	1	1	0
ENSG00000000419	ENSG00000179222	anti_baitcoip|coip|immunoprecipitation|mass_spectrometry|physical_interaction|		17353931|	EWING|INTACT|UNILEVER|	1	1	1	1	1	1	1	1	1	1	1	1	1	1	1	1	1	1	1	1	1	1	1	1	1	1	1	1	1	1	1	1	1	1	1	1	1	1	1	1	1	1	1	0
ENSG00000000419	ENSG00000184489	anti_baitcoip|coip|immunoprecipitation|mass_spectrometry|physical_interaction|		17353931|	EWING|INTACT|UNILEVER|	1	1	1	1	1	1	1	1	1	1	1	1	1	1	1	1	1	1	1	1	1	1	1	1	1	1	1	1	1	1	1	1	1	1	1	1	1	1	1	1	1	1	1	0
ENSG00000000457	ENSG00000092820	confocal_microscopy|in_vivo|physical_interaction|two_hybrid|		12651155|	BIOGRID|HOMOMINT|HPRD|INTACT|OPHID|UNILEVER|
ENSG00000000938	ENSG00000015285	in_vitro|in_vivo|physical_interaction|	co_expression|interolog-yeast|	10358777|7565724|8824280|	BIOGRID|BIOVERSE|COCIT-HPRD|COCIT-ORTHOLOGY|HOMOMINT|HPRD|INTNET|OPHID|ORTHO-core|UNILEVER|	0	1	1	1	1	1	1	1	1	1	1	0	1	1	1	1	0	1	1	1	1	0	1	0	0	0	1	0	0	1	0	0	1	0	1	0	1	0	0	1	1	0	1	1
ENSG00000000938	ENSG00000075785	physical_interaction|	co_expression|domain_domain_interaction|interolog-yeast|phenotype_similarity|		INTNET|ORTHO-noncore|	0	1	1	1	1	1	1	1	1	1	1	0	1	1	1	1	0	1	1	1	1	0	1	0	0	0	1	0	0	1	0	0	1	0	1	0	1	0	0	1	1	0	1	1
ENSG00000000938	ENSG00000085832	physical_interaction|	co_expression|domain_domain_interaction|genetic_interaction|		INTNET|	0	1	1	1	1	1	1	1	1	1	1	0	1	1	1	1	0	1	1	1	1	0	0	0	0	0	1	0	0	1	0	0	1	0	1	0	1	0	0	1	1	0	0	1
ENSG00000000938	ENSG00000101266	physical_interaction|	co_expression|domain_domain_interaction|shared_go_annotation|		BIOVERSE|INTNET|	0	1	1	1	1	1	1	1	1	1	1	0	1	1	1	1	0	1	1	1	1	0	1	0	0	0	1	0	0	1	0	0	1	0	1	0	1	0	0	1	1	0	1	1
ENSG00000000938	ENSG00000103653	in_vivo|	co_expression|domain_domain_interaction|shared_go_annotation|	7515063|8612628|	BIOVERSE|HPRD|INTNET|	0	1	1	1	1	1	1	1	1	1	1	0	1	1	1	1	0	1	1	1	1	0	1	0	0	0	1	0	0	1	0	0	1	0	1	0	1	0	0	1	1	0	1	1
ENSG00000000938	ENSG00000110395	in_vivo|		12435267|7721825|	BIOGRID|BIOVERSE|COCIT-HPRD|HPRD|OPHID|UNILEVER|	0	0	1	0	1	0	1	1	1	1	1	0	1	1	1	1	0	1	1	1	1	0	0	0	0	0	1	0	0	1	0	0	1	0	1	0	1	0	0	1	1	0	1	1
ENSG00000000938	ENSG00000111424	two_hybrid|		15919723|	HPRD|UNILEVER|	0	0	1	1	1	1	1	1	1	1	1	0	1	1	1	1	0	0	1	1	0	0	0	0	0	0	0	0	0	1	0	0	0	0	1	0	1	0	0	1	0	0	0	1
ENSG00000000938	ENSG00000114573	physical_interaction|	co_expression|domain_domain_interaction|		INTNET|	0	1	1	1	1	1	1	1	1	1	1	0	1	1	1	1	0	1	1	1	1	0	1	0	0	0	1	0	0	1	0	0	1	0	1	0	1	0	0	1	1	0	1	1
ENSG00000000938	ENSG00000115325	in_vitro|		11071635|	HPRD|UNILEVER|
ENSG00000000938	ENSG00000115446	physical_interaction|	co_expression|domain_domain_interaction|		INTNET|	0	1	1	1	1	1	1	1	1	1	1	0	1	1	1	1	0	1	1	1	1	0	1	0	0	0	1	0	0	1	0	0	1	0	1	0	1	0	0	1	1	0	1	0
ENSG00000000938	ENSG00000115977	physical_interaction|	co_expression|domain_domain_interaction|genetic_interaction|shared_go_annotation|		INTNET|	0	1	1	1	1	1	1	1	1	1	1	0	1	1	1	0	0	1	1	1	1	0	1	0	0	0	1	0	0	1	0	0	1	0	1	0	1	0	0	1	1	0	1	1
ENSG00000000938	ENSG00000117090	in_vitro|in_vivo|		10229804|	BIOGRID|HPRD|OPHID|UNILEVER|	0	1	1	1	1	1	1	1	1	0	1	0	1	1	1	1	0	1	1	1	1	0	1	0	0	0	1	0	0	0	0	0	1	0	1	0	1	0	0	1	1	0	1	1
ENSG00000000938	ENSG00000134308	in_vitro|		10066823|	BIOGRID|BIOVERSE|HPRD|OPHID|UNILEVER|	0	1	1	1	1	1	1	1	1	1	1	0	1	1	1	1	0	1	1	1	1	0	1	0	0	0	1	0	0	1	0	0	1	0	1	0	1	0	0	1	1	0	1	1
ENSG00000000938	ENSG00000137486	in_vivo|		10973280|	BIOGRID|COCIT-HPRD|HPRD|OPHID|UNILEVER|	0	1	1	1	0	1	0	0	0	0	1	0	0	0	0	0	0	0	0	0	0	0	0	0	0	0	0	0	0	0	0	0	0	0	0	0	0	0	0	0	0	0	1	0
ENSG00000000938	ENSG00000142541	physical_interaction|	co_expression|domain_domain_interaction|phenotype_similarity|		INTNET|
ENSG00000000938	ENSG00000142676	physical_interaction|	co_expression|domain_domain_interaction|		INTNET|	0	1	1	1	1	1	1	1	1	1	1	0	1	1	1	1	0	1	1	1	1	0	1	0	0	0	1	0	0	1	0	0	1	0	1	0	1	0	0	1	1	0	1	1
ENSG00000000938	ENSG00000145335	in_vitro|in_vivo|		11162638|11744621|12096713|	HPRD|UNILEVER|	0	1	1	1	1	0	1	1	1	1	1	0	0	1	0	1	0	1	1	1	1	0	1	0	0	0	1	0	0	1	0	0	1	0	1	0	1	0	0	1	1	0	1	1
ENSG00000000938	ENSG00000145425	physical_interaction|	co_expression|domain_domain_interaction|		INTNET|
ENSG00000000938	ENSG00000153071	in_vitro|		12473651|	BIOGRID|HPRD|OPHID|UNILEVER|	0	1	1	1	1	1	1	1	1	1	1	0	1	1	1	1	0	1	1	1	1	0	1	0	0	0	1	0	0	1	0	0	1	0	1	0	1	0	0	1	1	0	1	1
ENSG00000000938	ENSG00000156482	physical_interaction|	co_expression|domain_domain_interaction|		INTNET|	0	1	1	1	1	1	1	1	1	1	1	0	1	1	1	1	0	1	1	1	1	0	1	0	0	0	1	0	0	1	0	0	1	0	1	0	1	0	0	1	1	0	1	1
ENSG00000000938	ENSG00000165025	in_vitro|in_vivo|	co_expression|shared_go_annotation|	11672534|15536084|	BIOGRID|BIOVERSE|COCIT-HPRD|HOMOMINT|HPRD|INTNET|OPHID|UNILEVER|	0	1	1	1	1	1	0	0	1	1	1	0	1	0	0	1	0	1	1	0	0	0	1	0	0	0	0	0	0	0	0	0	0	0	0	0	0	0	0	0	0	0	0	0
ENSG00000000938	ENSG00000169398	in_vivo|		12387730|	BIOGRID|COCIT-HPRD|HPRD|OPHID|UNILEVER|	0	0	1	1	1	1	1	1	1	1	1	0	1	1	1	1	0	1	1	1	1	0	1	0	0	0	1	0	0	1	0	0	1	0	1	0	1	0	0	1	1	0	1	1
ENSG00000000938	ENSG00000180353	in_vitro|in_vivo|	co_expression|domain_domain_interaction|interolog-yeast|shared_go_annotation|	10066823|	BIOVERSE|HPRD|INTNET|ORTHO-noncore|UNILEVER|	0	1	1	1	1	1	1	1	1	1	1	0	1	1	1	1	0	1	1	1	1	0	1	0	0	0	1	0	0	1	0	0	1	0	1	0	1	0	0	1	1	0	1	1
ENSG00000000938	ENSG00000183625	in_vivo|		10527858|	BIOGRID|HPRD|OPHID|UNILEVER|	0	1	0	1	0	0	0	0	0	0	0	0	0	1	0	0	0	0	1	0	1	0	0	0	0	0	0	0	0	1	0	0	0	0	0	0	0	0	0	1	1	0	1	0
ENSG00000000938	ENSG00000185275	in_vivo|		8753773|	BIOGRID|COCIT-HPRD|HPRD|OPHID|UNILEVER|	0	1	1	0	1	1	0	1	1	1	1	0	1	1	0	1	0	1	1	1	1	0	1	0	0	0	1	0	0	1	0	0	1	0	1	0	1	0	0	1	1	0	1	0
ENSG00000000938	ENSG00000197122	in_vitro|		12387813|12468645|7678701|9208935|	BIOVERSE|HPRD|	0	0	0	1	1	0	0	0	0	0	0	0	1	0	0	0	0	0	0	0	0	0	0	0	0	0	0	0	0	0	0	0	1	0	0	0	0	0	0	0	0	0	0	0
ENSG00000000938	ENSG00000197958	physical_interaction|	co_expression|domain_domain_interaction|		INTNET|
ENSG00000000971	ENSG00000080910	affinitycapture_ms|in_vivo|literature|	co_expression|co_expression_johnson|co_expression_shyamsundar|share_go_process|shared_go_annotation|	16189514|8663389|	BIOGRID|CCSB-curated|COCIT-HPRD|HPRD|INTNET|OPHID|UNILEVER|	0	0	0	0	0	0	0	0	0	0	0	0	0	0	0	0	1	0	0	1	1	0	0	0	0	0	0	0	0	0	0	0	0	0	0	0	0	0	0	1	0	0	0	0
ENSG00000000971	ENSG00000125730	in_vitro|in_vivo|	co_expression|shared_go_annotation|	11367533|9988761|	BIOGRID|COCIT-HPRD|HPRD|INTNET|OPHID|UNILEVER|	0	0	0	0	0	0	0	0	0	0	0	0	0	0	0	0	0	0	1	1	1	0	0	0	0	0	0	0	0	0	0	0	0	0	0	0	0	0	0	1	0	1	1	0
ENSG00000000971	ENSG00000132693	in_vitro|in_vivo|		10490997|	BIOGRID|COCIT-HPRD|HPRD|OPHID|UNILEVER|	0	0	0	0	0	0	0	0	0	0	0	0	0	0	0	0	0	0	1	1	0	0	0	0	0	0	0	0	0	0	0	0	0	0	0	0	0	0	0	1	0	1	0	0
ENSG00000000971	ENSG00000137801	in_vitro|		15634279|	HPRD|UNILEVER|	0	0	0	0	0	0	0	0	0	0	1	0	0	0	0	0	1	0	1	1	1	0	0	0	0	0	0	0	0	0	0	0	0	0	0	0	0	0	0	1	0	1	1	0
ENSG00000000971	ENSG00000148926	in_vitro|		11116141|	BIOGRID|COCIT-HPRD|HPRD|OPHID|UNILEVER|	0	0	0	0	0	0	0	0	0	0	1	0	0	0	0	0	1	0	1	1	1	0	0	0	0	0	0	0	0	0	0	0	0	0	0	0	0	0	0	1	0	1	1	0
ENSG00000000971	ENSG00000152592	in_vitro|		11825898|	BIOGRID|HPRD|UNILEVER|	0	0	0	0	0	0	0	0	0	0	0	0	0	0	0	0	0	0	0	0	0	0	0	0	0	0	0	0	0	0	0	0	0	0	0	0	0	0	0	0	0	0	0	0
ENSG00000000971	ENSG00000169896	in_vitro|		9558116|	BIOGRID|COCIT-HPRD|HPRD|OPHID|UNILEVER|	0	0	0	0	0	0	0	0	0	0	1	0	0	0	0	0	1	0	1	1	1	0	0	0	0	0	0	0	0	0	0	0	0	0	0	0	0	0	0	1	0	1	1	0
ENSG00000000971	ENSG00000188404	in_vitro|		10377245|	BIOGRID|HPRD|OPHID|UNILEVER|	0	0	0	0	0	0	0	0	0	0	1	0	0	0	0	0	0	0	1	1	1	0	0	0	0	0	0	0	0	0	0	0	0	0	0	0	0	0	0	1	0	1	1	0
ENSG00000000971	ENSG00000205403	in_vitro|		1401896|9291131|	BIOGRID|COCIT-HPRD|HPRD|OPHID|UNILEVER|	0	0	0	0	0	0	0	0	0	0	0	0	0	0	0	0	1	0	1	1	1	0	0	0	0	0	0	0	0	0	0	0	0	0	0	0	0	0	0	1	0	1	1	0
ENSG00000001084	ENSG00000023909	direct_complex|physical_interaction|	co_expression|cocitation|domain_domain_interaction|interolog-worm|shared_go_annotation|	10440245|10441483|10773686|15892868|	COCIT-COCIT|COCIT-ORTHOLOGY|INTNET|OPHID|ORTHO-core|REACTOME|	1	1	1	0	1	1	1	1	1	1	1	1	1	1	1	1	1	0	1	0	1	1	1	0	1	0	0	1	1	1	0	1	0	0	1	1	0	0	1	1	0	1	1	0
ENSG00000001167	ENSG00000012048	affinity_chromatography|immunoprecipitation|in_vivo|physical_interaction|		11777930|	BIND|BIOGRID|COCIT-BIND|COCIT-HPRD|HPRD|OPHID|UNILEVER|	1	1	1	1	1	0	0	0	0	1	1	1	1	0	1	1	0	1	1	1	1	1	1	0	0	0	0	0	0	0	0	0	1	0	1	0	0	1	1	0	0	0	0	1
ENSG00000001167	ENSG00000062725	physical_interaction|two_hybrid|two_hybrid_test|two_hybridpooling|	co_expression|co_expression_johnson|	16189514|	BIOGRID|CCSB-twohybrid|HOMOMINT|HPRD|INTACT|OPHID|UNILEVER|	1	1	1	1	1	1	1	1	1	1	1	1	1	1	1	1	0	1	1	1	1	1	1	1	1	0	1	1	1	1	1	1	1	1	1	1	1	1	1	1	0	1	1	0
ENSG00000001167	ENSG00000065150	physical_interaction|	co_expression|domain_domain_interaction|		INTNET|	1	1	1	1	1	1	1	1	1	1	1	1	1	1	1	1	0	1	1	1	1	1	1	1	1	1	1	1	1	1	1	1	1	1	1	1	1	1	1	1	0	1	1	0
ENSG00000001167	ENSG00000066136	biochemical|coip|in_vitro|physical_interaction|	co_expression|cocitation|domain_domain_interaction|genetic_interaction|interolog-drosophila_melanogaster|interolog-fly|phenotype_similarity|shared_go_annotation|	15243141|15892868|8921405|9612081|	BIOVERSE|COCIT-COCIT|COCIT-ORTHOLOGY|HOMOMINT-Interolog|HPRD|INTACT|INTNET|OPHID|ORTHO-core|UNILEVER|	1	1	1	1	1	1	1	1	1	1	1	1	1	1	1	1	0	1	1	1	1	1	1	1	1	1	1	1	1	1	1	1	1	1	1	1	1	1	1	1	0	1	1	1
ENSG00000001167	ENSG00000085511	physical_interaction|	co_expression|domain_domain_interaction|		INTNET|	1	1	1	1	1	1	1	1	1	1	1	1	1	1	1	1	0	1	1	1	1	1	1	1	1	1	1	1	1	1	1	1	1	1	1	1	1	1	1	1	0	0	1	0
ENSG00000001167	ENSG00000101444	physical_interaction|	co_expression|domain_domain_interaction|		BIOVERSE|INTNET|	1	1	1	1	1	1	1	1	1	1	1	1	1	1	1	1	0	1	1	1	1	1	1	1	1	1	1	1	1	1	1	1	1	1	1	1	1	1	1	1	0	1	1	1
ENSG00000001167	ENSG00000105698	in_vitro|in_vivo|		12791656|	HPRD|UNILEVER|	1	1	1	1	1	1	1	1	1	1	1	1	1	1	1	1	0	1	1	1	1	1	1	1	1	1	1	1	1	1	1	1	1	1	1	1	1	1	1	1	0	1	1	1
ENSG00000001167	ENSG00000108424	in_vitro|		15964792|	HPRD|UNILEVER|	1	1	1	1	1	1	1	1	1	1	1	1	1	1	1	1	0	1	1	1	1	1	1	1	1	1	1	1	1	1	1	1	1	1	1	1	1	1	1	1	0	1	1	1
ENSG00000001167	ENSG00000112658	in_vitro|		10571058|	BIND|BIOGRID|HPRD|UNILEVER|	1	1	1	1	1	1	1	1	1	1	1	1	1	1	1	1	0	1	0	0	0	1	0	1	0	0	0	0	1	0	0	0	1	0	1	1	0	1	0	1	0	0	1	1
ENSG00000001167	ENSG00000116649	physical_interaction|	co_expression|domain_domain_interaction|		BIOVERSE|INTNET|	1	1	1	1	1	1	1	1	1	1	1	1	1	1	1	1	0	1	1	1	1	1	1	1	1	1	1	1	1	1	1	1	1	1	1	1	1	1	1	1	0	1	1	1
ENSG00000001167	ENSG00000120837	anti_baitcoip|biochemical|coip|in_vitro|physical_interaction|	co_expression|domain_domain_interaction|genetic_interaction|phenotype_similarity|shared_go_annotation|	15243141|16959611|8051128|	BIOGRID|BIOVERSE|HPRD|INTACT|INTNET|OPHID|UNILEVER|	1	1	1	1	1	1	1	1	1	1	1	1	1	1	1	1	0	1	1	1	1	1	1	1	1	1	1	1	1	1	1	1	1	1	1	1	1	1	1	1	0	1	1	1
ENSG00000001167	ENSG00000123374	in_vitro|in_vivo|		12857729|	HPRD|UNILEVER|	1	1	1	1	1	1	1	1	1	1	1	1	1	1	1	1	0	1	1	1	1	1	1	1	1	1	1	1	1	1	1	1	1	1	1	1	1	1	1	1	0	1	1	1
ENSG00000001167	ENSG00000126005	physical_interaction|	co_expression|domain_domain_interaction|		INTNET|	1	1	1	1	1	1	1	1	1	1	1	1	1	1	1	1	0	1	1	1	1	1	1	1	1	1	1	1	1	1	1	1	1	1	1	1	1	1	1	1	0	1	1	1
ENSG00000001167	ENSG00000131979	physical_interaction|	co_expression|domain_domain_interaction|		INTNET|	1	1	1	1	1	1	1	1	1	1	1	1	1	1	1	1	0	1	1	1	1	1	1	0	0	0	0	0	0	0	0	0	0	0	1	0	0	0	1	1	0	1	1	0
ENSG00000001167	ENSG00000136450	biochemical|coip|colocalization|imaging_techniques|in_vitro|in_vivo|physical_interaction|		15243141|	HPRD|INTACT|UNILEVER|	1	1	1	1	1	1	1	1	1	1	1	1	1	1	1	1	0	1	1	1	1	1	1	1	1	1	1	1	1	1	1	1	1	1	1	1	1	1	1	1	0	1	1	1
ENSG00000001167	ENSG00000136931	in_vitro|		12730328|	HPRD|UNILEVER|	0	0	0	0	0	0	0	1	0	1	1	0	1	0	0	0	0	0	0	0	0	0	0	0	0	0	0	0	0	0	0	0	0	0	0	0	0	0	1	0	0	0	0	0
ENSG00000001167	ENSG00000137309	affinitycapture_ms|in_vitro|literature|share_go_component|	share_upstream_motif|	16189514|9388234|	BIOGRID|CCSB-curated|HPRD|UNILEVER|	1	0	0	0	0	0	0	0	1	0	0	1	1	1	1	1	0	0	0	0	0	1	0	0	0	0	0	0	0	0	0	0	0	0	0	0	0	0	0	0	0	0	0	0
ENSG00000001167	ENSG00000143190	affinitycapture_ms|immunoprecipitation|in_vivo|literature|	share_upstream_motif|	11777930|16189514|	BIND|BIOGRID|CCSB-curated|HPRD|OPHID|UNILEVER|	1	1	1	1	1	1	1	1	1	1	1	1	1	1	1	1	0	1	1	1	1	1	1	1	1	1	1	1	1	1	1	1	1	1	1	1	1	1	1	1	0	1	1	1
ENSG00000001167	ENSG00000151247	physical_interaction|	co_expression|domain_domain_interaction|		INTNET|	0	0	1	0	0	0	0	0	0	1	1	1	1	1	1	1	0	0	0	0	0	1	0	1	1	0	0	0	1	1	1	1	1	1	1	1	0	1	0	1	0	0	0	0
ENSG00000001167	ENSG00000158773	in_vitro|in_vivo|		12791656|	HPRD|UNILEVER|
ENSG00000001167	ENSG00000160200	physical_interaction|	co_expression|domain_domain_interaction|phenotype_similarity|		INTNET|	1	0	1	0	0	0	0	0	0	1	0	1	0	1	1	0	0	0	0	0	1	0	1	1	1	1	1	1	1	1	1	1	1	1	1	1	1	1	1	1	0	1	1	1
ENSG00000001167	ENSG00000164346	physical_interaction|	co_expression|domain_domain_interaction|		BIOVERSE|INTNET|
ENSG00000001167	ENSG00000165156	in_vitro|two_hybrid|		10441475|10571058|	BIND|BIOGRID|HPRD|UNILEVER|	1	1	1	1	1	1	0	1	0	1	1	1	1	1	1	1	0	0	0	1	1	1	0	1	1	1	0	1	1	0	1	1	1	1	1	1	1	1	0	1	0	0	0	0
ENSG00000001167	ENSG00000165629	physical_interaction|	co_expression|domain_domain_interaction|		INTNET|	1	1	1	1	1	1	1	1	1	1	1	1	1	1	1	1	0	1	1	1	1	1	1	1	1	1	1	1	1	1	1	1	1	1	1	1	1	1	1	1	0	1	1	1
ENSG00000001167	ENSG00000174306	two_hybrid|		12659632|	BIOGRID|HPRD|OPHID|UNILEVER|	1	0	1	1	1	1	1	1	1	1	1	1	1	1	1	0	0	1	0	0	0	0	0	1	1	1	1	1	1	1	1	1	1	1	1	1	1	1	1	1	0	1	1	1
ENSG00000001167	ENSG00000177606	in_vivo|		11903046|	BIOGRID|HPRD|UNILEVER|	1	1	1	1	1	1	1	1	1	1	1	1	1	1	1	1	0	1	1	1	1	0	1	1	1	1	1	1	1	1	1	1	1	1	1	1	1	1	1	1	0	1	1	1
ENSG00000001167	ENSG00000178764	in_vivo|two_hybrid|		12741956|	HPRD|UNILEVER|	1	1	1	0	1	1	1	1	1	1	1	0	1	1	1	1	0	1	1	1	1	0	0	0	0	0	1	1	1	0	1	1	1	1	1	1	0	1	0	1	0	1	1	1
ENSG00000001167	ENSG00000185591	native|co_immunoprecipitation|in_vitro|in_vivo|two_hybrid|		10393239|10446910|	BIND|HOMOMINT|HPRD|MIPS|OPHID|UNILEVER|	1	0	1	0	0	1	0	0	0	0	0	0	0	1	0	0	0	0	0	0	0	1	0	0	0	0	0	0	0	1	0	0	0	0	0	0	0	0	0	0	0	0	0	1
ENSG00000001167	ENSG00000187109	physical_interaction|	co_expression|domain_domain_interaction|		INTNET|	1	1	1	1	1	1	1	1	1	1	1	1	1	1	1	1	0	1	1	1	1	1	1	1	1	1	1	1	1	1	1	1	1	1	1	1	1	1	1	1	0	1	1	1
ENSG00000001167	ENSG00000205339	physical_interaction|	co_expression|domain_domain_interaction|		INTNET|	1	1	1	1	1	1	1	1	1	1	1	1	1	1	1	1	0	1	1	1	1	1	1	1	1	1	1	1	1	1	1	1	1	1	1	1	1	1	1	1	0	1	1	1
ENSG00000001617	ENSG00000099250	in_vitro|in_vivo|		9883722|	BIOGRID|BIOVERSE|HPRD|OPHID|UNILEVER|	0	0	0	0	1	0	0	0	0	1	0	0	0	0	0	0	0	1	0	1	1	0	0	0	0	0	0	0	0	0	1	0	1	1	0	0	0	1	0	0	1	1	1	1
ENSG00000001617	ENSG00000112715	in_vitro|in_vivo|		12845630|	BIOGRID|HPRD|UNILEVER|	1	1	1	1	1	1	1	1	1	1	1	1	1	1	1	1	1	1	1	1	1	1	1	1	1	1	1	1	1	1	1	1	1	1	1	1	1	1	1	1	1	1	1	1
ENSG00000001617	ENSG00000118257	in_vitro|in_vivo|		15550623|9883722|	BIND|BIOGRID|BIOVERSE|COCIT-HPRD|HPRD|OPHID|UNILEVER|	1	1	1	1	0	0	1	1	1	1	0	1	1	1	1	1	1	1	1	1	1	0	1	1	0	1	1	1	1	1	1	1	1	1	1	1	1	1	1	1	1	1	1	1
ENSG00000001617	ENSG00000129214	two_hybrid|		15862967|	HPRD|UNILEVER|	0	0	0	0	0	0	0	0	0	0	0	0	0	0	0	0	0	0	0	0	0	0	0	0	0	0	0	0	0	0	0	0	0	0	0	0	0	0	0	0	0	0	0	0
ENSG00000001617	ENSG00000130985	physical_interaction|sd4-two_hybrid|two_hybrid|two_hybridpooling|		16169070|	HOMOMINT|HPRD|INTACT|MDC|OPHID|UNILEVER|	1	1	1	1	1	1	1	1	1	1	1	1	1	1	1	1	1	1	1	1	1	1	1	1	1	1	1	1	1	1	1	1	1	1	1	1	1	1	1	1	1	1	1	1
ENSG00000001617	ENSG00000168917	physical_interaction|sd4-two_hybrid|two_hybrid|two_hybridpooling|		16169070|	HPRD|INTACT|MDC|OPHID|UNILEVER|	1	0	0	1	0	0	1	1	0	1	1	1	1	1	1	1	1	1	1	0	1	1	1	1	1	1	1	1	1	1	1	1	1	1	1	1	1	1	1	1	1	1	1	1
ENSG00000001626	ENSG00000033867	in_vitro|in_vivo|		12403779|	BIOGRID|COCIT-HPRD|HPRD|OPHID|UNILEVER|	0	0	0	0	0	0	0	0	0	0	0	1	0	0	0	0	0	0	0	0	0	0	0	0	0	0	0	0	0	0	0	0	0	0	0	0	0	0	0	0	0	0	0	0
ENSG00000001626	ENSG00000047932	in_vivo|physical_interaction|pull_down|two_hybrid|		11707463|12471024|9843494|	BIOGRID|COCIT-HPRD|HOMOMINT|HPRD|INTACT|OPHID|UNILEVER|
ENSG00000001626	ENSG00000050438	in_vivo|		12403779|	BIOGRID|HPRD|OPHID|UNILEVER|	0	0	0	0	0	0	0	0	0	0	0	0	0	0	0	0	0	0	0	0	0	0	0	0	0	0	0	0	0	0	0	0	0	0	0	0	0	0	0	0	0	0	0	0
ENSG00000001626	ENSG00000065054	affinity_chromatography|anti_baitcoip|coip|competition_binding|immunoblotting|immunoprecipitation|in_vitro|in_vivo|other|physical_interaction|pull_down|		10893422|12369822|16203867|17110338|9671706|	BIND|BIOGRID|COCIT-BIND|COCIT-HPRD|HOMOMINT|HPRD|INTACT|OPHID|UNILEVER|
ENSG00000001626	ENSG00000072062	in_vitro|		1377674|	HPRD|UNILEVER|	0	0	0	0	0	0	0	0	0	0	0	1	0	0	0	0	0	0	0	0	0	0	0	0	0	0	0	0	0	0	0	0	0	0	0	0	0	0	0	0	0	0	0	0
ENSG00000001626	ENSG00000086061	anti_baitcoip|coip|in_vivo|physical_interaction|		10075921|17110338|	BIOGRID|COCIT-HPRD|HPRD|INTACT|OPHID|UNILEVER|	0	0	0	0	0	0	0	0	0	0	0	1	0	0	0	0	0	0	0	0	0	0	0	0	0	0	0	0	0	0	0	0	0	0	0	0	0	0	0	0	0	0	0	0
ENSG00000001626	ENSG00000092531	in_vitro|in_vivo|		12209004|	BIOGRID|COCIT-HPRD|HPRD|OPHID|UNILEVER|	0	0	0	0	0	0	0	0	0	0	0	1	0	0	0	0	0	0	0	0	0	0	0	0	0	0	0	0	0	0	0	0	0	0	0	0	0	0	0	0	0	0	0	0
ENSG00000001626	ENSG00000092820	in_vivo|literature_annotated_complex:c-cftr-nherf(pdz2_domain)-ezrin_complex(mi:0019-_coimmunoprecipitation;_mi:0067-_light_scattering;_mi:0071-_molecular_sieving;_mi:0107-_surface_plasmon_resonance)|		10893422|	BIOGRID|COCIT-HPRD|CORUM|HPRD|OPHID|UNILEVER|	0	0	0	0	0	0	0	0	0	0	0	1	0	0	0	0	0	0	0	0	0	0	0	0	0	0	0	0	0	0	0	0	0	0	0	0	0	0	0	0	0	0	0	0
ENSG00000001626	ENSG00000101152	affinity_chromatography|competition_binding|immunoprecipitation|in_vitro|other|		10194413|10893422|12039948|	BIND|BIOGRID|COCIT-BIND|HPRD|OPHID|UNILEVER|
ENSG00000001626	ENSG00000106089	affinity_chromatography|immunoprecipitation|in_vitro|in_vivo|other|		12446681|9384384|	BIND|BIOGRID|COCIT-BIND|COCIT-HPRD|HPRD|OPHID|UNILEVER|	0	0	0	0	0	0	0	0	0	0	0	1	0	0	0	0	0	0	0	0	0	0	0	0	0	0	0	0	0	0	0	0	0	0	0	0	0	0	0	0	0	0	0	0
ENSG00000001626	ENSG00000109062	affinity_chromatography|anti_baitcoip|coip|competition_binding|immunoprecipitation|in_vitro|in_vivo|literature_annotated_complex:cftr-nherf-beta(2)ar_signaling_complex(mi:0096-_pull_down;_mi:0006-_anti_bait_coimmunoprecipitation)|not_specified|other|physical_interaction|pull_down|surface_plasmon_resonance_chip|	cocitation|	10852925|11158634|12471024|12621035|15892868|17110338|9613608|9671706|9677412|9843494|	BIND|BIOGRID|COCIT-BIND|COCIT-COCIT|CORUM|HOMOMINT|HPRD|INTACT|OPHID|UNILEVER|
ENSG00000001626	ENSG00000114302	immunoprecipitation|in_vivo|other|		10799517|	BIND|COCIT-BIND|HPRD|OPHID|UNILEVER|	0	0	0	0	0	0	0	0	0	0	0	1	0	0	0	0	0	0	0	0	0	0	0	0	0	0	0	0	0	0	0	0	0	0	0	0	0	0	0	0	0	0	0	0
ENSG00000001626	ENSG00000127022	anti_baitcoip|coip|in_vitro|other|physical_interaction|		12208510|15105504|17110338|7513695|	BIND|COCIT-BIND|HOMOMINT|HPRD|INTACT|OPHID|UNILEVER|	0	0	0	0	0	0	0	0	0	0	0	1	0	0	0	0	0	0	0	0	0	0	0	0	0	0	0	0	0	0	0	0	0	0	0	0	0	0	0	0	0	0	0	0
ENSG00000001626	ENSG00000132356	in_vitro|in_vivo|		10862786|	BIOGRID|HPRD|OPHID|UNILEVER|	0	0	0	0	0	0	0	0	0	0	0	0	0	0	0	0	0	0	0	0	0	0	0	0	0	0	0	0	0	0	0	0	0	0	0	0	0	0	0	0	0	0	0	0
ENSG00000001626	ENSG00000137713	in_vivo|two_hybrid|		15936019|	HPRD|UNILEVER|	0	0	0	0	0	0	0	0	0	0	0	1	0	0	0	0	0	0	0	0	0	0	0	0	0	0	0	0	0	0	0	0	0	0	0	0	0	0	0	0	0	0	0	0
ENSG00000001626	ENSG00000154229	in_vitro|		1377674|	HPRD|UNILEVER|	0	0	0	0	0	0	0	0	0	0	0	1	0	0	0	0	0	0	0	0	0	0	0	0	0	0	0	0	0	0	0	0	0	0	0	0	0	0	0	0	0	0	0	0
ENSG00000001626	ENSG00000171132	in_vivo|		11956211|	BIOGRID|COCIT-HPRD|HPRD|OPHID|UNILEVER|	0	0	0	0	0	0	0	0	0	0	0	1	0	0	0	0	0	0	0	0	0	0	0	0	0	0	0	0	0	0	0	0	0	0	0	0	0	0	0	0	0	0	0	0
ENSG00000001626	ENSG00000174827	acetylation|in_vitro|in_vivo|pull_down|		11051556|12471024|12615054|9843494|	BIOGRID|COCIT-HPRD|HOMOMINT|HPRD|INTACT|UNILEVER|
ENSG00000001626	ENSG00000185532	in_vitro|		1377674|	HPRD|UNILEVER|	0	0	0	0	0	0	0	0	0	0	0	1	0	0	0	0	0	0	0	0	0	0	0	0	0	0	0	0	0	0	0	0	0	0	0	0	0	0	0	0	0	0	0	0
ENSG00000001626	ENSG00000198689	in_vivo|		11707463|	BIOGRID|HPRD|UNILEVER|	0	0	0	0	0	0	0	0	0	0	0	1	0	0	0	0	0	0	0	0	0	0	0	0	0	0	0	0	0	0	0	0	0	0	0	0	0	0	0	0	0	0	0	0
ENSG00000001631	ENSG00000116473	two_hybrid|		9285558|	BIOGRID|HPRD|OPHID|UNILEVER|	1	0	0	0	0	1	0	1	1	1	1	1	1	1	0	0	1	0	1	1	0	0	0	0	0	0	0	0	0	0	0	1	1	1	1	0	1	0	0	1	1	0	0	0
ENSG00000001631	ENSG00000119185	in_vitro|in_vivo|two_hybrid|		11741838|11854171|	BIND|BIOGRID|HPRD|OPHID|UNILEVER|
ENSG00000001631	ENSG00000173039	in_vitro|in_vivo|		12556500|	BIOGRID|	1	0	0	0	0	1	0	1	1	1	1	1	1	1	0	0	1	0	1	1	0	0	0	0	0	0	0	0	0	0	0	1	1	1	1	0	1	0	0	1	1	0	0	0
ENSG00000001631	ENSG00000182944	in_vitro|		9341188|	BIOGRID|	0	0	0	0	0	0	0	0	0	0	0	0	0	0	0	0	0	0	0	0	0	0	0	0	0	0	0	0	0	0	0	0	0	0	0	0	0	0	0	0	0	0	0	0
ENSG00000002016	ENSG00000051180	co_immunoprecipitation|co_immunoprecipitation|direct_complex|immunoblotting|in_vitro|in_vivo|literature|neighbouring_reaction|physical_interaction|reaction|two_hybrid|	interolog-saccharomyces_cerevisiae|interolog-yeast|	10438626|10666456|12750383|15766559|9826763|	BIND|BIOVERSE|COCIT-REACTOME|DIP|HOMOMINT-Interolog|HPRD|INTACT|MIPS|OPHID|ORTHO-noncore|REACTOME|UNILEVER|	1	0	1	0	0	0	0	0	0	1	1	1	0	1	1	1	1	0	1	0	1	1	1	0	0	0	0	0	0	1	0	0	0	0	0	0	0	0	0	0	0	1	0	1
ENSG00000002016	ENSG00000073111	in_vitro|in_vivo|		15766559|	HPRD|UNILEVER|	1	0	1	1	0	0	1	1	0	1	1	1	0	1	1	1	1	0	1	0	1	1	1	0	0	0	0	0	0	1	0	1	0	0	0	0	0	0	0	1	0	0	0	1
ENSG00000002016	ENSG00000085999		co_expression|cocitation|domain_domain_interaction|genetic_interaction|shared_go_annotation|	10087193|10209103|10463575|10556596|15892868|9092636|9450758|9774452|	COCIT-COCIT|INTNET|
ENSG00000002016	ENSG00000097007	in_vitro|in_vivo|		12379650|	HPRD|UNILEVER|	1	0	1	1	0	0	1	1	0	1	1	1	0	1	1	1	1	0	1	0	1	1	1	0	0	0	0	0	0	1	0	1	0	0	0	0	0	0	0	1	0	1	0	1
ENSG00000002016	ENSG00000103275	two_hybrid|		10666456|8921390|	BIND|BIOGRID|BIOVERSE|HPRD|UNILEVER|	1	0	1	1	0	0	1	1	0	1	1	1	0	1	1	1	1	0	1	0	1	1	1	0	0	0	0	0	0	1	0	1	0	0	0	0	0	0	0	1	0	1	0	1
ENSG00000002016	ENSG00000104884	immunoprecipitation|in_vivo|literature|		12372413|	DIP|HPRD|UNILEVER|
ENSG00000002016	ENSG00000106399	immunoprecipitation|indirect_complex|literature|physical_interaction|reaction|		10921897|10744977|12370410|12191481|10438626|9837724|10921897|10744977|9837724|10438626|12370410|12191481|8702565|	COCIT-REACTOME|DIP|REACTOME|UNILEVER|	1	0	1	1	0	0	1	1	0	1	1	1	0	1	1	1	1	0	1	0	1	1	1	0	0	0	0	0	0	0	0	0	0	0	0	0	0	0	0	1	0	1	0	0
ENSG00000002016	ENSG00000112118	in_vitro|in_vivo|		15766559|	HPRD|UNILEVER|	1	0	1	1	0	0	1	1	0	1	1	1	0	1	1	1	1	0	1	0	1	1	1	0	0	0	0	0	0	1	0	1	0	0	0	0	0	0	0	1	0	1	0	1
ENSG00000002016	ENSG00000113522		co_expression|cocitation|domain_domain_interaction|genetic_interaction|shared_go_annotation|	10087193|11533665|15892868|9450758|	COCIT-COCIT|INTNET|	1	0	1	1	0	0	1	1	0	1	1	1	0	1	1	1	1	0	0	0	1	1	0	0	0	0	0	0	0	1	0	1	0	0	0	0	0	0	0	1	0	0	0	1
ENSG00000002016	ENSG00000116030	two_hybrid|	cocitation|	10666456|15892868|8812453|8921390|9891849|	BIOGRID|COCIT-COCIT|HPRD|UNILEVER|	1	0	1	1	0	0	1	1	0	1	1	1	0	1	1	1	1	0	1	0	1	1	1	0	0	0	0	0	0	1	0	1	0	0	0	0	0	0	0	1	0	1	0	0
ENSG00000002016	ENSG00000117748	affinity_chromatography|immunoprecipitation|in_vitro|in_vitrobinding|indirect_complex|literature|nmr|physical_interaction|reaction|	interolog-yeast|	10921897|10744977|12370410|12191481|10438626|9837724|10921897|10744977|9837724|10438626|12370410|12191481|11081631|8702565|	BIOGRID|COCIT-REACTOME|DIP|HPRD|OPHID|ORTHO-noncore|REACTOME|UNILEVER|	1	0	1	1	0	0	1	1	0	1	1	1	0	1	1	1	1	0	1	0	1	1	1	0	0	0	0	0	0	1	0	1	0	0	0	0	0	0	0	1	0	1	0	1
ENSG00000002016	ENSG00000132383	elisa|immunoprecipitation|in_vitro|in_vitrobinding|indirect_complex|literature|physical_interaction|reaction|	interolog-saccharomyces_cerevisiae|interolog-yeast|	10921897|10744977|12370410|12191481|10438626|9837724|10921897|10744977|9837724|10438626|12370410|12191481|12139939|8702565|9826763|	BIOGRID|COCIT-ORTHOLOGY|COCIT-REACTOME|DIP|HOMOMINT-Interolog|HPRD|OPHID|ORTHO-core|REACTOME|UNILEVER|	1	0	1	1	0	0	1	1	0	1	1	1	0	1	1	1	1	0	1	0	1	1	1	0	0	0	0	0	0	1	0	1	0	0	0	0	0	0	0	1	0	1	0	1
ENSG00000002016	ENSG00000163161	immunoprecipitation|in_vivo|literature|		12372413|	DIP|HPRD|UNILEVER|	1	0	1	1	0	0	1	1	0	1	1	1	0	0	0	1	1	0	0	0	0	1	0	0	0	0	0	0	0	1	0	1	0	0	0	0	0	0	0	1	0	1	0	0
ENSG00000002016	ENSG00000165392	anti_baitcoip|coip|coloc_fluorescprobe|colocalization|direct_interaction|far_western|far_westernblotting|fluorescence_imaging|fret|immunoprecipitation|in_vitro|in_vivo|physical_interaction|two_hybrid|two_hybrid_test|		12750383|	BIND|HPRD|INTACT|OPHID|UNILEVER|	1	0	1	0	0	0	1	1	0	1	1	1	0	1	1	1	1	0	0	0	1	1	0	0	0	0	0	0	0	0	0	0	0	0	0	0	0	0	0	0	0	0	0	1
ENSG00000002016	ENSG00000175054	physical_interaction|	co_expression|domain_domain_interaction|interolog-yeast|shared_go_annotation|		INTNET|OPHID|ORTHO-noncore|	1	0	1	1	0	0	1	1	0	1	1	1	0	1	1	1	1	0	1	0	1	1	0	0	0	0	0	0	0	1	0	1	0	0	0	0	0	0	0	1	0	1	0	0
ENSG00000002016	ENSG00000175595	in_vitro|in_vivo|literature_annotated_complex:rad52-ercc4-ercc1_complex(mi:0004-_affinity_chromatography_technologies;_mi:0006-_anti_bait_coimmunoprecipitation)|		14734547|	CORUM|HPRD|UNILEVER|	1	0	1	0	0	0	1	1	0	1	0	0	0	1	1	1	0	0	1	0	1	0	1	0	0	0	0	0	0	1	0	1	0	0	0	0	0	0	0	1	0	1	0	1
ENSG00000002330	ENSG00000071242	in_vitro|in_vivo|		10521512|10837486|10880354|10949026|12897128|9381178|	HPRD|UNILEVER|	1	1	1	1	1	1	1	1	1	1	1	1	1	1	0	1	0	1	0	0	0	1	0	1	0	1	1	1	1	1	1	1	1	1	1	1	0	1	0	1	1	1	1	1
ENSG00000002330	ENSG00000072062	in_vitro|in_vivo|		10837486|10880354|10949026|12931191|	HPRD|UNILEVER|	1	1	1	1	1	1	1	1	1	1	1	1	1	1	0	1	0	1	0	0	0	1	0	1	0	1	1	1	1	1	1	1	1	1	1	1	0	1	0	1	1	1	1	1
ENSG00000002330	ENSG00000100784	in_vitro|		10880354|	HPRD|UNILEVER|	1	1	1	1	1	1	1	1	1	1	1	1	1	1	0	1	0	1	0	0	0	1	0	1	0	1	1	1	1	1	1	1	1	1	1	1	0	1	0	1	1	1	1	1
ENSG00000002330	ENSG00000101349	in_vitro|in_vivo|		10521512|10837486|10880354|12897128|9381178|	HPRD|	0	0	0	0	0	1	0	0	0	0	0	0	0	1	0	0	0	0	0	0	0	0	0	1	0	1	1	1	1	1	1	1	1	1	1	1	0	1	0	0	1	0	0	0
ENSG00000002330	ENSG00000102096	affinitycapture_ms|in_vitro|in_vivo|literature|		12954615|16189514|	BIOGRID|CCSB-curated|HPRD|OPHID|UNILEVER|	1	1	1	1	1	1	1	1	1	1	1	1	1	1	0	1	0	1	0	0	0	1	0	1	0	1	1	1	1	1	1	1	1	1	1	1	0	1	0	1	1	1	1	1
ENSG00000002330	ENSG00000107643	in_vitro|		14967141|	HPRD|	0	1	0	0	1	0	1	0	1	0	1	0	1	1	0	1	0	1	0	0	0	1	0	0	0	0	1	0	0	0	0	1	1	0	0	1	0	1	0	1	1	0	1	1
ENSG00000002330	ENSG00000108953	affinitycapture_ms|literature|two_hybrid|		16189514|9369453|	BIOGRID|CCSB-curated|COCIT-HPRD|HPRD|OPHID|UNILEVER|	1	1	1	1	1	1	1	1	1	1	1	1	1	1	0	1	0	1	0	0	0	1	0	1	0	1	1	1	1	1	1	1	1	1	1	1	0	1	0	1	1	1	1	1
ENSG00000002330	ENSG00000112290	in_vivo|		12931191|	HPRD|UNILEVER|	1	0	0	0	1	0	0	1	1	1	1	1	1	1	0	1	0	0	0	0	0	1	0	1	0	1	1	1	1	1	1	1	1	1	1	1	0	1	0	1	1	1	1	0
ENSG00000002330	ENSG00000117676	in_vitro|in_vivo|		10521512|10837486|10880354|10949026|12897128|9381178|	HPRD|UNILEVER|	1	1	1	1	1	1	1	1	1	1	1	1	1	1	0	1	0	1	0	0	0	1	0	1	0	1	1	1	1	1	1	1	1	1	1	1	0	1	0	1	1	1	1	1
ENSG00000002330	ENSG00000128245	two_hybrid|		9369453|	BIOGRID|COCIT-HPRD|HPRD|OPHID|UNILEVER|	1	1	1	1	1	1	1	1	1	1	1	1	1	1	0	1	0	1	0	0	0	1	0	1	0	1	1	1	1	1	1	1	1	1	1	1	0	1	0	1	1	1	1	1
ENSG00000002330	ENSG00000129473	direct_interaction|in_vivo|spr|	interolog-rattus_norvegicus|	11483855|12115603|15694340|	BIND|BIOGRID|BIOVERSE|COCIT-HPRD|HOMOMINT-Interolog|HPRD|INTACT|OPHID|UNILEVER|	1	1	1	1	1	1	1	1	1	1	1	1	1	1	0	1	0	1	0	0	0	1	0	1	0	1	1	1	1	1	1	1	1	1	1	1	0	1	0	1	1	1	1	1
ENSG00000002330	ENSG00000132155	in_vitro|	co_expression|domain_domain_interaction|shared_go_annotation|	8929531|8929532|	HPRD|INTNET|	1	1	1	1	1	1	1	1	1	1	1	1	1	1	0	1	0	1	0	0	0	1	0	1	0	1	1	1	1	1	1	1	1	1	1	1	0	1	0	1	1	1	1	1
ENSG00000002330	ENSG00000134308	in_vitro|in_vivo|two_hybrid|	interolog-mus_musculus|	8929531|9369453|	BIOGRID|HOMOMINT-Interolog|HPRD|OPHID|UNILEVER|	1	1	1	1	1	1	1	1	1	1	1	1	1	1	0	1	0	1	0	0	0	1	0	1	0	1	1	1	1	1	1	1	1	1	1	1	0	1	0	1	1	1	1	1
ENSG00000002330	ENSG00000135116	in_vitro|two_hybrid|		11483855|	HPRD|UNILEVER|	0	0	1	0	0	0	0	0	1	0	0	0	0	1	0	1	0	0	0	0	0	0	0	1	0	0	0	1	1	0	0	0	0	0	0	0	0	1	0	1	1	0	0	0
ENSG00000002330	ENSG00000137193	in_vitro|in_vivo|		16403219|	HPRD|UNILEVER|	1	1	1	1	1	1	1	1	1	1	1	1	1	1	0	1	0	1	0	0	0	1	0	1	0	1	1	1	1	1	1	1	1	1	1	1	0	1	0	1	1	1	1	1
ENSG00000002330	ENSG00000137764	in_vitro|in_vivo|		12842996|	HPRD|	0	1	1	1	1	1	1	1	1	1	1	1	1	0	0	1	0	1	0	0	0	0	0	0	0	1	1	1	1	0	1	1	1	1	1	1	0	1	0	1	1	1	1	0
ENSG00000002330	ENSG00000137875	in_vitro|in_vivo|	interolog-mus_musculus|	11278245|9878060|	BIOGRID|HOMOMINT-Interolog|HPRD|UNILEVER|	0	0	0	0	0	0	0	0	1	1	0	0	0	0	0	0	0	0	0	0	0	0	0	1	0	0	0	0	0	0	0	0	0	0	0	0	0	1	0	0	0	0	0	0
ENSG00000002330	ENSG00000138814	in_vitro|		10195903|	HPRD|UNILEVER|	0	1	1	1	1	1	1	1	1	1	1	0	1	0	0	1	0	1	0	0	0	1	0	1	0	1	1	1	1	1	1	1	1	1	1	1	0	1	0	1	1	1	1	0
ENSG00000002330	ENSG00000140379	affinitycapture_ms|in_vitro|in_vivo|literature|two_hybrid|	interolog-rattus_norvegicus|	10381646|11483855|15694340|16189514|	BIND|BIOGRID|CCSB-curated|HOMOMINT-Interolog|HPRD|OPHID|UNILEVER|	0	1	1	1	1	1	1	1	1	0	0	0	1	1	0	0	0	0	0	0	0	0	0	0	0	0	0	0	0	0	0	0	0	0	0	0	0	0	0	0	0	0	1	0
ENSG00000002330	ENSG00000142208	in_vitro|in_vivo|neighbouring_reaction|reaction|		15183529|9381178|	HPRD|REACTOME|UNILEVER|	1	1	1	1	1	1	1	1	1	1	1	1	1	1	0	1	0	1	0	0	0	1	0	1	0	1	1	1	1	1	1	1	1	1	1	1	0	1	0	1	1	1	1	1
ENSG00000002330	ENSG00000143384	in_vitro|in_vivo|two_hybrid|		10579309|10837489|11483855|	BIOGRID|HPRD|UNILEVER|	1	1	1	1	1	1	1	1	1	1	1	1	1	1	0	1	0	1	0	0	0	1	0	1	0	1	1	1	1	1	1	1	1	1	1	1	0	1	0	1	1	1	1	1
ENSG00000002330	ENSG00000145335	in_vivo|		10407019|	BIOGRID|COCIT-HPRD|HPRD|OPHID|UNILEVER|	1	1	1	1	1	0	1	1	1	1	1	1	0	1	0	1	0	1	0	0	0	1	0	1	0	1	1	1	1	1	1	1	1	1	1	1	0	1	0	1	1	1	1	1
ENSG00000002330	ENSG00000149269	in_vitro|		10611223|	HPRD|	0	1	1	1	1	0	0	0	0	1	1	0	1	0	0	0	0	0	0	0	0	1	0	0	0	1	1	0	1	1	0	0	1	1	0	1	0	1	0	0	0	0	0	0
ENSG00000002330	ENSG00000164924	in_vitro|two_hybrid|		11410287|	BIOGRID|COCIT-HPRD|HPRD|OPHID|UNILEVER|	1	1	1	0	1	1	1	1	1	0	1	0	1	1	0	0	0	0	0	0	0	0	0	1	0	0	1	1	1	0	1	1	1	1	1	1	0	1	0	0	1	0	0	0
ENSG00000002330	ENSG00000166913	affinitycapture_ms|direct_complex|literature|neighbouring_reaction|reaction|two_hybrid|	interolog-rattus_norvegicus|	10195903|12657644|16189514|9369453|	BIOGRID|CCSB-curated|COCIT-HPRD|HOMOMINT-Interolog|HPRD|OPHID|REACTOME|UNILEVER|	1	1	1	1	1	1	1	1	1	1	1	1	1	1	0	1	0	1	0	0	0	1	0	1	0	1	1	1	1	1	1	1	1	1	1	1	0	1	0	1	1	1	1	1
ENSG00000002330	ENSG00000170027	in_vitro|		10880354|	HPRD|UNILEVER|	1	1	0	0	1	0	0	1	0	0	0	1	1	0	0	1	0	1	0	0	0	0	0	1	0	1	1	1	1	1	1	1	0	1	1	1	0	1	0	1	1	1	1	1
ENSG00000002330	ENSG00000171552	directed|yeast|affinitycapture_ms|coip|direct_complex|elisa|in_vitro|in_vivo|inferred_bycurator|neighbouring_reaction|reaction|share_go_component|spr|two_hybrid|	co_expression|domain_domain_interaction|shared_go_annotation|	10195903|10620799|11206074|11483855|11494146|11583631|14681455|15131699|15574335|15694340|15721256|15897871|16189514|7834748|9305851|9388232|	BIND|BIOGRID|BIOVERSE|CCSB-curated|COCIT-HPRD|HOMOMINT|HPRD|INTNET|MIPS|OPHID|REACTOME|UNILEVER|	1	1	1	1	1	1	1	1	1	1	1	1	1	1	0	1	0	1	0	0	0	1	0	1	0	1	1	0	1	1	1	1	1	1	1	1	0	1	0	1	1	1	1	1
ENSG00000002330	ENSG00000171791	anti_baitcoip|coip|direct_complex|direct_interaction|elisa|in_vitro|in_vivo|inferred_bycurator|neighbouring_reaction|physical_interaction|reaction|spr|two_hybrid|	co_expression|domain_domain_interaction|interolog-rattus_norvegicus|shared_go_annotation|	11483855|14681455|15574335|15694340|15990872|7834748|9130713|9388232|9463381|	BIND|BIOGRID|BIOVERSE|COCIT-BIND|COCIT-HPRD|HOMOMINT-Interolog|HPRD|INTACT|INTNET|OPHID|REACTOME|UNILEVER|	1	1	1	1	1	1	1	1	1	1	1	1	1	1	0	1	0	1	0	0	0	1	0	1	0	1	1	1	1	1	1	1	1	1	1	1	0	1	0	1	1	1	1	1
ENSG00000002330	ENSG00000172531	anti_baitcoip|coip|in_vitro|in_vivo|physical_interaction|two_hybrid|		10811615|17274640|	HPRD|INTACT|UNILEVER|
ENSG00000002330	ENSG00000175793	physical_interaction|two_hybrid|two_hybrid_test|two_hybridpooling|	co_expression|domain_domain_interaction|shared_go_annotation|	16189514|	BIOGRID|CCSB-twohybrid|HPRD|INTACT|INTNET|OPHID|UNILEVER|	1	1	1	1	1	1	1	1	1	1	1	1	1	1	0	1	0	1	0	0	0	1	0	1	0	1	1	1	1	1	1	1	1	1	1	1	0	1	0	1	1	1	1	1
ENSG00000002330	ENSG00000177189	in_vivo|		11544290|	HPRD|UNILEVER|	1	1	1	1	1	1	1	1	1	1	1	1	1	1	0	1	0	1	0	0	0	1	0	0	0	1	1	1	1	1	1	1	1	1	1	1	0	1	0	1	1	1	1	1
ENSG00000002330	ENSG00000182944	physical_interaction|two_hybrid|two_hybrid_test|two_hybridpooling|		16189514|	BIOGRID|CCSB-twohybrid|HOMOMINT|HPRD|INTACT|OPHID|UNILEVER|	0	0	0	0	0	0	0	0	0	0	0	0	0	0	0	0	0	0	0	0	0	0	0	0	0	0	0	0	0	0	0	0	0	0	0	0	0	0	0	0	0	0	0	0
ENSG00000002330	ENSG00000197747	affinitycapture_ms|in_vivo|literature|two_hybrid|		16189514|9369453|	BIOGRID|CCSB-curated|HPRD|OPHID|UNILEVER|	1	1	1	1	1	1	1	1	1	1	1	1	0	1	0	1	0	1	0	0	0	1	0	1	0	1	1	1	1	1	1	1	1	1	1	1	0	1	0	1	1	1	1	1
ENSG00000002330	ENSG00000198355	in_vitro|in_vivo|		16403219|	HPRD|
ENSG00000002586	ENSG00000071539	two_hybrid|		15388255|	BIND|HPRD|UNILEVER|	1	1	1	1	1	1	1	1	1	1	1	1	1	1	1	1	1	1	1	1	1	1	1	1	1	1	1	1	1	1	1	1	1	1	1	0	1	1	1	1	1	1	1	1
ENSG00000002586	ENSG00000108424	two_hybrid|		15388255|	BIND|HPRD|UNILEVER|	1	1	1	1	1	1	1	1	1	1	1	1	1	1	1	1	1	1	1	1	1	1	1	1	1	1	1	1	1	1	1	1	1	1	1	1	1	1	1	1	1	1	1	1
ENSG00000002586	ENSG00000135018	physical_interaction|two_hybrid|two_hybrid_test|two_hybridpooling|		16189514|	BIOGRID|CCSB-twohybrid|HOMOMINT|HPRD|INTACT|OPHID|UNILEVER|	1	1	1	1	1	1	1	1	1	1	1	1	1	1	1	1	1	1	1	1	1	1	1	1	1	1	1	1	1	1	1	1	1	1	1	1	1	1	1	1	1	1	1	1
ENSG00000002586	ENSG00000160803	physical_interaction|two_hybrid|two_hybridarray|		16713569|	HOMOMINT|HPRD|INTACT|UNILEVER|
ENSG00000002586	ENSG00000165689	two_hybrid|		15388255|	BIND|HPRD|UNILEVER|
ENSG00000002586	ENSG00000167996	two_hybrid|		15388255|	BIND|HPRD|UNILEVER|	1	1	1	1	1	1	1	1	1	1	1	1	1	1	1	1	1	1	1	1	1	1	1	1	1	1	1	1	1	1	1	1	1	1	1	1	1	1	1	1	1	1	1	1
ENSG00000002586	ENSG00000182718	complementation_assay|two_hybrid|		15388255|	BIND|HPRD|UNILEVER|	1	1	1	1	1	1	1	1	1	1	1	1	1	1	1	1	1	1	1	1	1	1	1	1	1	1	1	1	1	1	1	1	1	1	1	1	1	1	1	1	1	1	1	1
ENSG00000002586	ENSG00000186591	complementation_assay|two_hybrid|		15388255|	BIND|HPRD|UNILEVER|	1	1	1	1	1	1	1	1	1	1	1	1	1	1	1	1	1	1	1	1	1	1	1	1	1	1	1	1	1	1	1	1	1	1	1	1	0	1	1	1	1	1	1	1
ENSG00000002586	ENSG00000196262	in_vitro|in_vivo|two_hybrid|		15388255|	BIND|HPRD|UNILEVER|
ENSG00000002726	ENSG00000079805	in_vitro|in_vivo|		12419186|	BIOGRID|HPRD|OPHID|UNILEVER|	0	0	0	0	0	0	0	0	0	0	0	0	0	0	0	1	0	0	0	0	0	0	0	0	0	0	0	0	0	0	0	0	0	0	0	0	0	0	0	0	0	0	0	0
ENSG00000002726	ENSG00000102302	in_vitro|in_vivo|		12913069|	HPRD|UNILEVER|
ENSG00000002726	ENSG00000110887	in_vivo|	co_expression|domain_domain_interaction|shared_go_annotation|	8195119|	HPRD|INTNET|UNILEVER|	1	1	0	0	1	1	0	0	0	0	1	1	1	1	1	1	0	1	1	1	1	1	1	1	0	0	1	1	0	1	1	1	1	0	1	1	1	1	1	1	1	0	1	1
ENSG00000002746	ENSG00000107404	in_vivo|two_hybrid|		14684739|	BIOGRID|HPRD|UNILEVER|	0	0	0	0	0	0	0	0	0	0	0	0	0	0	0	0	0	0	0	0	0	0	0	0	0	0	0	0	0	0	0	0	0	0	0	0	0	0	0	0	0	0	0	1
ENSG00000002746	ENSG00000165702	physical_interaction|two_hybrid|		16713569|	HOMOMINT|HPRD|INTACT|UNILEVER|	0	1	0	0	0	0	0	0	0	1	1	0	1	1	1	0	1	0	0	0	1	1	1	0	0	0	0	0	0	0	0	1	0	0	0	0	0	0	0	0	0	0	0	1
ENSG00000002746	ENSG00000180879	in_vitro|two_hybrid|		14684739|	BIOGRID|HPRD|UNILEVER|	1	1	1	1	0	1	1	1	1	1	1	1	1	1	1	1	1	1	1	1	1	1	1	1	1	1	1	1	1	1	1	1	1	1	1	1	1	1	1	1	1	1	1	1
ENSG00000002746	ENSG00000187555	physical_interaction|two_hybrid|		16713569|	HOMOMINT|HPRD|INTACT|UNILEVER|	1	1	1	1	0	1	1	1	1	1	1	1	1	1	1	1	1	1	1	1	1	1	1	1	1	1	1	1	1	1	1	1	1	1	1	1	1	1	1	1	1	1	1	1
ENSG00000002822	ENSG00000072501	physical_interaction|	co_expression|domain_domain_interaction|		INTNET|	1	1	1	1	1	1	1	1	1	1	1	0	1	1	0	0	0	1	1	0	0	0	0	0	0	0	0	0	1	0	0	0	0	0	0	0	0	0	0	1	0	0	1	0
ENSG00000002822	ENSG00000080986	affinitycapture_ms|in_vivo|literature|two_hybrid|	share_go_process|	12351790|16189514|	BIOGRID|CCSB-curated|HPRD|OPHID|UNILEVER|	0	0	0	0	1	1	0	0	0	1	1	0	1	0	0	0	0	0	0	0	0	0	0	0	0	0	0	0	0	0	0	0	0	0	0	0	0	0	0	0	0	0	0	0
ENSG00000002822	ENSG00000101004	two_hybrid|two_hybrid_test|		16189514|	CCSB-twohybrid|HPRD|OPHID|UNILEVER|	1	1	0	0	1	1	1	1	1	1	1	0	1	1	0	0	0	1	1	0	0	0	0	0	0	0	0	0	1	0	0	0	0	0	0	0	0	0	0	1	0	0	1	0
ENSG00000002822	ENSG00000108312	in_vitro|in_vivo|		15282543|	HPRD|UNILEVER|	1	1	1	1	1	1	1	1	1	1	1	0	1	1	0	0	0	1	1	0	0	0	0	0	0	0	0	0	1	0	0	0	0	0	0	0	0	0	0	1	0	0	1	1
ENSG00000002822	ENSG00000108788	in_vitro|two_hybrid|		10593926|	BIOGRID|HPRD|OPHID|UNILEVER|	1	1	1	1	1	1	1	1	1	1	1	0	1	1	0	0	0	1	1	0	0	0	0	0	0	0	0	0	1	0	0	0	0	0	0	0	0	0	0	1	0	0	1	1
ENSG00000002822	ENSG00000114019	physical_interaction|two_hybrid|two_hybrid_test|two_hybridpooling|		16189514|	BIOGRID|CCSB-twohybrid|HPRD|INTACT|UNILEVER|	1	0	1	0	0	0	0	1	0	1	0	0	0	1	0	0	0	1	1	0	0	0	0	0	0	0	0	0	1	0	0	0	0	0	0	0	0	0	0	1	0	0	1	1
ENSG00000002822	ENSG00000117650	in_vitro|in_vivo|two_hybrid|		14978040|	HPRD|UNILEVER|	1	0	1	0	0	0	0	0	0	1	1	0	1	1	0	0	0	1	0	0	0	0	0	0	0	0	0	0	0	0	0	0	0	0	0	0	0	0	0	0	0	0	0	0
ENSG00000002822	ENSG00000120498	physical_interaction|two_hybrid|two_hybrid_test|two_hybridpooling|		16189514|	BIOGRID|CCSB-twohybrid|HOMOMINT|HPRD|INTACT|OPHID|UNILEVER|	0	0	0	0	0	0	0	0	0	0	0	0	0	0	0	0	0	0	0	0	0	0	0	0	0	0	0	0	0	0	0	0	0	0	0	0	0	0	0	0	0	0	0	0
ENSG00000002822	ENSG00000121058	physical_interaction|two_hybrid|two_hybridarray|		16713569|	HOMOMINT|HPRD|INTACT|UNILEVER|	1	1	1	1	1	1	1	1	1	1	1	0	1	1	0	0	0	1	1	0	0	0	0	0	0	0	0	0	0	0	0	0	0	0	0	0	0	0	0	1	0	0	0	0
ENSG00000002822	ENSG00000125952	anti_baitcoip|in_vitro|physical_interaction|		10229200|17418410|	BIOVERSE|HPRD|INTACT|UNILEVER|	1	1	1	1	1	1	1	1	1	1	1	0	1	1	0	0	0	1	1	0	0	0	0	0	0	0	0	0	1	0	0	0	0	0	0	0	0	0	0	1	0	0	1	1
ENSG00000002822	ENSG00000127511	in_vitro|in_vivo|two_hybrid|		11101889|11370785|	BIOGRID|BIOVERSE|HPRD|UNILEVER|	1	1	1	1	1	1	1	1	1	1	1	0	1	1	0	0	0	1	1	0	0	0	0	0	0	0	0	0	1	0	0	0	0	0	0	0	0	0	0	1	0	0	1	1
ENSG00000002822	ENSG00000137699	physical_interaction|two_hybrid|two_hybrid_test|two_hybridpooling|		16189514|	BIOGRID|CCSB-twohybrid|HOMOMINT|HPRD|INTACT|OPHID|UNILEVER|	1	1	1	1	1	1	0	1	1	1	1	0	1	1	0	0	0	1	1	0	0	0	0	0	0	0	0	0	1	0	0	0	0	0	0	0	0	0	0	1	0	0	1	1
ENSG00000002822	ENSG00000137822	physical_interaction|share_go_component|two_hybrid|two_hybrid_test|two_hybridpooling|		16189514|	CCSB-twohybrid|HOMOMINT|HPRD|INTACT|OPHID|UNILEVER|	1	1	1	1	1	1	1	1	1	1	1	0	1	1	0	0	0	1	1	0	0	0	0	0	0	0	0	0	1	0	0	0	0	0	0	0	0	0	0	1	0	0	1	1
ENSG00000002822	ENSG00000147140	physical_interaction|two_hybrid|two_hybrid_test|two_hybridpooling|	co_expression|domain_domain_interaction|	16189514|	BIOGRID|CCSB-twohybrid|HPRD|INTACT|INTNET|OPHID|UNILEVER|	1	1	1	1	1	1	1	1	1	1	1	0	1	1	0	0	0	1	1	0	0	0	0	0	0	0	0	0	1	0	0	0	0	0	0	0	0	0	0	1	0	0	1	1
ENSG00000002822	ENSG00000154473	neighbouring_reaction|	co_expression|domain_domain_interaction|genetic_interaction|		INTNET|REACTOME|UNILEVER|	1	1	1	1	1	1	1	1	1	1	1	0	1	1	0	0	0	1	1	0	0	0	0	0	0	0	0	0	1	0	0	0	0	0	0	0	0	0	0	1	0	0	1	1
ENSG00000002822	ENSG00000164109	affinity_chromatography|affinitycapture_ms|immunoprecipitation|in_vitro|in_vivo|indirect_complex|neighbouring_reaction|physical_interaction|reaction|two_hybrid|two_hybrid_test|two_hybridpooling|	share_go_process|	11181178|11804586|12006501|15694304|16189514|9546394|	BIND|BIOGRID|BIOVERSE|CCSB-twohybrid|COCIT-BIND|HOMOMINT|INTACT|OPHID|REACTOME|UNILEVER|	1	0	1	0	1	1	1	1	1	1	1	0	1	1	0	0	0	1	1	0	0	0	0	0	0	0	0	0	0	0	0	0	0	0	0	0	0	0	0	0	0	0	0	0
ENSG00000002822	ENSG00000165527	physical_interaction|	co_expression|domain_domain_interaction|		INTNET|	1	1	1	1	1	1	1	1	1	1	1	0	1	1	0	0	0	1	1	0	0	0	0	0	0	0	0	0	1	0	0	0	0	0	0	0	0	0	0	1	0	0	1	1
ENSG00000002822	ENSG00000169375	in_vitro|		11106735|	BIOGRID|HPRD|UNILEVER|
ENSG00000002822	ENSG00000185519	physical_interaction|two_hybrid|two_hybrid_test|two_hybridpooling|		16189514|	BIOGRID|CCSB-twohybrid|HPRD|INTACT|UNILEVER|	0	0	0	0	0	0	0	0	0	0	0	0	0	0	0	0	0	0	0	0	0	0	0	0	0	0	0	0	0	0	0	0	0	0	0	0	0	0	0	1	0	0	0	0
ENSG00000002822	ENSG00000197780	immunoprecipitation|mass_spectrometry|		17643375|	JERONIMO|
ENSG00000002834	ENSG00000005249	in_vitro|in_vivo|		12571245|	HPRD|UNILEVER|	0	1	1	1	1	1	0	0	1	1	1	1	0	1	1	1	1	1	1	1	1	1	1	1	1	1	1	1	1	1	1	1	1	1	1	1	1	1	1	1	1	1	0	1
ENSG00000002834	ENSG00000071539	physical_interaction|two_hybrid|two_hybrid_test|two_hybridpooling|	co_expression|co_expression_johnson|domain_domain_interaction|	16189514|	BIOGRID|CCSB-twohybrid|HOMOMINT|HPRD|INTACT|INTNET|UNILEVER|	1	1	1	1	1	1	1	1	1	1	1	1	1	1	1	1	1	1	1	1	1	1	1	1	1	1	1	1	1	1	1	1	1	1	1	0	1	1	1	1	1	1	1	1
ENSG00000002834	ENSG00000075624	in_vitro|in_vivo|		9848085|	HPRD|UNILEVER|	1	1	1	1	1	1	1	1	1	1	1	1	1	1	1	1	1	1	1	1	1	1	1	1	1	1	1	1	1	1	1	1	1	1	1	1	1	1	1	1	1	1	1	1
ENSG00000002834	ENSG00000112559	physical_interaction|two_hybrid|two_hybrid_test|two_hybridpooling|	co_expression|domain_domain_interaction|	16189514|	BIOGRID|CCSB-twohybrid|HOMOMINT|HPRD|INTACT|INTNET|UNILEVER|	0	0	0	0	0	1	1	0	0	1	0	0	0	0	0	1	0	0	1	0	0	0	0	0	0	1	0	1	0	0	0	0	0	1	0	1	0	1	0	1	0	0	1	1
ENSG00000002834	ENSG00000134058	in_vitro|in_vivo|		12571245|	HPRD|UNILEVER|
ENSG00000002834	ENSG00000138669	in_vitro|in_vivo|		12571245|	HPRD|UNILEVER|	1	1	1	0	1	1	1	1	1	1	1	1	1	1	1	1	1	1	1	1	1	0	1	1	1	1	1	1	1	1	1	1	1	1	1	1	1	1	1	1	1	1	1	1
ENSG00000002834	ENSG00000143632	in_vitro|		12571245|	HPRD|UNILEVER|	0	0	0	0	0	0	0	0	1	0	0	0	0	0	0	0	0	1	0	1	1	0	1	0	0	0	0	0	1	0	0	0	0	0	1	0	0	0	0	1	1	0	1	1
ENSG00000002834	ENSG00000159251	affinitycapture_ms|in_vitro|in_vivo|literature|share_go_component|	share_upstream_motif|	16189514|9848085|	BIOGRID|CCSB-curated|HPRD|UNILEVER|	1	1	1	1	1	1	1	1	1	1	1	1	1	1	1	1	1	1	1	1	1	1	1	1	1	1	1	1	1	1	1	1	1	1	1	1	1	1	1	1	1	1	1	1
ENSG00000002834	ENSG00000159840	in_vitro|		15004028|	HOMOMINT|HPRD|OPHID|UNILEVER|	1	1	1	1	1	1	1	1	1	1	1	1	1	1	1	1	1	1	1	1	1	1	1	1	1	1	1	1	1	1	1	1	1	1	1	1	1	1	1	1	1	1	1	1
ENSG00000002834	ENSG00000183386	physical_interaction|two_hybrid|two_hybrid_test|two_hybridpooling|	co_expression|	16189514|	BIOGRID|CCSB-twohybrid|HOMOMINT|HPRD|INTACT|INTNET|UNILEVER|	1	1	1	1	1	1	0	1	0	1	1	1	1	1	1	1	1	1	1	1	0	0	1	1	0	0	1	0	1	0	1	1	0	0	1	1	1	1	1	1	0	1	1	1
ENSG00000002834	ENSG00000185532	in_vitro|in_vivo|		12571245|	HPRD|UNILEVER|	0	0	0	0	0	0	0	0	1	0	0	1	0	0	0	1	1	0	0	0	0	0	1	0	1	1	1	1	1	0	0	0	0	1	0	1	1	0	1	1	0	1	1	1
ENSG00000002834	ENSG00000188313	physical_interaction|two_hybrid|two_hybrid_test|two_hybridpooling|	co_expression|domain_domain_interaction|	16189514|	BIOGRID|CCSB-twohybrid|HOMOMINT|HPRD|INTACT|INTNET|UNILEVER|	1	1	1	1	1	1	1	1	1	1	1	1	1	1	0	1	1	1	1	1	1	1	1	0	0	0	0	1	0	0	0	1	1	1	1	1	0	0	1	1	1	1	1	1
ENSG00000003056	ENSG00000100083	in_vitro|two_hybrid|		11387475|	BIOGRID|HOMOMINT|HPRD|OPHID|UNILEVER|
ENSG00000003056	ENSG00000103365	in_vitro|two_hybrid|		11387475|	BIOGRID|HPRD|UNILEVER|
ENSG00000003056	ENSG00000105355	in_vitro|two_hybrid|		10829017|9590177|	BIND|HPRD|UNILEVER|
ENSG00000003056	ENSG00000125447	in_vitro|two_hybrid|		11387475|	BIOGRID|HOMOMINT|HPRD|OPHID|UNILEVER|
ENSG00000003056	ENSG00000137177	in_vivo|		11106728|	BIOGRID|OPHID|
ENSG00000003056	ENSG00000143839	in_vitro|		2960682|	BIOGRID|HPRD|OPHID|UNILEVER|
ENSG00000003147	ENSG00000115661	anti_baitcoip|coip|immunoprecipitation|mass_spectrometry|physical_interaction|		17353931|	EWING|INTACT|UNILEVER|
ENSG00000003147	ENSG00000125863	coip|immunoprecipitation|mass_spectrometry|		17353931|	EWING|UNILEVER|	1	0	0	1	0	0	0	0	0	1	1	1	1	1	1	1	1	0	1	1	1	0	0	1	1	1	1	1	1	1	1	1	1	1	1	1	0	1	1	1	1	1	1	1
ENSG00000003147	ENSG00000205003	anti_baitcoip|coip|immunoprecipitation|mass_spectrometry|physical_interaction|		17353931|	EWING|INTACT|UNILEVER|
ENSG00000003393	ENSG00000166913	anti_baitcoip|coip|immunoprecipitation|in_vivo|mass_spectrometry|physical_interaction|		15324660|17353931|	EWING|HOMOMINT|HPRD|INTACT|UNILEVER|
ENSG00000003400	ENSG00000003402	anti_tagcoip|coip|in_vitro|in_vivo|physical_interaction|	co_expression|domain_domain_interaction|shared_go_annotation|	12887920|9208847|9228018|9289491|	BIOGRID|BIOVERSE|COCIT-HPRD|HPRD|INTACT|INTNET|OPHID|UNILEVER|	1	1	1	0	1	1	1	1	1	1	0	1	1	1	1	1	1	1	1	1	1	1	1	1	1	1	1	1	1	1	1	1	1	1	1	1	1	1	1	1	1	1	1	1
ENSG00000003400	ENSG00000015475	in_vitro|		15772077|	HPRD|UNILEVER|	1	1	1	0	1	1	1	1	1	1	0	1	1	1	1	1	1	1	1	1	1	1	1	1	1	1	1	1	1	1	1	1	1	1	1	1	1	1	1	1	1	0	1	1
ENSG00000003400	ENSG00000026103	coip|in_vivo|indirect_complex|neighbouring_reaction|physical_interaction|reaction|	co_expression|domain_domain_interaction|shared_go_annotation|	11717445|11717445|12198154|12198154|12198154|11717445|9045686|	BIOGRID|COCIT-HPRD|INTACT|INTNET|OPHID|REACTOME|UNILEVER|	1	1	1	0	1	1	1	1	1	1	0	1	1	1	1	1	0	1	1	1	0	1	1	1	0	1	0	1	0	1	0	0	0	0	0	0	1	1	0	1	0	1	0	0
ENSG00000003400	ENSG00000056558	in_vivo|		11098060|	HPRD|UNILEVER|	1	1	1	0	1	1	1	1	1	0	0	1	1	1	1	1	1	1	1	1	1	0	1	1	1	1	1	1	1	1	1	1	1	1	1	1	1	1	1	1	1	1	1	1
ENSG00000003400	ENSG00000060339	in_vitro|		15069192|	HPRD|UNILEVER|
ENSG00000003400	ENSG00000064012	anti_baitcoip|anti_tagcoip|coip|direct_interaction|fret|in_vitro|in_vivo|physical_interaction|	co_expression|cocitation|shared_go_annotation|	11161814|11717445|12198154|12887920|15892868|170210|17159907|3031469|8755496|9228018|9325248|9832420|9931493|	BIOGRID|BIOVERSE|COCIT-COCIT|HPRD|INTACT|INTNET|OPHID|UNILEVER|	0	1	1	0	1	1	1	1	1	1	0	1	1	1	1	1	1	1	1	1	1	0	1	1	1	0	1	0	0	0	1	1	0	1	0	0	0	0	1	0	0	1	1	1
ENSG00000003400	ENSG00000067182	in_vitro|		11098060|	BIOGRID|BIOVERSE|COCIT-HPRD|HPRD|OPHID|UNILEVER|	1	1	1	0	1	1	1	1	1	1	0	1	1	1	0	1	1	1	1	1	1	0	1	1	1	1	1	1	1	1	1	1	1	1	1	1	1	1	1	1	1	1	1	1
ENSG00000003400	ENSG00000096696	in_vitro|		15500642|	HPRD|UNILEVER|	1	1	1	0	0	0	1	0	1	1	0	1	0	1	0	1	1	1	1	1	1	1	1	1	1	1	1	1	1	1	1	1	1	1	1	0	0	1	1	1	1	1	1	1
ENSG00000003400	ENSG00000103429	in_vitro|in_vivo|		10716992|	HPRD|UNILEVER|	1	1	1	0	1	1	1	1	1	1	0	1	1	1	1	1	1	1	1	1	1	1	1	1	1	1	1	0	1	1	1	1	1	1	1	1	1	1	1	1	1	1	1	1
ENSG00000003400	ENSG00000105141	in_vivo|		9792675|	BIOGRID|BIOVERSE|HPRD|OPHID|UNILEVER|
ENSG00000003400	ENSG00000106144	in_vitro|	co_expression|domain_domain_interaction|shared_go_annotation|	8962078|	BIOGRID|BIOVERSE|HPRD|INTNET|UNILEVER|	1	1	1	0	1	1	1	1	1	1	0	1	1	1	1	1	1	1	1	1	1	1	1	1	1	1	1	1	0	0	1	1	1	1	1	1	0	1	1	1	1	1	1	1
ENSG00000003400	ENSG00000110330	physical_interaction|	co_expression|domain_domain_interaction|shared_go_annotation|		BIOVERSE|INTNET|	1	1	1	0	1	1	1	1	1	1	0	1	1	1	1	1	1	1	1	1	1	1	1	1	1	1	1	1	1	1	1	1	1	1	1	1	1	1	1	1	1	1	1	1
ENSG00000003400	ENSG00000132906	in_vitro|	co_expression|domain_domain_interaction|shared_go_annotation|	8962078|	BIOGRID|BIOVERSE|HPRD|INTNET|UNILEVER|
ENSG00000003400	ENSG00000138794	in_vitro|	co_expression|domain_domain_interaction|shared_go_annotation|	8962078|	BIOGRID|BIOVERSE|HPRD|INTNET|UNILEVER|	1	1	1	0	1	1	1	1	1	1	0	1	1	0	0	1	1	1	0	0	0	1	1	1	0	0	0	0	0	0	0	0	0	0	0	0	0	0	0	0	0	0	1	0
ENSG00000003400	ENSG00000139687	in_vitro|		15735701|	BIND|HPRD|UNILEVER|	1	1	1	0	1	1	1	1	1	1	0	1	1	1	1	1	1	1	1	1	1	1	1	0	0	0	0	1	1	0	0	1	1	0	1	1	0	1	0	1	1	1	0	0
ENSG00000003400	ENSG00000158796	in_vitro|		12527898|	BIOGRID|COCIT-HPRD|HPRD|OPHID|UNILEVER|	1	1	1	0	1	1	1	1	1	1	0	1	1	1	1	1	1	1	1	1	1	1	1	1	1	1	1	1	1	1	1	1	1	1	1	1	1	1	1	1	1	1	1	1
ENSG00000003400	ENSG00000160570	in_vitro|in_vivo|		12527898|	BIOGRID|HPRD|UNILEVER|	1	1	1	0	1	1	1	1	1	1	0	0	1	1	0	1	1	1	1	1	1	1	1	1	0	0	1	1	1	1	1	1	1	0	1	1	0	1	1	1	1	1	1	1
ENSG00000003400	ENSG00000163602	in_vitro|		11395500|	HOMOMINT|HPRD|UNILEVER|	1	1	1	0	1	1	1	1	1	1	0	1	1	1	1	1	1	1	1	1	1	1	1	1	1	1	1	1	1	1	1	1	1	1	1	1	1	1	1	1	1	1	1	1
ENSG00000003400	ENSG00000164305	in_vitro|	co_expression|shared_go_annotation|	8755496|	BIOVERSE|HPRD|INTNET|UNILEVER|	1	1	1	0	1	1	1	1	1	1	0	1	1	1	1	1	1	1	1	1	1	1	1	1	1	1	1	1	1	1	1	1	1	1	1	1	0	1	0	1	1	0	1	1
ENSG00000003400	ENSG00000165806	in_vitro|	co_expression|shared_go_annotation|	8962078|	BIOGRID|BIOVERSE|HPRD|INTNET|UNILEVER|	1	1	1	0	1	1	1	1	1	1	0	1	1	1	1	1	1	1	1	1	1	0	1	0	0	0	0	0	0	0	0	1	1	0	1	0	1	0	0	1	0	1	1	1
ENSG00000003400	ENSG00000168040	direct_interaction|fret|in_vitro|in_vivo|indirect_complex|neighbouring_reaction|reaction|	co_expression|cocitation|shared_go_annotation|	11717445|11717445|12198154|12198154|12198154|11717445|15892868|9045686|	BIOGRID|COCIT-COCIT|COCIT-HPRD|HOMOMINT|HPRD|INTACT|INTNET|OPHID|REACTOME|UNILEVER|	1	1	1	0	1	1	1	1	1	1	0	1	1	1	1	1	1	1	1	0	1	1	1	0	0	1	1	0	0	0	0	1	1	1	1	1	0	1	0	0	0	1	1	1
ENSG00000003400	ENSG00000181222	in_vitro|in_vivo|		9153302|	HPRD|UNILEVER|	1	1	1	0	1	1	1	1	1	1	0	1	1	1	1	1	1	1	1	1	1	1	1	1	1	1	1	1	1	1	1	1	1	1	1	1	1	1	1	1	1	1	1	1
ENSG00000003400	ENSG00000196954	in_vitro|	co_expression|domain_domain_interaction|shared_go_annotation|	8962078|	BIOGRID|BIOVERSE|HPRD|INTNET|UNILEVER|	0	1	1	0	1	1	1	1	1	1	0	1	1	1	1	1	1	1	1	1	0	0	1	0	0	1	0	1	0	1	1	0	1	0	1	1	1	0	0	1	1	1	1	0
ENSG00000003402	ENSG00000056558	in_vivo|		9208847|	BIOGRID|COCIT-HPRD|HPRD|OPHID|UNILEVER|	1	1	1	1	1	1	1	1	1	0	0	1	1	1	1	1	1	1	1	1	1	0	1	1	1	1	1	1	1	1	1	1	1	1	1	1	1	1	1	1	1	1	1	1
ENSG00000003402	ENSG00000064012	anti_baitcoip|coip|in_vitro|in_vivo|physical_interaction|	co_expression|cocitation|domain_domain_interaction|shared_go_annotation|	10200473|11086065|11161814|12097160|12215447|12887920|15892868|17159907|9208847|9289491|9326610|9380701|	BIND|BIOGRID|BIOVERSE|COCIT-COCIT|COCIT-HPRD|HOMOMINT|HPRD|INTACT|INTNET|OPHID|UNILEVER|	0	1	1	1	1	1	1	1	1	1	1	1	1	1	1	1	1	1	1	1	1	0	1	1	1	0	1	0	0	0	1	1	0	1	0	0	0	0	1	0	0	1	1	1
ENSG00000003402	ENSG00000075618	anti_baitcoip|coip|immunoprecipitation|indirect_complex|mass_spectrometry|physical_interaction|		17353931|	EWING|INTACT|UNILEVER|	1	0	1	1	0	0	0	0	0	1	1	0	1	0	0	0	1	1	1	1	1	0	0	1	1	1	1	1	1	1	1	1	1	1	1	1	1	1	1	1	1	1	1	1
ENSG00000003402	ENSG00000099964	anti_baitcoip|coip|immunoprecipitation|mass_spectrometry|physical_interaction|		17353931|	EWING|INTACT|UNILEVER|	1	1	1	1	1	1	1	1	1	1	1	1	1	1	1	1	1	1	1	1	1	1	1	1	1	1	1	1	1	1	1	1	1	1	1	1	1	1	1	1	1	1	1	1
ENSG00000003402	ENSG00000100242	anti_baitcoip|coip|immunoprecipitation|mass_spectrometry|physical_interaction|		17353931|	EWING|INTACT|UNILEVER|	1	1	1	1	1	1	1	1	1	1	1	1	1	1	1	1	1	1	1	1	1	1	1	1	1	1	1	1	1	1	1	1	1	1	1	1	1	1	1	1	1	1	1	1
ENSG00000003402	ENSG00000104312	affinitycapture_ms|in_vivo|literature|	co_expression|share_go_process|shared_go_annotation|	16189514|9575181|	BIOGRID|CCSB-curated|COCIT-HPRD|HOMOMINT|HPRD|INTNET|OPHID|UNILEVER|	1	1	1	1	1	1	1	1	1	1	1	0	1	1	1	1	1	1	1	1	1	1	1	1	1	1	1	1	1	1	1	1	1	1	1	1	1	1	1	1	1	1	1	1
ENSG00000003402	ENSG00000104365	in_vivo|		11002417|	BIOGRID|COCIT-HPRD|HPRD|OPHID|UNILEVER|	1	1	1	1	1	1	1	1	1	1	1	1	1	1	0	1	1	1	1	1	0	1	1	0	0	1	1	1	1	1	1	1	1	0	1	1	0	0	0	1	1	1	1	0
ENSG00000003402	ENSG00000104824	anti_baitcoip|coip|immunoprecipitation|mass_spectrometry|physical_interaction|		17353931|	EWING|INTACT|UNILEVER|	1	1	1	1	1	1	1	1	1	1	1	1	1	1	1	1	1	1	1	1	1	1	1	1	1	1	1	1	1	1	1	1	1	1	1	1	1	1	1	1	1	1	1	1
ENSG00000003402	ENSG00000105202	anti_baitcoip|coip|immunoprecipitation|mass_spectrometry|physical_interaction|		17353931|	EWING|INTACT|UNILEVER|	1	1	1	1	1	1	1	1	1	1	1	1	1	1	1	1	1	1	1	1	1	1	1	1	1	1	1	1	1	1	1	1	1	1	1	1	1	1	1	1	1	1	1	1
ENSG00000003402	ENSG00000105401	anti_baitcoip|coip|immunoprecipitation|mass_spectrometry|physical_interaction|		17353931|	EWING|INTACT|UNILEVER|	1	1	1	1	1	1	1	1	1	1	1	1	1	1	1	0	1	1	0	0	0	1	0	0	0	1	0	0	1	0	1	0	1	0	1	0	0	0	0	0	0	0	1	0
ENSG00000003402	ENSG00000106144	in_vitro|		9228018|	BIOVERSE|HPRD|UNILEVER|	1	1	1	1	1	1	1	1	1	1	1	1	1	1	1	1	1	1	1	1	1	1	1	1	1	1	1	1	0	0	1	1	1	1	1	1	0	1	1	1	1	1	1	1
ENSG00000003402	ENSG00000109320	in_vivo|two_hybrid|		13679070|	HPRD|UNILEVER|	1	1	1	1	1	1	1	1	1	1	1	1	1	1	1	1	1	1	1	1	1	1	1	1	1	1	1	1	1	1	1	1	1	1	1	1	1	1	1	1	1	1	1	1
ENSG00000003402	ENSG00000115524	anti_baitcoip|coip|immunoprecipitation|mass_spectrometry|physical_interaction|		17353931|	EWING|INTACT|UNILEVER|	1	1	1	1	1	1	1	1	1	1	1	1	1	1	1	1	1	1	1	1	1	1	1	1	1	1	1	1	1	1	1	1	1	1	1	1	1	1	1	1	1	1	1	1
ENSG00000003402	ENSG00000120889	affinitycapture_ms|in_vitro|literature|	co_expression|cocitation|share_go_process|shared_go_annotation|	11193041|15892868|16189514|	BIOGRID|CCSB-curated|COCIT-COCIT|COCIT-HPRD|HPRD|INTNET|OPHID|UNILEVER|	1	1	1	1	1	1	1	1	1	0	1	1	1	1	1	1	1	1	1	1	1	1	0	0	0	0	0	0	0	0	0	1	1	0	1	0	0	0	0	1	0	1	1	1
ENSG00000003402	ENSG00000125385	anti_baitcoip|coip|immunoprecipitation|mass_spectrometry|physical_interaction|		17353931|	EWING|INTACT|UNILEVER|
ENSG00000003402	ENSG00000127191	affinitycapture_ms|in_vitro|in_vivo|literature|		16189514|9208847|	BIOGRID|CCSB-curated|COCIT-HPRD|HPRD|OPHID|UNILEVER|	0	0	0	1	1	1	1	1	1	1	1	1	1	1	0	1	1	1	1	0	0	1	0	0	1	1	0	0	0	0	0	0	0	0	1	0	0	0	0	0	0	0	0	0
ENSG00000003402	ENSG00000132155	affinitycapture_ms|in_vivo|literature|		10837247|16189514|	BIOGRID|CCSB-curated|COCIT-HPRD|HPRD|OPHID|UNILEVER|	1	1	1	1	1	1	1	1	1	1	1	1	1	1	1	1	1	1	1	1	1	1	1	1	1	1	1	1	1	1	1	1	1	1	1	1	1	1	1	1	1	1	1	1
ENSG00000003402	ENSG00000135655	anti_baitcoip|coip|immunoprecipitation|mass_spectrometry|physical_interaction|		17353931|	EWING|INTACT|UNILEVER|	1	1	1	1	1	1	1	1	1	1	1	1	1	1	1	1	1	1	1	1	1	1	1	1	1	1	1	1	1	1	1	1	1	1	1	1	1	1	1	1	1	1	1	0
ENSG00000003402	ENSG00000137275	in_vivo|		10837247|	BIOGRID|COCIT-HPRD|HPRD|OPHID|UNILEVER|	1	1	1	1	1	1	1	1	0	1	1	1	1	0	1	0	1	1	1	1	1	1	1	1	0	1	1	0	0	0	0	0	1	0	0	0	0	1	1	0	0	0	1	1
ENSG00000003402	ENSG00000138794	in_vitro|in_vivo|	co_expression|domain_domain_interaction|shared_go_annotation|	9228018|	BIOVERSE|HPRD|INTNET|UNILEVER|	1	1	1	1	1	1	1	1	1	1	1	1	1	0	0	1	1	1	0	0	0	1	1	1	0	0	0	0	0	0	0	0	0	0	0	0	0	0	0	0	0	0	1	0
ENSG00000003402	ENSG00000143801	in_vitro|in_vivo|		10069390|9219695|9990034|	HPRD|UNILEVER|	1	0	1	1	0	1	0	0	1	0	1	0	1	1	0	0	1	0	0	1	1	1	0	1	0	1	1	0	1	1	1	1	0	1	1	0	1	1	1	0	0	0	1	1
ENSG00000003402	ENSG00000147443	anti_baitcoip|coip|immunoprecipitation|mass_spectrometry|physical_interaction|		17353931|	EWING|INTACT|UNILEVER|	0	1	1	1	1	1	1	1	1	1	1	1	1	0	0	1	1	1	0	1	0	0	1	1	1	0	0	0	0	0	1	0	0	0	0	0	0	1	0	1	0	0	1	1
ENSG00000003402	ENSG00000157927	immunoprecipitation|mass_spectrometry|		17353931|	EWING|	1	1	1	1	0	1	0	1	1	0	1	1	1	1	1	1	1	1	1	1	1	1	1	1	1	1	1	1	1	1	1	1	1	1	1	1	1	0	0	1	1	1	1	1
ENSG00000003402	ENSG00000158796	affinitycapture_ms|in_vitro|literature|	share_go_process|	11741985|16189514|	BIOGRID|CCSB-curated|COCIT-HPRD|HPRD|OPHID|UNILEVER|	1	1	1	1	1	1	1	1	1	1	1	1	1	1	1	1	1	1	1	1	1	1	1	1	1	1	1	1	1	1	1	1	1	1	1	1	1	1	1	1	1	1	1	1
ENSG00000003402	ENSG00000160570	in_vitro|in_vivo|		11741985|11965497|	BIOGRID|HPRD|UNILEVER|	1	1	1	1	1	1	1	1	1	1	1	0	1	1	0	1	1	1	1	1	1	1	1	1	0	0	1	1	1	1	1	1	1	0	1	1	0	1	1	1	1	1	1	1
ENSG00000003402	ENSG00000164305	affinitycapture_ms|in_vitro|in_vivo|literature|share_go_function|	cocitation|share_go_process|	15892868|16189514|9208847|9326610|	BIND|BIOGRID|BIOVERSE|CCSB-curated|COCIT-COCIT|COCIT-HPRD|HPRD|OPHID|UNILEVER|	1	1	1	1	1	1	1	1	1	1	1	1	1	1	1	1	1	1	1	1	1	1	1	1	1	1	1	1	1	1	1	1	1	1	1	1	0	1	0	1	1	0	1	1
ENSG00000003402	ENSG00000165806	in_vitro|in_vivo|		9228018|	BIOVERSE|HPRD|UNILEVER|	1	1	1	1	1	1	1	1	1	1	1	1	1	1	1	1	1	1	1	1	1	0	1	0	0	0	0	0	0	0	0	1	1	0	1	0	1	0	0	1	0	1	1	1
ENSG00000003402	ENSG00000168040	affinitycapture_ms|immunoprecipitation|in_vitro|in_vivo|literature|two_hybrid|	cocitation|share_go_process|	11965497|12220669|14637155|15892868|16189514|9208847|	BIND|BIOGRID|CCSB-curated|COCIT-COCIT|COCIT-HPRD|DIP|HPRD|OPHID|UNILEVER|	1	1	1	1	1	1	1	1	1	1	1	1	1	1	1	1	1	1	1	0	1	1	1	0	0	1	1	0	0	0	0	1	1	1	1	1	0	1	0	0	0	1	1	1
ENSG00000003402	ENSG00000171552	affinitycapture_ms|co_immunoprecipitation|in_vivo|literature|	co_expression|domain_domain_interaction|share_go_process|shared_go_annotation|	10197438|16189514|9326610|	BIND|BIOGRID|CCSB-curated|COCIT-HPRD|HPRD|INTNET|MIPS|OPHID|UNILEVER|	1	1	1	1	1	1	1	1	1	1	1	1	1	1	0	1	1	1	1	1	1	1	1	1	1	1	1	0	1	1	1	1	1	1	1	1	1	1	0	1	1	1	1	1
ENSG00000003402	ENSG00000178952	anti_baitcoip|coip|immunoprecipitation|mass_spectrometry|physical_interaction|		17353931|	EWING|INTACT|UNILEVER|	1	1	1	1	1	1	1	1	1	1	1	1	1	1	1	1	1	1	1	1	1	1	1	1	1	1	1	1	1	1	1	1	1	1	1	1	1	1	1	1	1	1	1	1
ENSG00000003402	ENSG00000189091	anti_baitcoip|coip|immunoprecipitation|mass_spectrometry|physical_interaction|		17353931|	EWING|INTACT|UNILEVER|	1	1	1	1	1	1	1	1	1	1	1	1	1	1	1	1	1	1	1	1	1	1	1	0	0	1	1	1	1	1	1	1	1	1	1	1	0	1	0	1	1	1	1	1
ENSG00000003402	ENSG00000204209	immunoprecipitation|in_vivo|literature|		14637155|	BIND|COCIT-BIND|DIP|HPRD|OPHID|UNILEVER|	1	1	1	1	1	1	1	1	1	1	1	1	1	1	1	1	1	1	1	1	1	1	1	1	1	1	1	1	1	1	1	1	1	1	1	1	1	1	1	1	1	1	1	1
ENSG00000003436	ENSG00000010438	in_vitro|three_dimensional_structure|		7498454|8355279|8939944|8947023|9199408|9242660|	BIND|BIOGRID|BIOVERSE|COCIT-BIND|HPRD|OPHID|UNILEVER|	0	0	1	0	1	0	0	0	0	0	0	0	0	1	1	1	1	0	1	1	1	1	0	0	1	0	1	0	0	0	0	0	0	0	0	1	0	0	1	0	0	0	1	0
ENSG00000003436	ENSG00000100985	in_vitro|		10859319|	HPRD|UNILEVER|
ENSG00000003436	ENSG00000110347	in_vitro|		10859319|	HPRD|UNILEVER|	0	0	1	0	0	0	0	0	0	0	0	0	0	1	1	1	1	0	1	1	1	1	0	0	1	0	1	0	0	0	0	0	0	0	0	1	0	0	1	0	0	0	1	0
ENSG00000003436	ENSG00000118113	in_vitro|		12117418|	HPRD|UNILEVER|	0	0	1	0	0	0	0	0	0	0	0	0	0	0	0	1	0	0	1	1	1	1	0	0	1	0	1	0	0	0	0	0	0	0	0	0	0	0	1	0	0	0	0	0
ENSG00000003436	ENSG00000126218	in_vitro|indirect_complex|literature_annotated_complex:tf-fviia-fxa-tfpi_complex(mi:0017-_classical_fluorescence_spectroscopy)|neighbouring_reaction|reaction|		12787023|2271516|3422166|	BIOGRID|BIOVERSE|CORUM|HPRD|OPHID|REACTOME|UNILEVER|	0	0	0	0	0	0	0	0	0	0	0	0	0	1	0	1	0	0	0	1	1	0	0	0	0	0	0	0	0	0	0	0	0	0	0	0	0	0	1	0	0	0	1	0
ENSG00000003436	ENSG00000137673	in_vitro|		10859319|	HPRD|UNILEVER|	0	0	0	0	1	0	0	0	0	1	0	0	0	1	1	1	1	0	1	1	1	0	0	0	1	0	1	0	0	0	0	0	0	0	0	1	0	0	1	0	0	0	1	0
ENSG00000003436	ENSG00000137801	in_vitro|	co_expression|domain_domain_interaction|shared_go_annotation|	10922378|	BIOGRID|HPRD|INTNET|OPHID|UNILEVER|	0	0	1	0	1	0	0	0	0	1	0	0	0	1	1	1	1	0	1	1	1	1	0	0	1	0	1	0	0	0	0	0	0	0	0	1	0	0	1	0	0	0	1	0
ENSG00000003436	ENSG00000196611	in_vitro|		10859319|	HPRD|UNILEVER|	0	0	0	0	0	0	0	0	0	0	0	0	0	0	0	0	0	0	0	0	0	0	0	0	0	0	0	0	0	0	0	0	0	0	0	0	0	0	0	0	0	0	0	0
ENSG00000003436	ENSG00000197561	in_vitro|		10859319|12117418|1558967|	BIOVERSE|HPRD|UNILEVER|	0	0	1	0	0	0	0	0	0	0	0	0	0	0	1	0	0	0	0	0	0	0	0	0	0	0	0	0	0	0	0	0	0	0	0	0	0	0	1	0	0	0	0	0
ENSG00000003756	ENSG00000063244	direct_complex|neighbouring_reaction|physical_interaction|reaction|		11991638|12176931|12176931|11991638|12176931|12477934|12477934|12477934|12176931|6088074|6088074|6206566|6206566|	COCIT-REACTOME|REACTOME|UNILEVER|	1	1	1	1	1	1	1	1	1	1	1	1	1	1	1	1	1	1	1	1	1	1	1	1	1	1	1	1	1	1	1	1	1	1	1	1	1	1	1	1	1	1	1	1
ENSG00000003756	ENSG00000087365	indirect_complex|neighbouring_reaction|physical_interaction|reaction|		11991638|12176931|12176931|11991638|12176931|12477934|12477934|12477934|12176931|6088074|6088074|6206566|6206566|	COCIT-REACTOME|REACTOME|UNILEVER|	1	1	1	1	1	1	1	1	1	1	1	1	1	1	1	1	1	1	1	1	0	1	1	0	0	1	0	1	1	0	0	1	1	1	1	1	0	1	0	1	1	0	1	0
ENSG00000003756	ENSG00000089280	direct_complex|neighbouring_reaction|physical_interaction|reaction|		11991638|12176931|12176931|11991638|12176931|12477934|12477934|12477934|12176931|6088074|6088074|6206566|6206566|	COCIT-REACTOME|REACTOME|UNILEVER|	1	1	1	1	1	1	1	1	1	1	1	1	1	1	1	1	1	1	1	1	1	1	1	1	1	1	1	1	1	1	1	1	1	1	1	1	1	1	1	1	1	1	1	1
ENSG00000003756	ENSG00000099995	indirect_complex|neighbouring_reaction|physical_interaction|reaction|		11991638|12176931|12176931|11991638|12176931|12477934|12477934|12477934|12176931|6088074|6088074|6206566|6206566|	COCIT-REACTOME|REACTOME|UNILEVER|	1	1	1	1	1	1	1	1	1	1	1	1	1	1	1	1	1	1	1	1	1	1	1	1	1	1	1	1	1	1	1	1	1	1	1	1	1	1	1	1	1	1	1	1
ENSG00000003756	ENSG00000100316	physical_interaction|	co_expression|domain_domain_interaction|interolog-fly|shared_go_annotation|		INTNET|OPHID|
ENSG00000003756	ENSG00000101161	indirect_complex|neighbouring_reaction|physical_interaction|reaction|		11991638|12176931|12176931|11991638|12176931|12477934|12477934|12477934|12176931|6088074|6088074|6206566|6206566|	COCIT-REACTOME|REACTOME|UNILEVER|	1	1	1	1	1	1	1	1	1	1	1	1	1	1	1	1	1	1	1	1	0	1	0	1	0	1	1	1	1	1	1	1	1	1	1	1	1	1	1	1	1	1	1	1
ENSG00000003756	ENSG00000115524	indirect_complex|neighbouring_reaction|physical_interaction|reaction|		11991638|12176931|12176931|11991638|12176931|12477934|12477934|12477934|12176931|6088074|6088074|6206566|6206566|	COCIT-REACTOME|REACTOME|UNILEVER|	1	1	1	1	1	1	1	1	1	1	1	1	1	1	1	1	1	1	1	1	1	1	1	1	1	1	1	1	1	1	1	1	1	1	1	1	1	1	1	1	1	1	1	1
ENSG00000003756	ENSG00000121931	lacz4-two_hybrid|two_hybrid|		16169070|	HPRD|MDC|UNILEVER|	1	1	1	1	0	1	1	1	1	1	1	0	1	1	1	1	1	0	1	1	0	0	0	0	1	1	0	1	0	1	1	1	1	1	1	1	1	0	1	1	0	0	0	0
ENSG00000003756	ENSG00000125944	direct_complex|indirect_complex|neighbouring_reaction|physical_interaction|reaction|		11991638|12176931|12176931|11991638|12176931|12477934|12477934|12477934|12176931|6088074|6088074|6206566|6206566|	COCIT-REACTOME|REACTOME|UNILEVER|	1	1	1	1	1	1	1	1	1	1	1	1	1	1	1	1	1	1	1	1	1	1	1	1	1	1	1	1	1	1	1	1	1	1	1	1	1	1	1	1	1	1	1	1
ENSG00000003756	ENSG00000135829	direct_complex|neighbouring_reaction|physical_interaction|reaction|		11991638|12176931|12176931|11991638|12176931|12477934|12477934|12477934|12176931|6088074|6088074|6206566|6206566|	COCIT-REACTOME|REACTOME|UNILEVER|	1	1	1	1	1	1	1	1	1	1	1	1	1	1	1	1	1	1	1	1	1	1	1	1	1	1	1	1	1	1	1	1	1	1	1	1	1	1	1	1	1	1	1	1
ENSG00000003756	ENSG00000136937	indirect_complex|neighbouring_reaction|physical_interaction|reaction|		11991638|12176931|12176931|11991638|12176931|12477934|12477934|12477934|12176931|6088074|6088074|6206566|6206566|	COCIT-REACTOME|REACTOME|UNILEVER|	1	1	1	1	1	1	1	1	1	1	1	1	1	1	1	0	1	0	0	1	1	0	0	0	1	1	0	1	1	0	0	1	1	1	1	1	0	1	0	0	0	0	1	0
ENSG00000003756	ENSG00000143368	indirect_complex|neighbouring_reaction|physical_interaction|reaction|		11991638|12176931|12176931|11991638|12176931|12477934|12477934|12477934|12176931|6088074|6088074|6206566|6206566|	COCIT-REACTOME|REACTOME|UNILEVER|	1	1	1	1	1	1	1	1	1	1	1	1	1	1	1	1	1	1	1	1	1	1	1	1	1	1	1	1	1	1	1	1	1	1	1	1	1	1	1	1	1	1	1	1
ENSG00000003756	ENSG00000144028	indirect_complex|neighbouring_reaction|physical_interaction|reaction|		11991638|12176931|12176931|11991638|12176931|12477934|12477934|12477934|12176931|6088074|6088074|6206566|6206566|	COCIT-REACTOME|REACTOME|UNILEVER|	1	1	1	1	1	1	1	1	1	1	1	1	1	1	1	1	1	1	1	1	1	1	1	1	1	1	1	1	1	1	1	1	1	1	1	1	1	1	1	1	1	1	1	1
ENSG00000003756	ENSG00000147274	direct_complex|indirect_complex|neighbouring_reaction|physical_interaction|reaction|		11991638|12176931|12176931|11991638|12176931|12477934|12477934|12477934|12176931|6088074|6088074|6206566|6206566|	COCIT-REACTOME|REACTOME|UNILEVER|
ENSG00000003756	ENSG00000149273	physical_interaction|	co_expression|interolog-fly|shared_go_annotation|		INTNET|OPHID|ORTHO-noncore|	1	1	1	1	1	1	1	1	1	1	1	1	1	1	1	1	1	1	1	1	1	1	1	1	1	1	1	1	1	1	1	1	1	1	1	1	1	1	1	1	1	1	1	1
ENSG00000003756	ENSG00000168438	direct_complex|indirect_complex|neighbouring_reaction|physical_interaction|reaction|		11991638|12176931|12176931|11991638|12176931|12477934|12477934|12477934|12176931|6088074|6088074|6206566|6206566|	COCIT-REACTOME|REACTOME|UNILEVER|	1	1	1	1	1	1	1	1	1	1	1	1	1	1	1	1	1	1	1	1	1	1	1	1	1	1	1	1	1	1	1	1	1	1	1	1	1	1	1	1	1	1	0	1
ENSG00000003756	ENSG00000169217	direct_complex|neighbouring_reaction|physical_interaction|reaction|		11991638|12176931|12176931|11991638|12176931|12477934|12477934|12477934|12176931|6088074|6088074|6206566|6206566|	COCIT-REACTOME|REACTOME|UNILEVER|	1	1	1	1	1	1	1	1	1	1	1	1	1	1	1	1	0	1	1	0	0	1	0	0	1	1	1	1	1	1	0	1	1	1	1	1	1	0	0	1	1	1	1	1
ENSG00000003756	ENSG00000169976	indirect_complex|neighbouring_reaction|physical_interaction|reaction|		11991638|12176931|12176931|11991638|12176931|12477934|12477934|12477934|12176931|6088074|6088074|6206566|6206566|	COCIT-REACTOME|REACTOME|UNILEVER|	1	1	1	1	1	1	1	1	1	1	1	1	1	1	1	1	1	1	1	1	1	1	1	1	1	1	1	1	1	1	1	1	1	1	1	1	1	1	1	1	1	1	1	1
ENSG00000003756	ENSG00000177733	direct_complex|indirect_complex|neighbouring_reaction|physical_interaction|reaction|		11991638|12176931|12176931|11991638|12176931|12477934|12477934|12477934|12176931|6088074|6088074|6206566|6206566|	COCIT-REACTOME|REACTOME|UNILEVER|	1	1	1	1	1	1	1	1	1	1	1	1	1	1	1	1	1	1	1	1	1	1	1	1	1	1	1	1	1	1	1	1	1	1	1	1	1	1	1	1	1	1	1	1
ENSG00000003756	ENSG00000183431	indirect_complex|neighbouring_reaction|physical_interaction|reaction|		11991638|12176931|12176931|11991638|12176931|12477934|12477934|12477934|12176931|6088074|6088074|6206566|6206566|	COCIT-REACTOME|REACTOME|UNILEVER|	1	1	1	1	1	1	1	1	1	1	1	1	1	1	1	1	1	1	1	1	1	1	1	1	1	1	1	1	1	1	1	1	1	1	1	1	1	1	1	1	1	1	1	1
ENSG00000003756	ENSG00000189091	indirect_complex|neighbouring_reaction|physical_interaction|reaction|		11991638|12176931|12176931|11991638|12176931|12477934|12477934|12477934|12176931|6088074|6088074|6206566|6206566|	COCIT-REACTOME|REACTOME|UNILEVER|	1	1	1	1	1	1	1	1	1	1	1	1	1	1	1	1	1	1	1	1	1	1	1	0	0	1	1	1	1	1	1	1	1	1	1	1	0	1	0	1	1	1	1	1
ENSG00000003756	ENSG00000204392	indirect_complex|neighbouring_reaction|physical_interaction|reaction|		11991638|12176931|12176931|11991638|12176931|12477934|12477934|12477934|12176931|6088074|6088074|6206566|6206566|	COCIT-REACTOME|REACTOME|UNILEVER|	1	1	1	1	1	1	1	1	1	1	1	1	1	1	1	1	1	1	1	1	1	1	1	1	0	1	1	1	1	1	1	1	1	1	1	1	1	1	1	1	1	1	1	1
ENSG00000003987	ENSG00000104643	in_vitro|in_vivo|		12890864|	BIOGRID|HPRD|UNILEVER|
ENSG00000004059	ENSG00000090565	in_vitro|in_vivo|two_hybrid|		10593962|11535061|	HPRD|UNILEVER|	1	1	1	1	1	1	1	1	1	1	1	1	1	1	1	1	1	1	1	1	1	1	1	1	1	1	1	1	1	1	1	1	1	1	1	1	1	1	1	1	1	1	1	1
ENSG00000004059	ENSG00000100280	in_vitro|in_vivo|		11926829|	BIOGRID|HPRD|UNILEVER|	1	1	1	1	1	1	1	1	1	1	1	1	1	1	1	1	1	1	1	1	0	1	1	1	1	1	1	1	1	1	1	1	1	1	1	1	1	1	1	1	1	1	1	1
ENSG00000004059	ENSG00000100784	physical_interaction|	co_expression|domain_domain_interaction|		BIOVERSE|INTNET|	1	1	1	1	1	1	1	1	1	1	1	1	1	1	1	1	1	1	1	1	1	1	1	1	1	1	1	1	1	1	1	1	1	1	1	1	1	1	1	1	1	1	1	1
ENSG00000004059	ENSG00000132254	affinitycapture_ms|in_vitro|literature|two_hybrid|		16189514|9038142|	BIOGRID|BIOVERSE|CCSB-curated|HPRD|OPHID|UNILEVER|	1	1	1	1	1	1	1	1	1	1	1	1	1	1	1	1	1	1	1	1	1	1	1	1	1	1	1	1	1	1	1	1	1	1	1	1	1	1	1	1	1	1	1	1
ENSG00000004059	ENSG00000143398	affinitycapture_ms|in_vitro|literature|		10589680|16189514|	BIOGRID|CCSB-curated|HPRD|OPHID|UNILEVER|	1	1	1	1	1	1	1	1	1	1	1	1	1	1	1	1	1	1	1	1	1	1	1	1	1	1	1	1	1	1	1	1	1	1	1	1	1	1	1	1	1	1	1	1
ENSG00000004059	ENSG00000151693	in_vivo|		10022920|10749932|	BIOGRID|HPRD|OPHID|UNILEVER|	1	1	1	1	1	1	1	1	1	1	1	1	1	1	1	1	1	1	1	1	1	1	0	1	1	1	1	1	1	1	1	1	1	1	1	1	1	1	1	1	1	1	1	1
ENSG00000004142	ENSG00000100325	lacz4-two_hybrid|physical_interaction|two_hybrid|two_hybridpooling|		16169070|	HOMOMINT|HPRD|INTACT|MDC|OPHID|UNILEVER|
ENSG00000004142	ENSG00000106628	affinitycapture_ms|in_vitro|in_vivo|literature|two_hybrid|	co_expression|co_expression_johnson|	12522211|16189514|	BIND|BIOGRID|CCSB-curated|COCIT-BIND|HPRD|OPHID|UNILEVER|
ENSG00000004142	ENSG00000109472	lacz4-two_hybrid|physical_interaction|two_hybrid|two_hybridpooling|		16169070|	HOMOMINT|HPRD|INTACT|MDC|OPHID|UNILEVER|
ENSG00000004142	ENSG00000132646	affinitycapture_ms|in_vitro|in_vivo|literature|two_hybrid|		12522211|16189514|	BIND|BIOGRID|CCSB-curated|COCIT-BIND|HPRD|OPHID|UNILEVER|
ENSG00000004142	ENSG00000143416	lacz4-two_hybrid|physical_interaction|two_hybrid|two_hybridpooling|		16169070|	HOMOMINT|HPRD|INTACT|MDC|OPHID|UNILEVER|
ENSG00000004399	ENSG00000127603	two_hybrid|		12421765|	HPRD|OPHID|UNILEVER|	1	1	1	1	1	1	1	1	1	1	1	1	1	1	1	1	1	1	1	1	1	1	1	1	1	1	1	1	1	1	1	1	1	1	1	1	1	1	1	1	1	1	1	1
ENSG00000004455	ENSG00000011052	anti_baitcoip|coip|immunoprecipitation|mass_spectrometry|physical_interaction|	co_expression|domain_domain_interaction|interolog-yeast|shared_go_annotation|	17353931|	EWING|INTACT|INTNET|OPHID|ORTHO-noncore|UNILEVER|	1	1	1	1	1	1	1	1	1	1	1	1	1	1	1	1	1	1	1	1	1	1	1	0	0	1	1	1	1	1	1	1	1	1	1	1	1	1	1	1	1	1	1	1
ENSG00000004455	ENSG00000066926	physical_interaction|	co_expression|domain_domain_interaction|interolog-yeast|shared_go_annotation|		BIOVERSE|INTNET|ORTHO-noncore|	1	1	1	1	1	1	1	1	1	1	1	1	1	1	1	1	1	1	1	1	1	1	1	0	0	1	1	1	1	1	1	1	1	1	1	1	1	1	1	1	1	1	1	1
ENSG00000004455	ENSG00000075089	anti_baitcoip|coip|immunoprecipitation|mass_spectrometry|physical_interaction|		17353931|	EWING|INTACT|UNILEVER|	0	1	0	1	1	1	1	1	1	1	1	1	1	1	1	1	1	1	0	1	0	0	0	0	0	0	1	1	1	0	1	1	1	1	1	1	0	0	0	1	1	0	0	0
ENSG00000004455	ENSG00000104872	physical_interaction|	co_expression|domain_domain_interaction|interolog-fly|		COCIT-ORTHOLOGY|INTNET|OPHID|ORTHO-core|	1	1	1	1	1	1	1	1	1	1	1	1	1	1	1	1	1	1	1	1	1	1	1	0	0	1	1	1	1	1	1	1	1	1	1	1	1	1	1	1	1	1	1	1
ENSG00000004455	ENSG00000104897	physical_interaction|	co_expression|domain_domain_interaction|interolog-yeast|		BIOVERSE|INTNET|ORTHO-noncore|	1	1	1	1	1	1	1	1	1	1	1	1	1	1	1	1	1	1	1	1	1	1	1	0	0	1	1	1	1	1	1	1	1	1	1	1	1	1	0	1	1	1	1	1
ENSG00000004455	ENSG00000123374	physical_interaction|	co_expression|phenotype_similarity|shared_go_annotation|		BIOVERSE|INTNET|	1	1	1	1	1	1	1	1	1	1	1	1	1	1	1	1	1	1	1	1	1	1	1	0	0	1	1	1	1	1	1	1	1	1	1	1	1	1	1	1	1	1	1	1
ENSG00000004455	ENSG00000124209	physical_interaction|	co_expression|domain_domain_interaction|		BIOVERSE|INTNET|	1	1	1	1	1	1	1	1	1	1	1	1	1	1	1	1	1	1	1	1	1	1	1	0	0	1	1	1	1	1	1	1	1	1	1	1	1	1	1	1	1	1	1	1
ENSG00000004455	ENSG00000129214	two_hybrid|		15862967|	HPRD|UNILEVER|	0	0	0	0	0	0	0	0	0	0	0	0	0	0	0	0	0	0	0	0	0	0	0	0	0	0	0	0	0	0	0	0	0	0	0	0	0	0	0	0	0	0	0	0
ENSG00000004455	ENSG00000143466	anti_baitcoip|coip|immunoprecipitation|mass_spectrometry|physical_interaction|		17353931|	BIOVERSE|EWING|INTACT|UNILEVER|	1	1	1	1	1	1	1	1	1	1	1	1	1	1	1	1	1	1	1	1	1	1	1	0	0	1	1	1	1	1	1	1	1	1	1	1	1	1	1	1	1	0	1	1
ENSG00000004455	ENSG00000159023	anti_baitcoip|coip|immunoprecipitation|mass_spectrometry|physical_interaction|		17353931|	EWING|INTACT|UNILEVER|	0	0	0	0	0	0	0	0	0	0	0	0	0	0	0	0	0	0	0	0	1	1	1	0	0	0	0	0	0	0	0	0	0	0	0	0	0	0	0	0	0	0	0	0
ENSG00000004455	ENSG00000171444	anti_baitcoip|coip|immunoprecipitation|mass_spectrometry|physical_interaction|	interolog-fly|	17353931|	EWING|INTACT|ORTHO-noncore|UNILEVER|	1	1	1	1	1	1	1	1	1	1	1	1	1	1	1	1	1	1	1	1	1	1	1	0	0	1	1	1	1	1	1	1	1	1	1	1	1	1	1	1	1	1	1	1
ENSG00000004455	ENSG00000175104	anti_baitcoip|coip|immunoprecipitation|mass_spectrometry|physical_interaction|		17353931|	EWING|INTACT|UNILEVER|	1	1	1	1	1	1	1	1	1	1	1	1	1	0	1	1	1	1	1	1	1	1	1	0	0	0	0	1	0	1	1	0	0	1	0	1	1	1	1	1	1	0	1	1
ENSG00000004455	ENSG00000180370	anti_baitcoip|coip|immunoprecipitation|mass_spectrometry|physical_interaction|		17353931|	BIOVERSE|EWING|INTACT|UNILEVER|	1	1	1	1	1	1	1	1	1	1	1	1	1	1	1	1	1	1	1	1	1	1	1	0	0	1	1	1	1	1	1	1	1	1	1	1	0	1	1	1	1	1	1	0
ENSG00000004455	ENSG00000189162	anti_baitcoip|coip|immunoprecipitation|mass_spectrometry|physical_interaction|		17353931|	EWING|INTACT|UNILEVER|	0	0	0	0	0	0	0	0	0	0	1	0	0	0	0	0	0	0	0	0	0	0	0	0	0	0	0	0	0	0	0	0	0	0	0	0	1	0	0	0	0	0	1	0
ENSG00000004468	ENSG00000010278	in_vivo|		15941914|	HPRD|UNILEVER|	0	1	0	1	1	0	0	0	1	1	1	1	0	0	0	0	0	1	1	1	0	0	1	0	0	1	0	0	0	0	1	1	0	0	1	1	1	0	1	1	1	1	1	0
ENSG00000004468	ENSG00000010610	affinitycapture_ms|in_vitro|literature|		16189514|7539755|	BIOGRID|CCSB-curated|COCIT-HPRD|HPRD|OPHID|UNILEVER|	0	1	1	1	1	1	1	0	0	1	1	1	0	1	1	1	0	1	1	1	0	0	1	0	0	0	0	0	0	0	0	1	0	0	1	1	0	0	1	1	1	0	1	0
ENSG00000004468	ENSG00000182866	epitope_tag|affinitycapture_ms|co_immunoprecipitation|in_vitro|in_vivo|literature|		10636863|16189514|	BIND|BIOGRID|CCSB-curated|COCIT-HPRD|HPRD|MIPS|OPHID|UNILEVER|	0	1	0	1	1	1	1	1	1	0	1	1	0	1	1	1	0	1	1	1	0	0	1	0	0	0	0	0	0	0	0	0	0	0	0	1	0	0	0	0	0	0	1	0
ENSG00000004468	ENSG00000198802	in_vitro|		9551996|	BIOGRID|COCIT-HPRD|HPRD|OPHID|UNILEVER|	0	1	1	1	1	1	1	1	1	1	1	1	0	1	1	1	0	1	1	1	0	1	1	0	0	1	0	0	0	0	1	1	0	0	1	1	1	0	1	1	1	1	1	0
ENSG00000004468	ENSG00000203747	affinitycapture_ms|in_vitro|literature|	co_expression|co_expression_zhang|	11895784|16189514|	BIOGRID|CCSB-curated|COCIT-HPRD|HPRD|OPHID|UNILEVER|	0	1	1	1	1	1	1	1	0	1	0	0	0	1	0	0	0	0	0	0	0	0	1	0	0	1	0	0	0	0	0	0	0	0	1	1	0	0	0	1	1	1	1	0
ENSG00000004478	ENSG00000088832	affinitycapture_ms|in_vitro|literature|share_go_function|two_hybrid|	co_expression|shared_go_annotation|	11164950|16189514|	BIOGRID|BIOVERSE|CCSB-curated|HPRD|INTNET|UNILEVER|	1	1	1	1	1	1	1	1	1	1	1	1	1	1	1	1	1	1	1	1	1	1	1	1	1	1	1	1	1	1	1	1	1	1	0	1	0	1	1	1	1	1	1	1
ENSG00000004478	ENSG00000101266	in_vitro|		9405642|	HPRD|	1	1	1	1	1	1	1	1	1	1	1	1	1	1	1	1	1	1	1	1	1	1	1	1	1	1	1	1	1	1	1	1	1	1	1	1	1	1	1	1	1	1	1	1
ENSG00000004478	ENSG00000107537	affinitycapture_ms|in_vitro|literature|		10051602|16189514|	BIOGRID|CCSB-curated|HPRD|UNILEVER|	1	1	1	1	1	1	1	1	1	1	1	1	1	1	0	1	1	1	1	1	1	0	1	1	1	1	1	1	1	1	1	1	1	1	1	1	1	1	1	1	1	1	1	1
ENSG00000004478	ENSG00000108854	in_vivo|		15761153|	HPRD|OPHID|	1	1	1	1	1	1	1	1	1	1	1	1	1	1	1	1	1	1	1	1	1	0	1	1	0	1	1	1	0	1	1	1	1	1	1	1	0	1	0	1	1	1	1	0
ENSG00000004478	ENSG00000113580	affinitycapture_ms|in_vitro|literature|		16189514|8341706|	BIOGRID|CCSB-curated|HPRD|UNILEVER|	1	1	1	1	1	1	1	1	1	1	1	1	1	1	1	1	1	1	1	1	1	1	1	1	1	1	1	1	1	1	1	1	1	1	1	1	1	1	1	1	1	1	1	1
ENSG00000004478	ENSG00000115170	in_vivo|		15761153|	BIOVERSE|HPRD|OPHID|UNILEVER|	1	1	1	1	1	1	1	1	0	1	1	1	0	1	1	1	1	1	1	1	1	1	1	1	1	1	1	1	1	1	1	1	1	1	1	1	1	1	1	1	1	1	1	1
ENSG00000004478	ENSG00000137265	affinitycapture_ms|in_vitro|in_vivo|literature|		10714679|16189514|	BIOGRID|CCSB-curated|HPRD|UNILEVER|	1	1	1	1	1	1	1	1	1	1	1	1	1	1	1	1	0	1	1	1	1	1	1	1	1	1	1	1	1	1	1	1	1	1	1	1	1	1	1	1	1	1	1	1
ENSG00000004478	ENSG00000142230	anti_baitcoip|coip|immunoprecipitation|mass_spectrometry|physical_interaction|		17353931|	EWING|INTACT|UNILEVER|
ENSG00000004478	ENSG00000151623	in_vitro|		9392437|	BIOGRID|HPRD|UNILEVER|	0	1	0	0	0	0	1	1	1	0	0	0	0	1	0	0	0	0	1	1	0	0	0	0	1	1	1	1	1	1	1	1	1	1	1	1	1	1	0	1	1	0	0	0
ENSG00000004478	ENSG00000167210	anti_baitcoip|coip|immunoprecipitation|mass_spectrometry|physical_interaction|		17353931|	EWING|INTACT|UNILEVER|	1	1	1	1	1	1	1	1	1	1	0	1	1	1	1	1	1	1	1	1	1	1	1	1	1	1	1	1	1	1	1	1	1	1	1	1	1	1	1	1	1	1	1	1
ENSG00000004478	ENSG00000174842	in_vitro|in_vivo|	cocitation|	10051602|15892868|8955134|	BIOGRID|COCIT-COCIT|HPRD|UNILEVER|	1	0	0	1	1	1	1	1	0	1	1	1	1	1	1	1	1	0	0	0	0	0	0	0	1	0	0	0	0	0	1	0	0	0	0	0	1	1	1	1	0	0	0	0
ENSG00000004478	ENSG00000175354	in_vitro|		15509512|	HPRD|UNILEVER|	1	1	1	1	1	1	1	1	1	1	1	1	1	1	1	1	1	1	1	1	1	1	1	1	1	1	1	0	1	1	0	1	1	1	1	1	0	1	1	1	1	1	1	1
ENSG00000004478	ENSG00000177556	in_vitro|two_hybrid|		15133031|	HPRD|	1	1	1	1	1	1	1	1	1	1	1	1	1	1	1	1	1	1	1	1	1	1	1	1	1	1	0	1	1	1	1	1	1	1	1	1	1	1	0	1	1	1	1	1
ENSG00000004487	ENSG00000047315	immunoprecipitation|mass_spectrometry|		17643375|	JERONIMO|
ENSG00000004487	ENSG00000089902	in_vitro|literature_annotated_complex:braf53-brca2_complex(mi:0071-_molecular_sieving;_mi:0006-_anti_bait_coimmunoprecipitation)|	interolog-worm|	16079794|17537733|	BIND|COCIT-ORTHOLOGY|CORUM|HPRD|ORTHO-core|
ENSG00000004487	ENSG00000100325	lacz4-two_hybrid|physical_interaction|two_hybrid|two_hybridpooling|		16169070|	HOMOMINT|HPRD|INTACT|MDC|OPHID|UNILEVER|
ENSG00000004487	ENSG00000109103	physical_interaction|sd4-two_hybrid|two_hybrid|two_hybridpooling|		16169070|	HOMOMINT|HPRD|INTACT|MDC|OPHID|UNILEVER|
ENSG00000004487	ENSG00000116478	in_vivo|literature_annotated_complex:all-1_supercomplex(mi:0004-_affinity_chromatography_technologies;_mi:0071-_molecular_sieving)|	co_expression|domain_domain_interaction|shared_go_annotation|	12493763|	BIOGRID|CORUM|HPRD|INTNET|OPHID|UNILEVER|
ENSG00000004487	ENSG00000132305	-two_hybrid|coap_assay|physical_interaction|pull_down|two_hybrid|two_hybridpooling|		16169070|	HOMOMINT|HPRD|INTACT|MDC|OPHID|UNILEVER|
ENSG00000004487	ENSG00000135365	in_vitro|literature_annotated_complex:braf53-brca2_complex(mi:0071-_molecular_sieving;_mi:0006-_anti_bait_coimmunoprecipitation)|		15325272|	BIOGRID|CORUM|HPRD|UNILEVER|
ENSG00000004487	ENSG00000137500	physical_interaction|sd4-two_hybrid|two_hybrid|two_hybridpooling|		16169070|	HOMOMINT|HPRD|INTACT|MDC|OPHID|UNILEVER|
ENSG00000004487	ENSG00000143379	lacz4-two_hybrid|physical_interaction|two_hybrid|two_hybridpooling|	co_expression|shared_go_annotation|	16169070|	HOMOMINT|HPRD|INTACT|INTNET|MDC|OPHID|UNILEVER|
ENSG00000004487	ENSG00000160916	lacz4-two_hybrid|physical_interaction|two_hybrid|two_hybridpooling|	co_expression|domain_domain_interaction|	16169070|	HOMOMINT|HPRD|INTACT|INTNET|MDC|OPHID|UNILEVER|
ENSG00000004487	ENSG00000164404	lacz4-two_hybrid|physical_interaction|two_hybrid|two_hybridpooling|		16169070|	HOMOMINT|HPRD|INTACT|MDC|UNILEVER|
ENSG00000004487	ENSG00000166337	immunoprecipitation|mass_spectrometry|		17643375|	JERONIMO|
ENSG00000004487	ENSG00000168148	enzymatic_study|in_vitro|physical_interaction|		15620353|17537733|	BIND|HPRD|INTACT|UNILEVER|
ENSG00000004487	ENSG00000169083	in_vitro|in_vivo|		12514133|16079795|	BIND|HPRD|UNILEVER|
ENSG00000004660	ENSG00000118515	in_vivo|		12628440|	BIOVERSE|HPRD|UNILEVER|	0	1	1	1	1	1	1	1	1	1	1	0	0	1	1	0	1	1	1	1	1	1	1	1	1	1	1	1	1	1	1	1	1	1	1	1	1	1	1	1	1	1	1	1
ENSG00000004660	ENSG00000134072	in_vivo|		10187789|9705275|	BIOGRID|BIOVERSE|HPRD|UNILEVER|	1	1	1	1	1	1	1	1	0	0	1	0	1	1	1	1	1	1	1	1	1	1	1	1	1	1	1	1	1	1	1	1	1	1	1	1	1	1	1	1	1	1	1	1
ENSG00000004660	ENSG00000142208	in_vitro|		10833263|	BIOVERSE|HPRD|UNILEVER|	1	1	1	1	1	1	1	1	1	1	1	1	1	1	1	1	1	1	1	1	1	1	1	1	1	1	1	1	1	1	1	1	1	1	1	1	1	1	1	1	1	1	1	1
ENSG00000004660	ENSG00000152495	in_vitro|		7615569|8621423|9705275|	BIOGRID|BIOVERSE|HPRD|UNILEVER|	1	1	1	1	0	1	1	1	1	1	1	1	1	1	1	1	1	1	1	1	1	0	1	1	0	1	1	1	1	1	1	1	1	1	1	1	1	1	1	1	1	1	1	1
ENSG00000004660	ENSG00000170027	in_vivo|		15324660|	BIOVERSE|HPRD|UNILEVER|	1	1	0	0	1	0	0	1	0	0	0	1	1	0	0	1	1	1	0	1	0	0	1	1	1	1	1	1	1	1	1	1	0	1	1	1	1	1	1	1	1	1	1	1
ENSG00000004660	ENSG00000183049	in_vitro|		12935886|	HPRD|UNILEVER|	0	1	0	0	0	0	0	0	0	0	0	0	0	0	1	0	0	1	1	0	0	0	0	1	0	0	0	1	1	1	1	1	1	0	1	0	1	1	1	0	1	1	1	0
ENSG00000004660	ENSG00000198668	in_vitro|		7642608|	BIOVERSE|HPRD|UNILEVER|	1	1	1	1	1	1	1	1	1	1	1	1	1	1	1	1	1	1	1	1	1	1	1	1	1	1	1	1	1	1	1	1	1	1	1	1	1	1	1	1	1	1	1	1
ENSG00000004700	ENSG00000132383	in_vitro|in_vivo|	co_expression|interolog-yeast|shared_go_annotation|	15096578|	HPRD|INTNET|ORTHO-noncore|UNILEVER|
ENSG00000004700	ENSG00000182481	in_vitro|two_hybrid|		9168958|	BIOGRID|COCIT-HPRD|HPRD|OPHID|UNILEVER|
ENSG00000004700	ENSG00000186432	in_vitro|two_hybrid|		9168958|	BIOGRID|COCIT-HPRD|HPRD|OPHID|UNILEVER|
ENSG00000004776	ENSG00000152137	fret|in_vivo|physical_interaction|two_hybrid|		16225851|	HPRD|INTACT|UNILEVER|
ENSG00000004776	ENSG00000170027	in_vitro|		17109079|	HPRD|
ENSG00000004777	ENSG00000010810	anti_baitcoip|coip|in_vivo|physical_interaction|two_hybrid|		16777849|	HPRD|INTACT|UNILEVER|	0	0	0	0	1	0	1	1	0	1	1	1	1	0	0	1	1	1	0	0	0	1	0	0	0	1	1	1	1	1	0	1	1	1	1	1	1	1	0	1	1	0	0	0
ENSG00000004779	ENSG00000196636	physical_interaction|	co_expression|domain_domain_interaction|interolog-fly|		COCIT-ORTHOLOGY|INTNET|OPHID|	1	0	0	0	0	0	0	0	0	1	1	1	1	1	1	1	0	0	0	0	0	0	0	0	0	0	0	0	0	0	0	0	0	0	0	0	0	0	0	0	0	0	0	0
ENSG00000004799	ENSG00000131828	in_vitro|		11485553|11486000|12676647|	HPRD|UNILEVER|	1	1	0	1	0	0	0	0	0	1	0	1	0	0	0	0	0	0	0	1	0	0	0	0	1	0	1	1	1	1	1	0	1	1	1	0	1	0	0	1	0	1	1	1
ENSG00000004799	ENSG00000150768	affinitycapture_ms|in_vitro|literature|	co_expression|co_expression_zhang|share_go_process|	11978179|16189514|	BIOGRID|CCSB-curated|HPRD|UNILEVER|	1	1	0	1	0	0	0	0	0	1	0	1	0	0	0	0	0	0	0	1	0	0	0	0	1	0	1	1	1	1	1	0	1	1	1	0	1	0	0	1	0	1	1	1
ENSG00000004838	ENSG00000117360	physical_interaction|	co_expression|domain_domain_interaction|		INTNET|	0	0	0	1	0	0	1	1	0	0	1	1	1	0	0	1	1	0	1	1	0	1	1	0	0	0	0	0	0	0	0	0	0	1	1	1	0	0	0	1	1	0	0	0
ENSG00000004838	ENSG00000166925	physical_interaction|pull_down|two_hybrid|two_hybrid_test|two_hybridpooling|		16189514|	BIOGRID|CCSB-twohybrid|HOMOMINT|HPRD|INTACT|OPHID|UNILEVER|	1	1	0	1	0	0	1	1	0	0	1	1	1	1	1	1	1	0	1	1	1	1	1	1	1	1	1	1	1	1	1	1	1	1	1	1	1	0	1	1	1	1	1	1
ENSG00000004838	ENSG00000169249	physical_interaction|	co_expression|		INTNET|
ENSG00000004866	ENSG00000204628	two_hybrid|		12809483|	BIOGRID|HPRD|UNILEVER|	1	1	1	1	1	1	1	1	1	1	1	1	1	1	1	1	1	1	1	1	1	1	1	1	1	1	1	1	1	1	1	1	1	1	1	1	1	1	1	1	1	1	1	1
ENSG00000004897	ENSG00000011485	in_vitro|two_hybrid|		9405394|	BIOGRID|HPRD|OPHID|UNILEVER|	1	1	1	1	0	1	1	1	1	1	1	1	1	1	1	1	1	1	1	1	1	1	1	1	1	1	0	1	1	1	1	1	1	1	1	1	0	1	0	1	1	1	1	1
ENSG00000004897	ENSG00000089053	affinitycapture_ms|direct_complex|in_vivo|literature|literature_annotated_complex:anaphase-promoting_complex(mi:0019-_coimmunoprecipitation)|neighbouring_reaction|reaction|share_go_component|	co_expression|domain_domain_interaction|share_go_process|shared_go_annotation|	10548110|10922056|11285280|11742988|12070128|14657031|11859075|15029244|16189514|	BIOGRID|CCSB-curated|CORUM|INTNET|REACTOME|	1	1	1	1	1	1	1	1	1	1	1	1	1	1	1	1	1	1	1	1	1	1	1	1	1	1	0	1	1	1	1	1	1	1	1	1	0	1	1	1	1	1	1	1
ENSG00000004897	ENSG00000094880	anti_baitcoip|coip|direct_complex|literature_annotated_complex:anaphase-promoting_complex(mi:0019-_coimmunoprecipitation)|neighbouring_reaction|physical_interaction|reaction|	co_expression|domain_domain_interaction|interolog-saccharomyces_cerevisiae|interolog-yeast|shared_go_annotation|	10548110|11285280|11742988|12070128|14657031|11859075|15029244|16554755|16648845|	CORUM|HOMOMINT-Interolog|INTACT|INTNET|ORTHO-noncore|REACTOME|UNILEVER|
ENSG00000004897	ENSG00000105325	in_vivo|indirect_complex|neighbouring_reaction|reaction|		10548110|10793135|12797865|15029244|15916961|	BIND|BIOGRID|HPRD|OPHID|REACTOME|UNILEVER|	1	1	1	1	1	1	1	1	1	1	1	1	1	1	1	0	1	1	1	1	1	1	1	1	1	1	0	1	1	0	1	1	1	1	1	1	0	0	1	1	0	1	1	1
ENSG00000004897	ENSG00000111358	physical_interaction|	co_expression|domain_domain_interaction|		INTNET|	1	1	1	1	1	1	1	1	1	1	1	1	1	1	1	1	1	1	1	0	0	1	1	1	1	1	0	1	0	1	1	0	1	1	1	1	0	1	1	1	1	1	1	0
ENSG00000004897	ENSG00000117399	affinitycapture_ms|in_vitro|in_vivo|indirect_complex|literature|neighbouring_reaction|reaction|share_go_component|	co_expression|domain_domain_interaction|share_go_process|shared_go_annotation|	11285280|11535616|11742988|12070128|12196507|16189514|9736712|	BIOGRID|CCSB-curated|HPRD|INTNET|OPHID|REACTOME|UNILEVER|	1	1	1	1	1	1	1	1	1	1	1	1	1	1	1	1	1	1	1	1	1	1	1	1	1	1	0	1	1	1	1	1	1	1	1	1	0	1	1	1	1	1	1	1
ENSG00000004897	ENSG00000125743	physical_interaction|	co_expression|domain_domain_interaction|		INTNET|	1	1	1	1	1	1	1	1	1	1	1	1	1	1	1	1	1	1	1	1	1	1	1	1	1	1	0	1	1	1	1	1	1	1	1	1	0	1	1	1	1	1	1	1
ENSG00000004897	ENSG00000127445	affinitycapture_ms|in_vitro|pull_down|	share_go_process|	10037602|10939594|16189514|8606777|9499405|	BIND|BIOGRID|CCSB-curated|COCIT-HPRD|HOMOMINT|HPRD|OPHID|UNILEVER|	0	0	1	1	1	1	1	1	1	1	1	1	1	0	0	0	1	1	0	0	0	1	0	1	1	1	0	1	1	1	1	1	1	1	1	1	0	1	1	1	0	1	1	1
ENSG00000004897	ENSG00000130177	anti_baitcoip|coip|direct_complex|in_vitro|literature_annotated_complex:anaphase-promoting_complex(mi:0019-_coimmunoprecipitation)|neighbouring_reaction|physical_interaction|reaction|two_hybrid|	co_expression|cocitation|domain_domain_interaction|interolog-yeast|shared_go_annotation|	10548110|11030144|11285280|11742988|12070128|14657031|11859075|15029244|15892868|16648845|9405394|9469815|	BIOGRID|COCIT-COCIT|CORUM|HPRD|INTACT|INTNET|OPHID|ORTHO-noncore|REACTOME|UNILEVER|	1	1	1	1	1	1	1	1	1	1	1	1	1	1	1	1	1	1	1	1	1	1	1	1	1	1	0	1	1	1	1	1	1	1	1	1	0	1	1	1	1	1	1	0
ENSG00000004897	ENSG00000136603	in_vivo|		11691834|	BIOGRID|HPRD|OPHID|UNILEVER|	0	0	0	0	0	0	0	0	0	0	0	0	0	0	0	0	0	0	0	0	0	0	0	0	0	0	0	0	0	0	0	0	0	0	0	0	0	0	0	0	0	0	0	0
ENSG00000004897	ENSG00000145736	physical_interaction|	co_expression|domain_domain_interaction|		INTNET|
ENSG00000004897	ENSG00000153107	direct_complex|literature_annotated_complex:anaphase-promoting_complex(mi:0019-_coimmunoprecipitation)|neighbouring_reaction|reaction|	interolog-saccharomyces_cerevisiae|interolog-yeast|	10548110|11285280|11742988|12070128|14657031|11859075|15029244|16554755|	CORUM|HOMOMINT-Interolog|ORTHO-noncore|REACTOME|
ENSG00000004897	ENSG00000153767	physical_interaction|	co_expression|domain_domain_interaction|		INTNET|	1	1	1	1	1	1	1	1	1	1	1	1	1	1	1	1	1	1	1	1	1	1	1	1	1	1	0	1	1	1	1	1	1	1	1	1	0	1	1	1	1	1	1	1
ENSG00000004897	ENSG00000156970	affinitycapture_ms|in_vivo|indirect_complex|literature|neighbouring_reaction|reaction|share_go_component|	co_expression|domain_domain_interaction|share_go_process|shared_go_annotation|	10477750|11285280|11535616|11742988|16189514|	BIOGRID|CCSB-curated|HPRD|INTNET|OPHID|REACTOME|UNILEVER|	1	0	1	0	1	0	0	1	0	1	1	1	1	1	1	1	1	1	1	1	1	1	1	0	0	1	0	0	0	0	0	0	0	0	0	1	0	0	0	0	1	0	0	1
ENSG00000004897	ENSG00000164109	affinitycapture_ms|in_vivo|indirect_complex|literature|neighbouring_reaction|reaction|	share_go_process|	11285280|11535616|11742988|16189514|9736712|	BIOGRID|CCSB-curated|HPRD|OPHID|REACTOME|UNILEVER|	1	0	1	0	1	1	1	1	1	1	1	1	1	1	1	1	1	1	1	1	1	1	1	0	0	0	0	0	0	0	1	0	0	0	0	0	0	0	1	0	0	0	0	0
ENSG00000004897	ENSG00000164162	direct_complex|in_vitro|literature_annotated_complex:anaphase-promoting_complex(mi:0019-_coimmunoprecipitation)|neighbouring_reaction|physical_interaction|reaction|	co_expression|domain_domain_interaction|shared_go_annotation|	10548110|11285280|11524682|11742988|12070128|14657031|11859075|15029244|	CORUM|HPRD|INTNET|REACTOME|UNILEVER|
ENSG00000004897	ENSG00000164305	in_vitro|		9618490|	HPRD|UNILEVER|	1	1	1	1	1	1	1	1	1	1	1	1	1	1	1	1	1	1	1	1	1	1	1	1	1	1	0	1	1	1	1	1	1	1	1	1	0	1	0	1	1	0	1	1
ENSG00000004897	ENSG00000166507	physical_interaction|	co_expression|domain_domain_interaction|interolog-fly|		COCIT-ORTHOLOGY|INTNET|OPHID|ORTHO-core|
ENSG00000004897	ENSG00000166949	affinitycapture_ms|in_vivo|literature|		11691834|16189514|	BIOGRID|CCSB-curated|HPRD|OPHID|UNILEVER|	1	1	1	1	1	1	1	1	1	1	1	1	1	1	1	1	1	1	1	1	1	1	1	1	1	1	0	1	1	1	1	1	1	1	1	1	0	1	1	1	1	1	1	0
ENSG00000004897	ENSG00000175387	in_vivo|		11691834|	BIOGRID|HPRD|OPHID|UNILEVER|	1	1	1	1	1	1	1	1	1	1	1	1	1	1	1	1	1	1	1	1	1	1	1	1	1	1	0	1	1	1	1	1	1	1	1	1	0	1	1	1	1	1	1	0
ENSG00000004897	ENSG00000176248	anti_baitcoip|coip|direct_complex|literature_annotated_complex:anaphase-promoting_complex(mi:0019-_coimmunoprecipitation)|neighbouring_reaction|physical_interaction|reaction|	interolog-saccharomyces_cerevisiae|interolog-yeast|	10548110|11285280|11742988|11805826|12070128|14657031|11859075|15029244|16554755|16648845|	CORUM|HOMOMINT-Interolog|INTACT|ORTHO-noncore|REACTOME|UNILEVER|	1	1	1	1	1	1	1	1	1	1	1	1	1	1	1	1	1	1	1	1	0	1	1	0	0	1	0	1	1	0	0	1	1	1	1	1	0	1	0	1	1	0	1	1
ENSG00000004897	ENSG00000180818	affinitycapture_ms|in_vitro|in_vivo|literature|		12853486|16189514|	BIOGRID|CCSB-curated|COCIT-HPRD|HPRD|OPHID|UNILEVER|	1	1	1	1	1	0	1	1	1	1	1	1	0	1	1	1	1	1	1	1	1	1	1	1	0	1	0	1	1	1	0	1	1	0	0	0	0	1	1	1	1	1	1	1
ENSG00000004897	ENSG00000186575	physical_interaction|	co_expression|domain_domain_interaction|shared_go_annotation|		INTNET|	1	1	1	1	1	1	1	1	1	1	1	1	1	1	1	0	0	1	0	0	1	1	1	1	1	1	0	1	1	1	1	1	1	1	1	1	0	1	1	1	1	1	1	1
ENSG00000004939	ENSG00000029534	in_vitro|	co_expression|domain_domain_interaction|	6449514|	BIOGRID|COCIT-HPRD|HPRD|INTNET|OPHID|UNILEVER|	0	0	0	0	0	0	0	0	0	1	1	0	0	1	0	1	0	0	0	0	1	1	1	0	0	0	0	0	0	0	0	0	0	0	0	0	0	0	0	1	1	0	0	1
ENSG00000004939	ENSG00000104164	in_vitro|		2968981|	HPRD|UNILEVER|	0	0	0	0	0	0	1	0	0	1	1	0	0	1	0	1	0	0	0	0	0	1	1	0	0	0	0	0	0	0	0	0	0	0	0	0	0	0	0	0	1	0	0	0
ENSG00000004939	ENSG00000104267	in_vitro|	co_expression|domain_domain_interaction|	10820026|11063570|9774471|	BIOGRID|HPRD|INTNET|OPHID|UNILEVER|	0	0	0	0	0	0	0	0	0	1	1	0	0	0	0	0	0	0	0	0	1	1	1	0	0	0	0	0	0	0	0	0	0	0	0	0	0	0	0	1	1	0	0	0
ENSG00000004939	ENSG00000112077	in_vivo|	co_expression|domain_domain_interaction|shared_go_annotation|	12531814|	BIOGRID|HPRD|INTNET|OPHID|UNILEVER|	0	0	0	0	0	0	1	0	0	1	1	0	0	1	0	1	0	0	0	0	1	1	1	0	0	0	0	0	0	0	0	0	0	0	0	0	0	0	0	1	1	0	0	1
ENSG00000004939	ENSG00000127022	in_vitro|in_vivo|		10364201|	BIOGRID|COCIT-HPRD|HPRD|OPHID|UNILEVER|	0	0	0	0	0	0	1	0	0	1	1	0	0	1	0	1	0	0	0	0	1	1	1	0	0	0	0	0	0	0	0	0	0	0	0	0	0	0	0	1	1	0	0	1
ENSG00000004939	ENSG00000147507	in_vitro|in_vivo|		10942405|16118313|1998697|2065070|	HPRD|UNILEVER|	0	0	0	0	0	0	1	0	0	1	1	0	0	1	0	1	0	0	0	0	1	1	1	0	0	0	0	0	0	0	0	0	0	0	0	0	0	0	0	1	1	0	0	1
ENSG00000004939	ENSG00000159023	in_vitro|	co_expression|	1639060|	BIOGRID|HPRD|INTNET|OPHID|UNILEVER|	0	0	0	0	0	0	0	0	0	0	0	0	0	0	0	0	0	0	0	0	1	1	1	0	0	0	0	0	0	0	0	0	0	0	0	0	0	0	0	0	0	0	0	0
ENSG00000004939	ENSG00000159251	in_vivo|two_hybrid|		12898519|	HPRD|	0	0	0	0	0	0	1	0	0	1	1	0	0	1	0	1	0	0	0	0	1	1	1	0	0	0	0	0	0	0	0	0	0	0	0	0	0	0	0	1	1	0	0	1
ENSG00000004939	ENSG00000163798	in_vitro|in_vivo|two_hybrid|		11934690|9422766|	BIOGRID|HPRD|UNILEVER|	0	0	0	0	0	0	1	0	0	1	1	0	0	1	0	1	0	0	0	0	1	1	1	0	0	0	0	0	0	0	0	0	0	0	0	0	0	0	0	1	1	0	0	1
ENSG00000004939	ENSG00000165025	in_vitro|in_vivo|		10942405|16118313|1998697|2065070|	HPRD|UNILEVER|	0	0	0	0	0	0	0	0	0	1	1	0	0	0	0	1	0	0	0	0	0	0	1	0	0	0	0	0	0	0	0	0	0	0	0	0	0	0	0	0	0	0	0	0
ENSG00000004939	ENSG00000167434	in_vitro|		11994299|	BIOGRID|HPRD|OPHID|UNILEVER|	0	0	0	0	0	0	1	0	0	1	1	0	0	1	0	1	0	0	0	0	1	1	1	0	0	0	0	0	0	0	0	0	0	0	0	0	0	0	0	1	1	0	0	1
ENSG00000004948	ENSG00000110680	physical_interaction|		15155765|	BIND|COCIT-BIND|	1	0	0	0	0	1	0	0	0	0	0	0	0	1	0	1	1	0	1	1	1	1	1	0	0	1	1	1	1	1	1	1	1	0	1	1	1	1	1	1	1	1	0	1
ENSG00000004948	ENSG00000122679	in_vitro|	cocitation|	10385705|11033437|11060459|15892868|	BIOGRID|COCIT-COCIT|HPRD|UNILEVER|	1	1	1	0	1	1	0	1	0	0	1	0	0	1	0	1	1	1	1	1	1	1	1	0	0	1	1	1	1	1	1	1	1	1	1	1	1	1	1	1	1	1	1	1
ENSG00000004948	ENSG00000132329	in_vitro|	cocitation|	10385705|10871296|11033437|11060459|15892868|	BIOGRID|COCIT-COCIT|COCIT-HPRD|HPRD|UNILEVER|	1	1	1	0	0	1	0	1	0	0	1	0	0	1	0	1	0	1	1	1	1	1	1	0	0	1	1	1	1	1	1	1	1	1	1	1	1	1	1	1	0	1	1	1
ENSG00000004948	ENSG00000158301	in_vitro|		15086532|	BIND|HPRD|UNILEVER|
ENSG00000004948	ENSG00000165471	in_vivo|		11560994|	BIOGRID|COCIT-HPRD|HPRD|UNILEVER|	0	0	0	0	0	0	0	0	0	0	0	0	0	0	0	0	0	0	0	0	1	0	0	0	0	0	0	0	0	0	0	0	0	0	0	0	0	0	0	0	0	0	0	0
ENSG00000004948	ENSG00000196924	in_vivo|two_hybrid|		12531889|	HPRD|	1	1	1	0	1	1	0	1	0	0	1	0	0	1	0	1	1	1	1	1	1	1	1	0	0	1	1	1	1	1	1	1	1	1	1	1	1	1	1	1	1	1	1	1
ENSG00000004948	ENSG00000198668	in_vitro|		15670850|	BIND|HOMOMINT|HPRD|UNILEVER|	1	1	1	0	1	1	0	1	0	0	1	0	0	1	0	1	1	1	1	1	1	1	1	0	0	1	1	1	1	1	1	1	1	1	1	1	1	1	1	1	1	1	1	1
ENSG00000004961	ENSG00000184674	physical_interaction|	co_expression|domain_domain_interaction|interolog-fly|		COCIT-ORTHOLOGY|INTNET|ORTHO-core|	1	0	0	0	0	0	0	0	0	1	1	0	0	0	1	0	1	1	0	1	1	0	0	1	0	1	0	1	0	0	1	0	1	0	1	1	1	0	1	1	0	1	1	1
ENSG00000004975	ENSG00000006194	physical_interaction|two_hybrid|two_hybrid_test|two_hybridpooling|	co_expression|	16189514|	BIOGRID|CCSB-twohybrid|HOMOMINT|HPRD|INTACT|INTNET|OPHID|UNILEVER|
ENSG00000004975	ENSG00000063244	physical_interaction|two_hybrid|two_hybrid_test|two_hybridpooling|	co_expression|domain_domain_interaction|share_upstream_motif|	16189514|	BIOGRID|CCSB-twohybrid|HOMOMINT|HPRD|INTACT|INTNET|OPHID|UNILEVER|
ENSG00000004975	ENSG00000067560	in_vivo|		12533515|	HPRD|UNILEVER|
ENSG00000004975	ENSG00000072958	physical_interaction|two_hybrid|two_hybrid_test|two_hybridpooling|	share_mouse_phenotype|	16189514|	BIOGRID|CCSB-twohybrid|HOMOMINT|HPRD|INTACT|OPHID|UNILEVER|
ENSG00000004975	ENSG00000078328	physical_interaction|two_hybrid|two_hybridarray|		16713569|	HOMOMINT|HPRD|INTACT|UNILEVER|
ENSG00000004975	ENSG00000100181	physical_interaction|two_hybrid|two_hybrid_test|two_hybridpooling|		16189514|	BIOGRID|CCSB-twohybrid|HOMOMINT|HPRD|INTACT|UNILEVER|
ENSG00000004975	ENSG00000100592	in_vivo|		11779461|	HPRD|UNILEVER|
ENSG00000004975	ENSG00000100614	library|yeast|affinitycapture_ms|literature|two_hybrid|	share_upstream_motif|	10644691|16189514|	BIND|BIOGRID|CCSB-curated|HPRD|MIPS|UNILEVER|
ENSG00000004975	ENSG00000101751	physical_interaction|two_hybrid|two_hybrid_test|two_hybridpooling|	share_upstream_motif|	16189514|	BIOGRID|CCSB-twohybrid|HOMOMINT|HPRD|INTACT|OPHID|UNILEVER|
ENSG00000004975	ENSG00000103126	in_vivo|	co_expression|domain_domain_interaction|shared_go_annotation|	10829020|	BIOGRID|HPRD|INTNET|OPHID|UNILEVER|
ENSG00000004975	ENSG00000111667	physical_interaction|two_hybrid|two_hybrid_test|two_hybridpooling|	co_expression|domain_domain_interaction|	16189514|	BIOGRID|CCSB-twohybrid|HOMOMINT|HPRD|INTACT|INTNET|OPHID|UNILEVER|
ENSG00000004975	ENSG00000111676	physical_interaction|two_hybrid|		16713569|	HOMOMINT|HPRD|INTACT|
ENSG00000004975	ENSG00000117360	physical_interaction|two_hybrid|two_hybrid_test|two_hybridpooling|	co_expression|domain_domain_interaction|	16189514|	BIOGRID|CCSB-twohybrid|HOMOMINT|HPRD|INTACT|INTNET|OPHID|UNILEVER|
ENSG00000004975	ENSG00000120500	physical_interaction|two_hybrid|two_hybrid_test|	co_expression|shared_go_annotation|	16189514|	BIOGRID|CCSB-twohybrid|HOMOMINT|HPRD|INTNET|OPHID|UNILEVER|
ENSG00000004975	ENSG00000120896	physical_interaction|two_hybrid|two_hybrid_test|two_hybridpooling|	co_expression|domain_domain_interaction|share_upstream_motif|	16189514|	BIOGRID|CCSB-twohybrid|HOMOMINT|HPRD|INTACT|INTNET|OPHID|UNILEVER|
ENSG00000004975	ENSG00000124074	physical_interaction|two_hybrid|two_hybrid_test|two_hybridpooling|		16189514|	CCSB-twohybrid|HPRD|INTACT|OPHID|
ENSG00000004975	ENSG00000124813	in_vivo|		15262978|	HPRD|UNILEVER|
ENSG00000004975	ENSG00000126583	in_vivo|		12958364|	HPRD|UNILEVER|
ENSG00000004975	ENSG00000127191	physical_interaction|two_hybrid|two_hybrid_test|two_hybridpooling|	co_expression|shared_go_annotation|	16189514|	BIOGRID|CCSB-twohybrid|HOMOMINT|HPRD|INTACT|INTNET|OPHID|UNILEVER|
ENSG00000004975	ENSG00000131721	physical_interaction|two_hybrid|two_hybrid_test|two_hybridpooling|		16189514|	CCSB-twohybrid|HOMOMINT|HPRD|INTACT|OPHID|UNILEVER|
ENSG00000004975	ENSG00000131931	physical_interaction|two_hybrid|two_hybrid_test|two_hybridpooling|		16189514|	BIOGRID|CCSB-twohybrid|HOMOMINT|HPRD|INTACT|OPHID|UNILEVER|
ENSG00000004975	ENSG00000136238	in_vivo|		12533515|	HPRD|UNILEVER|
ENSG00000004975	ENSG00000137135	physical_interaction|two_hybrid|two_hybrid_test|two_hybridpooling|		16189514|	BIOGRID|CCSB-twohybrid|HOMOMINT|HPRD|INTACT|OPHID|UNILEVER|
ENSG00000004975	ENSG00000137486	affinitycapture_ms|in_vivo|literature|two_hybrid|		11742073|16189514|	BIOGRID|CCSB-curated|HPRD|OPHID|UNILEVER|
ENSG00000004975	ENSG00000140320	physical_interaction|two_hybrid|two_hybrid_test|two_hybridpooling|	co_expression|domain_domain_interaction|share_upstream_motif|	16189514|	BIOGRID|CCSB-twohybrid|HOMOMINT|HPRD|INTACT|INTNET|OPHID|UNILEVER|
ENSG00000004975	ENSG00000140481	physical_interaction|two_hybrid|two_hybrid_test|two_hybridpooling|		16189514|	BIOGRID|CCSB-twohybrid|HOMOMINT|HPRD|INTACT|OPHID|UNILEVER|
ENSG00000004975	ENSG00000141480	in_vivo|		12958364|	HPRD|UNILEVER|
ENSG00000004975	ENSG00000141510	physical_interaction|two_hybrid|two_hybrid_test|two_hybridarray|two_hybridpooling|	co_expression|domain_domain_interaction|share_mouse_phenotype|	16189514|16713569|	BIOGRID|CCSB-twohybrid|HOMOMINT|HPRD|INTACT|INTNET|OPHID|UNILEVER|
ENSG00000004975	ENSG00000145365	physical_interaction|two_hybrid|two_hybrid_test|two_hybridpooling|		16189514|	BIOGRID|CCSB-twohybrid|HOMOMINT|HPRD|INTACT|OPHID|UNILEVER|
ENSG00000004975	ENSG00000146425	two_hybrid|		10644691|	BIND|HPRD|UNILEVER|
ENSG00000004975	ENSG00000149532	physical_interaction|two_hybrid|two_hybrid_test|two_hybridpooling|	co_expression|domain_domain_interaction|	16189514|	CCSB-twohybrid|HOMOMINT|HPRD|INTACT|INTNET|OPHID|UNILEVER|
ENSG00000004975	ENSG00000151929	physical_interaction|two_hybrid|two_hybrid_test|two_hybridpooling|		16189514|	BIOGRID|CCSB-twohybrid|HOMOMINT|HPRD|INTACT|OPHID|UNILEVER|
ENSG00000004975	ENSG00000154124	physical_interaction|two_hybrid|two_hybrid_test|two_hybridpooling|		16189514|	BIOGRID|CCSB-twohybrid|HPRD|INTACT|OPHID|UNILEVER|
ENSG00000004975	ENSG00000154229	in_vivo|		12958364|	HPRD|UNILEVER|
ENSG00000004975	ENSG00000157110	physical_interaction|two_hybrid|two_hybrid_test|two_hybridpooling|		16189514|	BIOGRID|CCSB-twohybrid|HOMOMINT|HPRD|INTACT|OPHID|UNILEVER|
ENSG00000004975	ENSG00000159210	physical_interaction|two_hybrid|two_hybrid_test|two_hybridpooling|	co_expression|domain_domain_interaction|	16189514|	BIOGRID|CCSB-twohybrid|HOMOMINT|HPRD|INTACT|INTNET|OPHID|UNILEVER|
ENSG00000004975	ENSG00000160062	physical_interaction|two_hybrid|two_hybrid_test|two_hybridpooling|		16189514|	BIOGRID|CCSB-twohybrid|HOMOMINT|INTACT|OPHID|UNILEVER|
ENSG00000004975	ENSG00000161203	physical_interaction|two_hybrid|two_hybrid_test|two_hybridpooling|		16189514|	BIOGRID|CCSB-twohybrid|HOMOMINT|HPRD|INTACT|OPHID|UNILEVER|
ENSG00000004975	ENSG00000163530	physical_interaction|two_hybrid|two_hybrid_test|two_hybridpooling|		16189514|	BIOGRID|CCSB-twohybrid|HOMOMINT|HPRD|INTACT|OPHID|UNILEVER|
ENSG00000004975	ENSG00000163877	physical_interaction|two_hybrid|two_hybrid_test|two_hybridpooling|		16189514|	BIOGRID|CCSB-twohybrid|HOMOMINT|HPRD|INTACT|OPHID|UNILEVER|
ENSG00000004975	ENSG00000166228	physical_interaction|two_hybrid|two_hybrid_test|two_hybridpooling|		16189514|	BIOGRID|CCSB-twohybrid|HOMOMINT|HPRD|INTACT|OPHID|UNILEVER|
ENSG00000004975	ENSG00000166501	in_vivo|		12958364|	HPRD|UNILEVER|
ENSG00000004975	ENSG00000170967	physical_interaction|two_hybrid|two_hybrid_test|two_hybridpooling|		16189514|	BIOGRID|CCSB-twohybrid|HOMOMINT|HPRD|INTACT|OPHID|UNILEVER|
ENSG00000004975	ENSG00000173218	in_vitro|in_vivo|two_hybrid|		15456783|	HPRD|UNILEVER|
ENSG00000004975	ENSG00000174804	in_vivo|		12958364|	HPRD|UNILEVER|
ENSG00000004975	ENSG00000187778	physical_interaction|two_hybrid|two_hybrid_test|two_hybridpooling|	co_expression|domain_domain_interaction|share_upstream_motif|	16189514|	BIOGRID|CCSB-twohybrid|HOMOMINT|HPRD|INTACT|INTNET|OPHID|UNILEVER|
ENSG00000004975	ENSG00000196150	physical_interaction|two_hybrid|two_hybrid_test|two_hybridpooling|		16189514|	BIOGRID|CCSB-twohybrid|HOMOMINT|HPRD|INTACT|OPHID|UNILEVER|
ENSG00000004975	ENSG00000197279	physical_interaction|pull_down|two_hybrid|two_hybrid_test|two_hybridpooling|		16189514|	BIOGRID|CCSB-twohybrid|HOMOMINT|HPRD|INTACT|OPHID|UNILEVER|
ENSG00000004975	ENSG00000205937	physical_interaction|two_hybrid|two_hybrid_test|two_hybridpooling|	co_expression|domain_domain_interaction|	16189514|	BIOGRID|CCSB-twohybrid|HOMOMINT|HPRD|INTACT|INTNET|
ENSG00000004975	ENSG00000206181	physical_interaction|two_hybrid|two_hybrid_test|two_hybridpooling|		16189514|	BIOGRID|CCSB-twohybrid|HOMOMINT|HPRD|INTACT|OPHID|UNILEVER|
ENSG00000005007	ENSG00000080503	physical_interaction|	co_expression|domain_domain_interaction|phenotype_similarity|shared_go_annotation|		INTNET|	1	1	1	1	1	1	1	1	1	1	1	1	1	1	1	1	1	1	0	0	0	1	1	1	0	1	1	0	0	0	1	1	1	0	1	1	0	1	1	0	0	0	1	1
ENSG00000005007	ENSG00000083845	physical_interaction|	co_expression|domain_domain_interaction|shared_go_annotation|		INTNET|	1	1	1	1	1	1	1	1	1	1	1	1	1	1	1	1	1	1	0	0	0	1	1	1	0	1	1	0	0	0	1	1	1	0	1	1	0	1	1	0	0	0	1	1
ENSG00000005007	ENSG00000090581	physical_interaction|two_hybrid|		15231747|	HPRD|INTACT|UNILEVER|	1	1	1	1	1	1	1	1	1	1	1	0	1	0	0	0	0	1	0	0	0	0	1	1	0	1	1	0	0	0	1	1	1	0	1	1	0	1	1	0	0	0	1	1
ENSG00000005007	ENSG00000099783	physical_interaction|	co_expression|domain_domain_interaction|shared_go_annotation|		INTNET|	1	1	1	1	1	1	1	1	1	1	1	1	1	1	1	1	1	1	0	0	0	1	1	1	0	1	1	0	0	0	1	1	1	0	1	1	0	1	1	0	0	0	1	1
ENSG00000005007	ENSG00000100028	physical_interaction|	co_expression|domain_domain_interaction|interolog-yeast|		INTNET|ORTHO-noncore|	1	1	1	1	1	1	1	1	1	1	1	1	1	1	1	1	1	1	0	0	0	1	1	0	0	1	1	0	0	0	1	1	0	0	1	1	0	1	0	0	0	0	1	1
ENSG00000005007	ENSG00000100084	physical_interaction|two_hybrid|		15231747|	BIOGRID|HPRD|INTACT|UNILEVER|	1	1	1	1	1	1	1	1	1	1	1	1	1	1	1	1	1	1	0	0	0	1	1	1	0	1	1	0	0	0	1	1	1	0	1	1	0	0	0	0	0	0	1	1
ENSG00000005007	ENSG00000100836	physical_interaction|	co_expression|domain_domain_interaction|shared_go_annotation|		INTNET|	1	1	1	1	1	1	1	1	1	1	1	1	1	1	1	1	1	1	0	0	0	1	1	1	0	1	1	0	0	0	1	1	1	0	1	1	0	1	1	0	0	0	1	1
ENSG00000005007	ENSG00000103342	physical_interaction|	co_expression|domain_domain_interaction|shared_go_annotation|		BIOVERSE|INTNET|	1	1	1	1	1	1	1	1	1	1	1	1	1	1	1	1	1	1	0	0	0	1	1	1	0	1	1	0	0	0	1	1	1	0	1	1	0	1	1	0	0	0	1	1
ENSG00000005007	ENSG00000104852	physical_interaction|	co_expression|domain_domain_interaction|shared_go_annotation|		INTNET|	1	1	1	1	1	1	1	1	1	1	1	1	1	1	1	1	1	1	0	0	0	1	1	1	0	1	1	0	0	0	1	1	1	0	1	1	0	1	1	0	0	0	1	1
ENSG00000005007	ENSG00000106290	physical_interaction|	co_expression|domain_domain_interaction|		INTNET|
ENSG00000005007	ENSG00000106355	physical_interaction|	co_expression|domain_domain_interaction|interolog-yeast|shared_go_annotation|		INTNET|ORTHO-noncore|	1	1	1	1	1	1	1	1	1	1	1	1	1	1	1	1	1	1	0	0	0	1	1	1	0	1	1	0	0	0	1	1	1	0	1	1	0	1	1	0	0	0	1	1
ENSG00000005007	ENSG00000108654	physical_interaction|	co_expression|domain_domain_interaction|shared_go_annotation|		BIOVERSE|INTNET|	1	1	1	1	1	1	1	1	1	1	1	1	1	1	1	1	1	1	0	0	0	1	1	1	0	1	1	0	0	0	1	1	1	0	1	1	0	1	1	0	0	0	1	1
ENSG00000005007	ENSG00000112339	physical_interaction|	co_expression|domain_domain_interaction|		BIOVERSE|INTNET|	1	1	1	1	1	1	1	1	1	1	1	1	1	1	1	1	1	1	0	0	0	1	1	1	0	1	1	0	0	0	1	1	1	0	1	1	0	1	1	0	0	0	1	1
ENSG00000005007	ENSG00000114127	in_vivo|literature_annotated_complex:mrna_decay_complex_(upf1,_upf2,_upf3b,_dcp2,_xrn1,_xrn2,_exosc2,_exosc4,_exosc10,_parn)(mi:0019-_coimmunoprecipitation)|		14527413|	BIOGRID|CORUM|HPRD|UNILEVER|
ENSG00000005007	ENSG00000114867	physical_interaction|	co_expression|domain_domain_interaction|interolog-yeast|shared_go_annotation|		INTNET|ORTHO-noncore|	1	1	1	1	1	1	1	1	1	1	1	1	1	1	1	1	1	1	0	0	0	1	1	1	0	1	1	0	0	0	1	1	1	0	1	1	0	1	1	0	0	0	1	1
ENSG00000005007	ENSG00000115762	physical_interaction|two_hybrid|		15231747|	HPRD|INTACT|UNILEVER|	1	1	1	1	1	1	1	1	1	1	1	1	1	1	1	1	1	1	0	0	0	1	1	1	0	1	1	0	0	0	1	1	1	0	1	1	0	1	1	0	0	0	1	1
ENSG00000005007	ENSG00000116350	physical_interaction|	co_expression|domain_domain_interaction|shared_go_annotation|		INTNET|	1	1	1	1	1	1	1	1	1	1	1	1	1	1	1	1	1	1	0	0	0	1	1	1	0	1	1	0	0	0	1	1	1	0	1	1	0	1	1	0	0	0	1	1
ENSG00000005007	ENSG00000120705	literature_annotated_complex:smg-1-upf1-erf1-erf3_complex_(surf)(mi:0006-_anti_bait_coimmunoprecipitation)|physical_interaction|	co_expression|domain_domain_interaction|shared_go_annotation|		BIOVERSE|CORUM|INTNET|	1	1	1	1	1	1	1	1	1	1	1	1	1	1	1	1	1	1	0	0	0	1	1	1	0	1	1	0	0	0	1	1	1	0	1	1	0	1	1	0	0	0	1	0
ENSG00000005007	ENSG00000124193	physical_interaction|	co_expression|domain_domain_interaction|shared_go_annotation|		INTNET|	1	1	1	1	1	1	1	1	1	1	1	1	1	1	1	1	1	1	0	0	0	1	1	1	0	1	1	0	0	0	1	1	1	0	1	1	0	1	1	0	0	0	1	0
ENSG00000005007	ENSG00000124214	coip|complementation|far_westernblotting|in_vitro|in_vivo|physical_interaction|pull_down|		15680326|	BIND|HPRD|INTACT|UNILEVER|	1	1	1	1	1	1	1	1	1	1	1	1	1	1	1	1	1	1	0	0	0	1	1	1	0	1	1	0	0	0	1	1	1	0	1	1	0	1	1	0	0	0	1	1
ENSG00000005007	ENSG00000125351	anti_tagcoip|coip|in_vitro|literature_annotated_complex:mrna_decay_complex_(upf1,_upf2,_upf3b,_dcp2,_xrn1,_xrn2,_exosc2,_exosc4,_exosc10,_parn)(mi:0019-_coimmunoprecipitation)|physical_interaction|	co_expression|domain_domain_interaction|shared_go_annotation|	12417715|12723973|15680326|	BIND|BIOGRID|CORUM|HPRD|INTACT|INTNET|UNILEVER|	1	1	1	1	1	1	1	1	1	1	1	1	1	1	1	1	1	1	0	0	0	1	1	1	0	1	1	0	0	0	1	1	1	0	1	1	0	1	1	0	0	0	1	0
ENSG00000005007	ENSG00000128534	physical_interaction|two_hybrid|	co_expression|domain_domain_interaction|shared_go_annotation|	15231747|	BIOGRID|HPRD|INTACT|INTNET|UNILEVER|	1	1	1	1	1	1	1	1	1	1	1	1	1	1	1	1	1	1	0	0	0	1	1	0	0	1	1	0	0	0	0	1	0	0	1	1	0	0	0	0	0	0	1	0
ENSG00000005007	ENSG00000130520	physical_interaction|	co_expression|domain_domain_interaction|interolog-yeast|shared_go_annotation|		INTNET|ORTHO-noncore|	1	1	1	1	1	1	1	1	1	1	1	1	1	1	1	1	1	1	0	0	0	1	1	1	0	1	1	0	0	0	1	1	1	0	1	1	0	1	1	0	0	0	1	1
ENSG00000005007	ENSG00000131069	physical_interaction|two_hybrid|		15231747|	HPRD|INTACT|UNILEVER|	1	1	1	1	1	1	1	1	1	1	1	1	1	1	1	1	1	1	0	0	0	1	1	1	0	1	1	0	0	0	1	1	1	0	1	1	0	1	1	0	0	0	1	1
ENSG00000005007	ENSG00000131721	physical_interaction|two_hybrid|		15231747|	HPRD|INTACT|UNILEVER|
ENSG00000005007	ENSG00000138326	physical_interaction|	co_expression|domain_domain_interaction|		INTNET|	1	1	1	1	1	1	1	1	1	1	1	1	1	1	1	1	1	1	0	0	0	1	1	1	0	1	1	0	0	0	1	1	1	0	1	1	0	1	1	0	0	0	1	1
ENSG00000005007	ENSG00000138385	physical_interaction|	co_expression|domain_domain_interaction|interolog-yeast|shared_go_annotation|		INTNET|ORTHO-noncore|	1	1	1	1	1	1	1	1	1	1	1	1	1	1	1	1	1	0	0	0	0	1	0	0	0	0	0	0	0	0	1	1	1	0	1	1	0	1	0	0	0	0	0	0
ENSG00000005007	ENSG00000151461	anti_tagcoip|coip|in_vitro|in_vivo|literature_annotated_complex:mrna_decay_complex_(upf1,_upf2,_upf3b,_dcp2,_xrn1,_xrn2,_exosc2,_exosc4,_exosc10,_parn)(mi:0019-_coimmunoprecipitation)|physical_interaction|two_hybrid|	co_expression|domain_domain_interaction|phenotype_similarity|shared_go_annotation|	11073994|12417715|12723973|15680326|16086026|	BIND|BIOGRID|CORUM|HPRD|INTACT|INTNET|UNILEVER|	1	1	1	1	1	1	1	1	1	1	1	1	1	1	1	1	1	1	0	0	0	1	0	1	0	1	1	0	0	0	1	1	1	0	1	1	0	1	1	0	0	0	0	1
ENSG00000005007	ENSG00000151923	physical_interaction|	co_expression|domain_domain_interaction|interolog-yeast|shared_go_annotation|		INTNET|ORTHO-noncore|	1	1	1	1	1	1	1	1	1	1	1	1	1	1	1	1	1	1	0	0	0	1	1	1	0	1	1	0	0	0	1	1	1	0	1	1	0	1	1	0	0	0	1	1
ENSG00000005007	ENSG00000157106	in_vivo|literature_annotated_complex:smg-1-upf1-erf1-erf3_complex_(surf)(mi:0006-_anti_bait_coimmunoprecipitation)|	co_expression|domain_domain_interaction|shared_go_annotation|	11331269|11544179|15175154|	BIND|BIOGRID|COCIT-BIND|CORUM|HPRD|INTNET|OPHID|UNILEVER|	0	0	1	0	0	0	0	1	0	0	1	0	0	0	0	0	0	0	0	0	0	0	0	0	0	0	0	0	0	0	0	0	0	0	0	0	0	0	0	0	0	0	0	0
ENSG00000005007	ENSG00000163125	physical_interaction|two_hybrid|		15231747|	HPRD|INTACT|UNILEVER|	1	1	1	1	1	1	1	1	1	1	1	1	1	1	0	1	0	1	0	0	0	0	1	1	0	1	1	0	0	0	1	1	1	0	0	0	0	1	1	0	0	0	1	0
ENSG00000005007	ENSG00000164167	physical_interaction|	co_expression|domain_domain_interaction|interolog-yeast|		INTNET|ORTHO-noncore|	1	1	1	1	1	1	1	1	1	1	1	1	1	1	1	1	1	1	0	0	0	1	1	1	0	1	1	0	0	0	1	1	1	0	1	1	0	1	1	0	0	0	1	1
ENSG00000005007	ENSG00000167658	physical_interaction|	co_expression|domain_domain_interaction|		INTNET|	1	1	1	1	1	1	1	1	1	1	1	1	1	1	1	1	1	1	0	0	0	1	1	1	0	1	1	0	0	0	1	1	1	0	1	1	0	1	1	0	0	0	1	1
ENSG00000005007	ENSG00000169062	anti_tagcoip|coip|in_vivo|literature_annotated_complex:postsplicing_complex(mi:0019-_coimmunoprecipitation)|physical_interaction|		11163187|12417715|	BIOGRID|CORUM|HPRD|INTACT|OPHID|UNILEVER|
ENSG00000005007	ENSG00000169251	physical_interaction|	co_expression|domain_domain_interaction|		INTNET|	1	1	1	1	1	1	1	1	1	1	1	1	1	1	1	1	1	0	0	0	0	1	0	1	0	0	0	0	0	0	1	1	1	0	1	1	0	0	1	0	0	0	1	0
ENSG00000005007	ENSG00000170889	physical_interaction|	co_expression|domain_domain_interaction|shared_go_annotation|		INTNET|
ENSG00000005007	ENSG00000172795	anti_tagcoip|coip|in_vitro|in_vivo|literature_annotated_complex:mrna_decay_complex_(upf1,_upf2,_upf3b,_dcp2,_xrn1,_xrn2,_exosc2,_exosc4,_exosc10,_parn)(mi:0019-_coimmunoprecipitation)|physical_interaction|	co_expression|domain_domain_interaction|shared_go_annotation|	12417715|16364915|	BIOGRID|CORUM|HPRD|INTACT|INTNET|UNILEVER|	1	1	1	1	1	1	1	1	1	1	1	1	1	1	1	1	1	1	0	0	0	1	1	1	0	1	1	0	0	0	1	1	1	0	1	1	0	1	1	0	0	0	1	1
ENSG00000005007	ENSG00000172890	two_hybrid|		15231747|	HPRD|UNILEVER|	0	1	1	1	1	1	1	1	1	1	1	1	1	0	0	0	1	0	0	0	0	0	0	0	0	0	0	0	0	0	0	0	0	0	0	1	0	0	0	0	0	0	1	0
ENSG00000005007	ENSG00000174231	physical_interaction|	co_expression|domain_domain_interaction|		INTNET|	1	1	1	1	1	1	1	1	1	1	1	1	1	1	1	1	1	1	0	0	0	1	1	1	0	1	1	0	0	0	1	1	1	0	1	1	0	1	1	0	0	0	1	1
ENSG00000005007	ENSG00000174444	physical_interaction|	co_expression|domain_domain_interaction|shared_go_annotation|		INTNET|
ENSG00000005007	ENSG00000175324	physical_interaction|	co_expression|domain_domain_interaction|interolog-saccharomyces_cerevisiae|interolog-yeast|shared_go_annotation|		BIOVERSE|HOMOMINT-Interolog|INTNET|ORTHO-noncore|	1	1	1	1	1	1	1	1	1	1	1	1	1	0	1	1	1	1	0	0	0	1	1	1	0	1	1	0	0	0	1	1	1	0	1	1	0	1	1	0	0	0	1	0
ENSG00000005007	ENSG00000178105	physical_interaction|	co_expression|domain_domain_interaction|interolog-yeast|shared_go_annotation|		BIOVERSE|INTNET|ORTHO-noncore|	1	1	1	1	1	1	1	1	1	1	1	1	1	1	1	1	1	1	0	0	0	1	1	1	0	1	1	0	0	0	1	1	1	0	1	1	0	1	1	0	0	0	1	1
ENSG00000005007	ENSG00000178896	in_vitro|in_vivo|literature_annotated_complex:mrna_decay_complex_(upf1,_upf2,_upf3b,_dcp2,_xrn1,_xrn2,_exosc2,_exosc4,_exosc10,_parn)(mi:0019-_coimmunoprecipitation)|		14527413|	CORUM|HPRD|UNILEVER|	1	1	1	1	1	1	1	1	1	1	1	1	1	1	1	1	1	1	0	0	0	1	1	1	0	1	1	0	0	0	1	1	1	0	1	1	0	1	0	0	0	0	1	1
ENSG00000005007	ENSG00000181222	in_vitro|		6200476|	BIOGRID|HPRD|OPHID|UNILEVER|	1	1	1	1	1	1	1	1	1	1	1	1	1	1	1	1	1	1	0	0	0	1	1	1	0	1	1	0	0	0	1	1	1	0	1	1	0	1	1	0	0	0	1	1
ENSG00000005007	ENSG00000197170	physical_interaction|	co_expression|domain_domain_interaction|interolog-saccharomyces_cerevisiae|		BIOVERSE|HOMOMINT-Interolog|INTNET|	1	1	1	1	1	1	1	1	1	1	1	1	1	1	1	1	1	1	0	0	0	1	1	1	0	1	1	0	0	0	1	1	1	0	1	1	0	1	1	0	0	0	1	1
ENSG00000005007	ENSG00000198604	physical_interaction|	co_expression|domain_domain_interaction|		INTNET|	1	1	1	1	1	1	1	1	1	1	1	1	1	1	1	1	1	0	0	0	0	1	1	0	0	0	0	0	0	0	0	0	0	0	0	0	0	0	0	0	0	0	0	0
ENSG00000005007	ENSG00000198952	in_vivo|		14636577|	HPRD|UNILEVER|	1	1	1	1	1	1	1	1	1	1	1	1	1	1	1	1	1	1	0	0	0	1	0	1	0	1	0	0	0	0	1	1	1	0	1	1	0	1	1	0	0	0	1	1
ENSG00000005007	ENSG00000204348	physical_interaction|two_hybrid|		15231747|	HPRD|INTACT|UNILEVER|
ENSG00000005007	ENSG00000204392	physical_interaction|	co_expression|domain_domain_interaction|shared_go_annotation|		INTNET|	1	1	1	1	1	1	1	1	1	1	1	1	1	1	1	1	1	1	0	0	0	1	1	1	0	1	1	0	0	0	1	1	1	0	1	1	0	1	1	0	0	0	1	1
ENSG00000005007	ENSG00000205339	physical_interaction|	co_expression|domain_domain_interaction|shared_go_annotation|		BIOVERSE|INTNET|	1	1	1	1	1	1	1	1	1	1	1	1	1	1	1	1	1	1	0	0	0	1	1	1	0	1	1	0	0	0	1	1	1	0	1	1	0	1	1	0	0	0	1	1
ENSG00000005007	ENSG00000206403	physical_interaction|two_hybrid|		15231747|	HPRD|INTACT|UNILEVER|
ENSG00000005020	ENSG00000010810	affinitycapture_ms|in_vivo|literature|		16189514|9837776|	BIOGRID|CCSB-curated|HPRD|OPHID|UNILEVER|	1	1	1	1	1	1	1	1	1	1	1	0	1	1	0	1	0	0	1	1	0	1	1	0	0	0	0	0	1	0	0	1	0	1	0	0	0	0	0	1	0	0	1	0
ENSG00000005020	ENSG00000082074	in_vitro|in_vivo|two_hybrid|	co_expression|domain_domain_interaction|shared_go_annotation|	9671755|	BIOGRID|HPRD|INTNET|OPHID|UNILEVER|	0	1	1	1	1	1	1	1	1	1	1	0	0	0	0	1	0	0	1	1	0	1	1	0	0	0	0	0	0	0	0	0	0	1	0	0	0	0	0	0	0	0	0	0
ENSG00000005020	ENSG00000101336	affinitycapture_ms|in_vivo|literature|	co_expression|co_expression_su|	16189514|9837776|	BIOGRID|CCSB-curated|HPRD|OPHID|UNILEVER|	1	1	1	1	1	1	1	1	1	1	1	0	1	1	0	1	0	0	1	1	0	1	1	0	0	0	0	0	1	0	0	1	0	0	0	0	0	0	0	1	0	0	1	0
ENSG00000005020	ENSG00000106799	in_vivo|		15761153|	HPRD|UNILEVER|	1	1	0	0	0	1	1	1	1	0	0	0	1	1	0	1	0	0	0	0	0	1	1	0	0	0	0	0	0	0	0	1	0	0	0	0	0	0	0	1	0	0	1	0
ENSG00000005020	ENSG00000133246	affinitycapture_ms|in_vivo|literature|		11301322|16189514|	BIOGRID|CCSB-curated|COCIT-HPRD|HPRD|UNILEVER|	0	1	1	1	1	1	0	0	1	1	1	0	0	0	0	1	0	0	0	0	0	0	1	0	0	0	0	0	0	0	0	0	0	0	0	0	0	0	0	0	0	0	1	0
ENSG00000005020	ENSG00000147507	in_vivo|		9837776|	BIOGRID|COCIT-HPRD|HPRD|OPHID|UNILEVER|	1	1	1	1	1	1	1	1	1	1	1	0	1	1	0	1	0	0	1	1	0	1	1	0	0	0	0	0	1	0	0	1	0	1	0	0	0	0	0	1	0	0	1	0
ENSG00000005022	ENSG00000055917	physical_interaction|	co_expression|domain_domain_interaction|interolog-yeast|		INTNET|ORTHO-noncore|
ENSG00000005022	ENSG00000074590	in_vitro|in_vivo|		16306228|	HPRD|
ENSG00000005022	ENSG00000100906	physical_interaction|tap|two_hybrid|		11287411|14743216|	HPRD|INTACT|UNILEVER|
ENSG00000005022	ENSG00000104884	physical_interaction|	co_expression|domain_domain_interaction|interolog-yeast|		BIOVERSE|INTNET|ORTHO-noncore|
ENSG00000005022	ENSG00000105202	literature_annotated_complex:nop56p-associated_pre-rrna_complex(mi:0007-_anti_tag_coimmunoprecipitation;_mi:0069-_mass_spectrometry_studies_of_complexes)|	interolog-yeast|		CORUM|ORTHO-noncore|
ENSG00000005022	ENSG00000145782	physical_interaction|	co_expression|domain_domain_interaction|interolog-yeast|		INTNET|ORTHO-noncore|
ENSG00000005022	ENSG00000165629	neighbouring_reaction|	co-expression_ramani|interolog-yeast|		CO-EXPRESSION|ORTHO-noncore|REACTOME|UNILEVER|
ENSG00000005022	ENSG00000166998	in_vivo|		11602586|	BIOGRID|HPRD|OPHID|
ENSG00000005022	ENSG00000169100		co_expression|cocitation|domain_domain_interaction|interolog-saccharomyces_cerevisiae|interolog-yeast|shared_go_annotation|	15892868|	COCIT-COCIT|HOMOMINT-Interolog|INTNET|ORTHO-noncore|
ENSG00000005022	ENSG00000175324	physical_interaction|	co_expression|domain_domain_interaction|		BIOVERSE|INTNET|
ENSG00000005022	ENSG00000187109	literature_annotated_complex:nop56p-associated_pre-rrna_complex(mi:0007-_anti_tag_coimmunoprecipitation;_mi:0069-_mass_spectrometry_studies_of_complexes)|	interolog-yeast|		CORUM|ORTHO-noncore|
ENSG00000005059	ENSG00000109906	lacz4-two_hybrid|two_hybrid|		16169070|	HPRD|MDC|UNILEVER|	1	1	1	1	1	1	1	1	1	1	1	1	1	1	1	1	1	1	1	1	0	1	1	0	0	1	0	0	1	1	0	1	0	1	1	0	0	0	1	1	1	0	1	0
ENSG00000005073	ENSG00000005339	in_vitro|in_vivo|		11585930|	HPRD|UNILEVER|	1	0	0	1	0	0	1	0	1	1	1	1	0	1	0	1	0	0	0	0	1	1	1	1	0	1	0	1	0	1	0	1	0	1	0	0	1	0	0	0	1	1	1	0
ENSG00000005073	ENSG00000112312	in_vitro|		14973489|	HPRD|UNILEVER|	1	0	0	1	0	0	1	0	1	1	1	1	0	1	0	1	1	0	0	0	1	1	1	1	0	1	0	1	0	1	0	1	0	1	0	0	1	0	0	0	1	1	0	0
ENSG00000005073	ENSG00000143995	two_hybrid|		15617687|16087734|	HPRD|UNILEVER|
ENSG00000005075	ENSG00000011007	indirect_complex|neighbouring_reac|neighbouring_reaction|physical_interaction|reaction|			COCIT-REACTOME|REACTOME|UNILEVER|
ENSG00000005075	ENSG00000032514	neighbouring_reaction|physical_interaction|reaction|			COCIT-REACTOME|REACTOME|UNILEVER|
ENSG00000005075	ENSG00000047315	direct_complex|immunoprecipitation|literature|literature_annotated_complex:brca1-rna_polymerase_ii_complex(mi:0029-_cosedimentation_through_density_gradients;_mi:0006-_anti_bait_coimmunoprecipitation)|mass_spectrometry|neighbouring_rea|neighbouring_reaction|physical_interaction|reaction|	co_expression|interolog-yeast|shared_go_annotation|	11433015|11433015|11486021|9353262|7601352|11486021|11739720|11784853|17643375|7601352|9256425|9353262|9405375|9405375|11739720|7601352|9256425|9405375|7601352|9512541|9790902|	BIOVERSE|COCIT-REACTOME|CORUM|INTNET|JERONIMO|OPHID|ORTHO-noncore|REACTOME|UNILEVER|
ENSG00000005075	ENSG00000049167	neighbouring_reaction|physical_interaction|reaction|			COCIT-REACTOME|REACTOME|UNILEVER|
ENSG00000005075	ENSG00000060069	immunoprecipitation|indirect_complex|literature|literature_annotated_complex:rna_polymerase_ii_(rnapii)(mi:0004-_affinity_chromatography_technologies;_mi:0069-_mass_spectrometry_studies_of_complexes)|mass_spectrometry|neighbouring_re|neighbouring_reaction|reaction|		17643375|	CORUM|JERONIMO|REACTOME|UNILEVER|
ENSG00000005075	ENSG00000063322	anti_tagcoip|coip|immunoprecipitation|literature|mass_spectrometry|physical_interaction|		15175163|17643375|	INTACT|JERONIMO|UNILEVER|
ENSG00000005075	ENSG00000066044	immunoprecipitation|mass_spectrometry|		17643375|	JERONIMO|
ENSG00000005075	ENSG00000076924	neighbouring_reaction|physical_interaction|reaction|	co_expression|domain_domain_interaction|shared_go_annotation|		COCIT-REACTOME|INTNET|REACTOME|UNILEVER|
ENSG00000005075	ENSG00000082258	indirect_complex|neig|neighbouring_reaction|physical_interaction|reaction|			COCIT-REACTOME|REACTOME|UNILEVER|
ENSG00000005075	ENSG00000099817	direct_complex|immunoprecipitation|literature|literature_annotated_complex:brca1-rna_polymerase_ii_complex(mi:0029-_cosedimentation_through_density_gradients;_mi:0006-_anti_bait_coimmunoprecipitation)|mass_spectrometry|neighbouring_rea|neighbouring_reaction|physical_interaction|reaction|	co_expression|domain_domain_interaction|interolog-yeast|shared_go_annotation|	11433015|11433015|11486021|9353262|7601352|11486021|11739720|11784853|17643375|7601352|9256425|9353262|9405375|9405375|11739720|7601352|9256425|9405375|7601352|9512541|9790902|	BIOVERSE|COCIT-REACTOME|CORUM|INTNET|JERONIMO|OPHID|ORTHO-noncore|REACTOME|UNILEVER|
ENSG00000005075	ENSG00000100142	direct_complex|literature_annotated_complex:brca1-rna_polymerase_ii_complex(mi:0029-_cosedimentation_through_density_gradients;_mi:0006-_anti_bait_coimmunoprecipitation)|neighbouring_rea|neighbouring_reaction|physical_interaction|reaction|	co_expression|domain_domain_interaction|shared_go_annotation|	11433015|11433015|11486021|9353262|7601352|11486021|11739720|11784853|7601352|9256425|9353262|9405375|9405375|11739720|7601352|9256425|9405375|7601352|9512541|9790902|	BIOVERSE|COCIT-REACTOME|CORUM|INTNET|REACTOME|UNILEVER|
ENSG00000005075	ENSG00000101158	indirect_complex|neighbouring|neighbouring_reaction|physical_interaction|reaction|			COCIT-REACTOME|REACTOME|UNILEVER|
ENSG00000005075	ENSG00000102978	direct_complex|in_vitro|in_vivo|literature_annotated_complex:brca1-rna_polymerase_ii_complex(mi:0029-_cosedimentation_through_density_gradients;_mi:0006-_anti_bait_coimmunoprecipitation)|neighbouring_rea|neighbouring_reaction|physical_interaction|reaction|two_hybrid|	interolog-fly|interolog-yeast|	11433015|11433015|11486021|9353262|7601352|11486021|11739720|11784853|7601352|9201987|9256425|9353262|9405375|9405375|11739720|7601352|9256425|9405375|7601352|9512541|9607318|9790902|	BIND|BIOVERSE|COCIT-ORTHOLOGY|COCIT-REACTOME|CORUM|HPRD|OPHID|ORTHO-noncore|REACTOME|UNILEVER|
ENSG00000005075	ENSG00000103363	indirect_complex|neighbouring_reac|neighbouring_reaction|physical_interaction|reaction|			COCIT-REACTOME|REACTOME|UNILEVER|
ENSG00000005075	ENSG00000103932	immunoprecipitation|literature|literature_annotated_complex:rna_polymerase_ii_(rnapii)(mi:0004-_affinity_chromatography_technologies;_mi:0069-_mass_spectrometry_studies_of_complexes)|mass_spectrometry|		17643375|	CORUM|JERONIMO|
ENSG00000005075	ENSG00000105258	direct_complex|literature_annotated_complex:brca1-rna_polymerase_ii_complex(mi:0029-_cosedimentation_through_density_gradients;_mi:0006-_anti_bait_coimmunoprecipitation)|neighbouring_rea|neighbouring_reaction|physical_interaction|reaction|	co_expression|interolog-yeast|shared_go_annotation|	11433015|11433015|11486021|9353262|7601352|11486021|11739720|11784853|7601352|9256425|9353262|9405375|9405375|11739720|7601352|9256425|9405375|7601352|9512541|9790902|	BIOVERSE|COCIT-REACTOME|CORUM|INTNET|OPHID|ORTHO-noncore|REACTOME|UNILEVER|
ENSG00000005075	ENSG00000108270	in_vitro|in_vivo|two_hybrid|		10783144|	BIND|BIOGRID|COCIT-BIND|HOMOMINT|HPRD|UNILEVER|
ENSG00000005075	ENSG00000108375	indirect_complex|neighbouring_re|neighbouring_reaction|physical_interaction|reaction|	co_expression|domain_domain_interaction|shared_go_annotation|		COCIT-REACTOME|INTNET|REACTOME|UNILEVER|
ENSG00000005075	ENSG00000111880	indirect_complex|neighbouring_reaction|physical_interaction|reaction|		9512541|9790902|	COCIT-REACTOME|REACTOME|UNILEVER|
ENSG00000005075	ENSG00000112592	indirect_complex|literature_annotated_complex:brca1-rna_polymerase_ii_complex(mi:0029-_cosedimentation_through_density_gradients;_mi:0006-_anti_bait_coimmunoprecipitation)|ne|neighbouring_reaction|physical_interaction|reaction|	co_expression|domain_domain_interaction|shared_go_annotation|	11739720|11784853|11784853|9405375|1939271|3667620|7601352|8612591|8946909|9256425|9405375|9405375|11739720|7601352|9256425|	COCIT-REACTOME|CORUM|INTNET|REACTOME|UNILEVER|
ENSG00000005075	ENSG00000115254	immunoprecipitation|mass_spectrometry|		17643375|	JERONIMO|
ENSG00000005075	ENSG00000125651	immunoprecipitation|indirect_complex|literature|literature_annotated_complex:brca1-rna_polymerase_ii_complex(mi:0029-_cosedimentation_through_density_gradients;_mi:0006-_anti_bait_coimmunoprecipitation)|mass_spectrometry|n|neighbouring_reaction|reaction|		11433015|11433015|11486021|9353262|7601352|11486021|11739720|11784853|17643375|7601352|9256425|9353262|9405375|9405375|11739720|7601352|9256425|9405375|7601352|9512541|9790902|	COCIT-REACTOME|CORUM|JERONIMO|REACTOME|UNILEVER|
ENSG00000005075	ENSG00000133997	physical_interaction|	co_expression|domain_domain_interaction|		INTNET|
ENSG00000005075	ENSG00000136937	indirect_complex|neighbouring_react|neighbouring_reaction|physical_interaction|reaction|		6088074|6088074|6206566|6206566|9409616|	COCIT-REACTOME|REACTOME|UNILEVER|
ENSG00000005075	ENSG00000137878	immunoprecipitation|literature|mass_spectrometry|		17643375|	JERONIMO|
ENSG00000005075	ENSG00000137947	immunoprecipitation|indirect_complex|literature|literature_annotated_complex:brca1-rna_polymerase_ii_complex(mi:0029-_cosedimentation_through_density_gradients;_mi:0006-_anti_bait_coimmunoprecipitation)|mass_spectrometry|neighbouring_reaction|reaction|	co_expression|domain_domain_interaction|shared_go_annotation|	11784853|11784853|9405375|17643375|1939271|3667620|7601352|8612591|8946909|9405375|	COCIT-REACTOME|CORUM|INTNET|JERONIMO|REACTOME|UNILEVER|
ENSG00000005075	ENSG00000142230	physical_interaction|	co_expression|domain_domain_interaction|interolog-yeast|		INTNET|OPHID|ORTHO-noncore|
ENSG00000005075	ENSG00000143514	immunoprecipitation|mass_spectrometry|		17643375|	JERONIMO|
ENSG00000005075	ENSG00000144231	direct_complex|immunoprecipitation|literature|literature_annotated_complex:brca1-rna_polymerase_ii_complex(mi:0029-_cosedimentation_through_density_gradients;_mi:0006-_anti_bait_coimmunoprecipitation)|mass_spectrometry|neighbouring_rea|neighbouring_reaction|physical_interaction|reaction|	co_expression|domain_domain_interaction|interolog-yeast|shared_go_annotation|	11433015|11433015|11486021|9353262|7601352|11486021|11739720|11784853|17643375|7601352|9256425|9353262|9405375|9405375|11739720|7601352|9256425|9405375|7601352|9512541|9790902|	COCIT-REACTOME|CORUM|INTNET|JERONIMO|OPHID|ORTHO-noncore|REACTOME|UNILEVER|
ENSG00000005075	ENSG00000145425	physical_interaction|	co_expression|domain_domain_interaction|		INTNET|
ENSG00000005075	ENSG00000147669	direct_complex|literature_annotated_complex:brca1-rna_polymerase_ii_complex(mi:0029-_cosedimentation_through_density_gradients;_mi:0006-_anti_bait_coimmunoprecipitation)|neighbouring_rea|neighbouring_reaction|physical_interaction|reaction|	co_expression|shared_go_annotation|	11433015|11433015|11486021|9353262|7601352|11486021|11739720|11784853|7601352|9256425|9353262|9405375|9405375|11739720|7601352|9256425|9405375|7601352|9512541|9790902|	BIOVERSE|COCIT-REACTOME|CORUM|INTNET|REACTOME|UNILEVER|
ENSG00000005075	ENSG00000149136	indirect_complex|neighbouring_reac|neighbouring_reaction|physical_interaction|reaction|			COCIT-REACTOME|REACTOME|UNILEVER|
ENSG00000005075	ENSG00000154582	indirect_complex|neighbouring_reac|neighbouring_reaction|physical_interaction|reaction|			COCIT-REACTOME|REACTOME|UNILEVER|
ENSG00000005075	ENSG00000163882	direct_complex|immunoprecipitation|literature|literature_annotated_complex:brca1-rna_polymerase_ii_complex(mi:0029-_cosedimentation_through_density_gradients;_mi:0006-_anti_bait_coimmunoprecipitation)|mass_spectrometry|neighbouring_rea|neighbouring_reaction|physical_interaction|reaction|	co_expression|domain_domain_interaction|interolog-yeast|shared_go_annotation|	11433015|11433015|11486021|9353262|7601352|11486021|11739720|11784853|17643375|7601352|9256425|9353262|9405375|9405375|11739720|7601352|9256425|9405375|7601352|9512541|9790902|	BIOVERSE|COCIT-REACTOME|CORUM|INTNET|JERONIMO|OPHID|ORTHO-noncore|REACTOME|UNILEVER|
ENSG00000005075	ENSG00000165819	neighbouring_reaction|physical_interaction|reaction|		9409616|	COCIT-REACTOME|REACTOME|UNILEVER|
ENSG00000005075	ENSG00000167986	immunoprecipitation|mass_spectrometry|		17643375|	JERONIMO|
ENSG00000005075	ENSG00000168002	direct_complex|immunoprecipitation|literature|literature_annotated_complex:brca1-rna_polymerase_ii_complex(mi:0029-_cosedimentation_through_density_gradients;_mi:0006-_anti_bait_coimmunoprecipitation)|mass_spectrometry|neighbouring_rea|neighbouring_reaction|physical_interaction|reaction|	co_expression|interolog-yeast|shared_go_annotation|	11433015|11433015|11486021|9353262|7601352|11486021|11739720|11784853|17643375|7601352|9256425|9353262|9405375|9405375|11739720|7601352|9256425|9405375|7601352|9512541|9790902|	BIOVERSE|COCIT-REACTOME|CORUM|INTNET|JERONIMO|ORTHO-noncore|REACTOME|UNILEVER|
ENSG00000005075	ENSG00000171453	immunoprecipitation|mass_spectrometry|	co_expression|domain_domain_interaction|shared_go_annotation|	17643375|	INTNET|JERONIMO|
ENSG00000005075	ENSG00000171703	immunoprecipitation|literature|mass_spectrometry|		17643375|	JERONIMO|
ENSG00000005075	ENSG00000172534	immunoprecipitation|mass_spectrometry|	co_expression|domain_domain_interaction|shared_go_annotation|	17643375|	INTNET|JERONIMO|
ENSG00000005075	ENSG00000177700	direct_complex|literature_annotated_complex:brca1-rna_polymerase_ii_complex(mi:0029-_cosedimentation_through_density_gradients;_mi:0006-_anti_bait_coimmunoprecipitation)|neighbouring_rea|neighbouring_reaction|physical_interaction|	co_expression|shared_go_annotation|	11433015|11486021|9353262|7601352|9405375|11739720|7601352|9256425|9405375|7601352|9512541|9790902|	BIOVERSE|COCIT-REACTOME|CORUM|INTNET|REACTOME|
ENSG00000005075	ENSG00000181222	direct_complex|literature_annotated_complex:brca1-rna_polymerase_ii_complex(mi:0029-_cosedimentation_through_density_gradients;_mi:0006-_anti_bait_coimmunoprecipitation)|neighbouring_rea|neighbouring_reaction|physical_interaction|reaction|	interolog-yeast|	11433015|11433015|11486021|9353262|7601352|11486021|11739720|11784853|7601352|9256425|9353262|9405375|9405375|11739720|7601352|9256425|9405375|7601352|9512541|9790902|	BIOVERSE|COCIT-REACTOME|CORUM|OPHID|ORTHO-noncore|REACTOME|UNILEVER|
ENSG00000005075	ENSG00000182568	in_vitro|two_hybrid|		12036295|	BIOGRID|HPRD|UNILEVER|
ENSG00000005075	ENSG00000185049	indirect_complex|neighbouring|neighbouring_reaction|physical_interaction|reaction|			COCIT-REACTOME|REACTOME|UNILEVER|
ENSG00000005075	ENSG00000187735	indirect_complex|neighbouring_reaction|physical_interaction|reaction|	co_expression|domain_domain_interaction|shared_go_annotation|		COCIT-REACTOME|INTNET|UNILEVER|
ENSG00000005075	ENSG00000188342	immunoprecipitation|indirect_complex|literature|literature_annotated_complex:brca1-rna_polymerase_ii_complex(mi:0029-_cosedimentation_through_density_gradients;_mi:0006-_anti_bait_coimmunoprecipitation)|mass_spectrometry|n|neighbouring_reaction|reaction|	interolog-yeast|	11433015|11433015|11486021|9353262|7601352|11486021|11739720|11784853|17643375|7601352|9256425|9353262|9405375|9405375|11739720|7601352|9256425|9405375|7601352|9512541|9790902|	COCIT-REACTOME|CORUM|JERONIMO|OPHID|REACTOME|UNILEVER|
ENSG00000005075	ENSG00000188986	indirect_complex|neighbouring|neighbouring_reaction|physical_interaction|reaction|			COCIT-REACTOME|REACTOME|UNILEVER|
ENSG00000005075	ENSG00000196235	indirect_complex|neighbouring_re|neighbouring_reaction|physical_interaction|	co_expression|domain_domain_interaction|		INTNET|REACTOME|
ENSG00000005075	ENSG00000197889	immunoprecipitation|mass_spectrometry|		17643375|	JERONIMO|
ENSG00000005075	ENSG00000204356	immunoprecipitation|indirect_complex|mass_spectrometry|neighbouring|neighbouring_reaction|reaction|		17643375|	COCIT-REACTOME|JERONIMO|REACTOME|UNILEVER|
ENSG00000005100	ENSG00000047315	immunoprecipitation|mass_spectrometry|		17643375|	JERONIMO|	0	0	0	0	0	0	0	0	0	0	1	0	0	0	0	1	0	0	1	1	0	0	0	0	0	0	0	0	0	0	0	0	0	0	0	0	0	0	0	1	0	1	0	0
ENSG00000005102	ENSG00000100146	two_hybrid|		16582099|	HPRD|	0	0	0	0	0	0	0	0	0	0	0	0	0	0	0	0	0	0	0	0	0	0	0	1	0	0	0	0	0	0	0	0	0	0	0	0	0	0	1	0	0	0	0	1
ENSG00000005102	ENSG00000125813	in_vitro|two_hybrid|		11423130|	BIOGRID|HOMOMINT|HPRD|OPHID|UNILEVER|	0	0	0	0	0	0	1	0	0	0	0	0	1	0	0	0	0	0	0	1	0	0	0	1	0	0	0	0	0	0	0	0	0	0	0	0	0	0	1	0	0	0	0	1
ENSG00000005102	ENSG00000135903	in_vitro|two_hybrid|		11423130|	BIOGRID|HPRD|UNILEVER|	0	0	0	0	0	0	0	0	0	0	0	0	1	0	0	0	0	0	0	0	0	0	0	1	0	0	0	0	0	0	0	0	0	0	0	0	0	0	1	0	0	0	0	1
ENSG00000005156	ENSG00000039650	immunoprecipitation|indirect_complex|literature_annotated_complex:dna_ligase_iii-xrcc1-pnk-dna-pol_iii_multiprotein_complex(mi:0006-_anti_bait_coimmunoprecipitation)|mass_spectrometry|		17353931|	CORUM|EWING|
ENSG00000005156	ENSG00000042088	two_hybrid|		15744309|	BIND|HPRD|UNILEVER|	1	1	1	1	1	1	1	1	0	1	1	1	1	1	1	1	1	1	1	1	1	1	1	0	0	1	1	1	1	0	0	1	0	0	0	1	1	1	1	1	0	1	1	0
ENSG00000005156	ENSG00000070501	indirect_complex|literature_annotated_complex:dna_repair_complex_neil1-pnk-pol(beta)-ligiii(alpha)-xrcc1(mi:0006-_anti_bait_coimmunoprecipitation)|neighbouring_reaction|physical_interaction|reaction|	cocitation|	15892868|8978692|	COCIT-COCIT|COCIT-REACTOME|CORUM|REACTOME|UNILEVER|	1	1	1	1	1	1	1	1	0	1	1	1	1	1	1	1	1	1	1	1	1	0	1	1	1	1	1	1	1	1	1	1	1	1	1	1	1	1	1	1	1	1	1	1
ENSG00000005156	ENSG00000073050	direct_complex|immunoprecipitation|in_vivo|literature_annotated_complex:dna_repair_complex_neil1-pnk-pol(beta)-ligiii(alpha)-xrcc1(mi:0006-_anti_bait_coimmunoprecipitation)|mass_spectrometry|neighbouring_reaction|physical_interaction|reaction|two_hybrid|	cocitation|	10419820|10606636|11163244|15892868|17353931|7510367|7959765|8264637|8532526|8948628|8978692|9001252|9136882|9295348|9461464|9705932|9867812|	BIOGRID|COCIT-COCIT|COCIT-REACTOME|CORUM|EWING|HPRD|REACTOME|UNILEVER|	1	1	1	1	1	1	1	1	0	1	1	1	1	1	1	1	1	1	1	1	1	1	0	1	0	1	0	0	0	1	1	0	1	0	1	1	1	1	0	1	1	1	0	1
ENSG00000005156	ENSG00000143799	in_vitro|in_vivo|two_hybrid|		12897160|	HPRD|	1	1	1	1	1	1	1	1	0	1	1	1	1	1	1	1	1	1	1	1	1	1	1	1	1	1	1	1	1	1	1	1	1	1	1	1	1	1	1	1	1	1	1	1
ENSG00000005175	ENSG00000077549	physical_interaction|	co_expression|domain_domain_interaction|interolog-fly|		COCIT-ORTHOLOGY|INTNET|OPHID|ORTHO-core|	1	1	1	1	1	1	1	1	1	1	1	1	1	1	1	1	1	0	1	1	0	0	0	1	0	0	0	0	0	0	1	1	0	0	1	0	0	0	1	1	0	0	0	0
ENSG00000005175	ENSG00000096384	physical_interaction|	co_expression|domain_domain_interaction|interolog-fly|		COCIT-ORTHOLOGY|INTNET|OPHID|ORTHO-core|
ENSG00000005175	ENSG00000100906	physical_interaction|	co_expression|domain_domain_interaction|interolog-fly|		COCIT-ORTHOLOGY|INTNET|OPHID|ORTHO-core|	1	1	1	1	1	1	1	1	1	1	1	1	1	1	1	1	1	0	1	1	0	0	0	1	0	0	0	0	0	0	1	1	0	0	1	0	0	0	1	1	0	0	0	0
ENSG00000005175	ENSG00000106799	in_vivo|		15761153|	HPRD|OPHID|	1	1	0	0	0	1	1	1	1	0	0	1	1	1	1	1	1	0	0	0	0	0	0	1	0	0	0	0	0	0	0	1	0	0	0	0	0	0	1	1	0	0	0	0
ENSG00000005189	ENSG00000100330	physical_interaction|	co_expression|domain_domain_interaction|		INTNET|	1	0	0	0	0	0	0	0	0	1	1	0	1	0	1	1	1	0	0	0	0	1	0	0	0	0	0	0	0	0	0	0	0	0	0	0	0	0	0	0	0	0	0	0
ENSG00000005194	ENSG00000108010	physical_interaction|two_hybrid|two_hybrid_test|two_hybridpooling|	co_expression|co_expression_zhang|	16189514|	BIOGRID|CCSB-twohybrid|HOMOMINT|HPRD|INTACT|OPHID|UNILEVER|
ENSG00000005194	ENSG00000187555	physical_interaction|	co_expression|domain_domain_interaction|interolog-saccharomyces_cerevisiae|		HOMOMINT-Interolog|INTNET|
ENSG00000005238	ENSG00000175602	two_hybrid|two_hybrid_test|		16189514|	BIOGRID|CCSB-twohybrid|HPRD|OPHID|UNILEVER|	1	1	1	1	1	1	1	1	1	1	1	1	1	1	1	1	1	1	0	1	0	0	0	1	1	1	1	1	1	1	1	1	1	1	1	1	1	1	1	1	1	1	1	1
ENSG00000005243	ENSG00000095139	in_vivo|	interolog-yeast|	8940050|	COCIT-ORTHOLOGY|HPRD|ORTHO-core|UNILEVER|	1	1	0	0	0	0	0	0	0	0	0	0	1	1	1	1	1	0	1	0	1	0	1	1	0	0	0	1	1	1	0	1	0	0	0	1	0	1	0	0	0	1	1	1
ENSG00000005243	ENSG00000104312	in_vivo|		11432859|	BIOGRID|	1	1	0	0	0	0	0	0	0	0	0	0	1	1	1	1	1	0	1	0	1	0	1	1	0	0	0	1	1	1	0	1	0	0	0	1	0	1	0	0	0	1	1	1
ENSG00000005243	ENSG00000181789	in_vitro|in_vivo|two_hybrid|	interolog-yeast|	11056392|	BIOGRID|COCIT-ORTHOLOGY|HPRD|ORTHO-core|UNILEVER|	1	1	0	0	0	0	0	0	0	0	0	0	1	1	1	1	1	0	1	0	1	0	1	1	0	0	0	1	1	1	0	1	0	0	0	1	0	1	0	0	0	1	1	1
ENSG00000005249	ENSG00000023516	in_vivo|		10864471|	BIOGRID|HPRD|OPHID|UNILEVER|	0	1	1	1	1	1	0	0	1	1	1	1	0	1	1	1	1	1	1	1	1	1	1	1	1	1	1	1	1	1	1	1	1	1	1	1	1	1	1	1	1	1	0	1
ENSG00000005249	ENSG00000072062	direct_complex|neighbouring_reaction|reaction|	interolog-yeast|		BIOVERSE|COCIT-ORTHOLOGY|ORTHO-core|REACTOME|UNILEVER|	0	1	1	1	1	1	0	0	1	1	1	1	0	1	1	1	1	1	1	1	1	1	1	1	1	1	1	1	1	1	1	1	1	1	1	1	1	1	1	1	1	1	0	1
ENSG00000005249	ENSG00000108599	in_vitro|		9326583|	BIOGRID|HPRD|UNILEVER|	0	1	1	1	1	1	0	0	1	1	1	1	0	1	1	1	1	1	1	1	1	1	1	1	1	1	1	1	1	1	1	1	1	1	1	1	1	1	1	1	1	1	0	1
ENSG00000005249	ENSG00000121057	in_vitro|in_vivo|literature_annotated_complex:amy-1-s-akap84-rii-beta_complex(mi:0019-_coimmunoprecipitation)|		10764601|11483602|	CORUM|HPRD|UNILEVER|	0	1	1	1	1	1	0	0	1	1	1	1	0	1	1	1	1	1	1	1	1	1	1	1	1	1	1	1	1	1	1	1	1	1	1	1	1	1	1	1	1	1	0	1
ENSG00000005249	ENSG00000127914	in_vitro|in_vivo|		11799244|	BIOGRID|HPRD|OPHID|UNILEVER|	0	1	1	1	1	1	0	0	1	1	1	1	0	1	1	1	1	1	1	1	1	1	0	1	1	0	1	1	0	1	0	1	1	1	1	1	1	1	0	1	1	1	0	0
ENSG00000005249	ENSG00000142875	direct_complex|neighbouring_reaction|reaction|	interolog-yeast|		BIOVERSE|COCIT-ORTHOLOGY|ORTHO-core|REACTOME|UNILEVER|	0	1	1	1	1	1	0	0	1	1	1	1	0	1	1	1	1	1	1	1	1	1	1	1	1	1	1	1	1	1	1	1	1	1	1	1	1	1	1	1	1	1	0	1
ENSG00000005249	ENSG00000147081	in_vitro|two_hybrid|		9852104|	BIOGRID|HPRD|UNILEVER|	0	0	0	0	0	0	0	0	1	0	0	0	0	0	0	0	0	0	0	0	0	0	0	0	0	0	0	0	0	0	0	0	0	0	0	0	0	0	0	0	0	0	0	0
ENSG00000005249	ENSG00000165059	direct_complex|neighbouring_reaction|reaction|	interolog-yeast|		BIOVERSE|COCIT-ORTHOLOGY|ORTHO-core|REACTOME|UNILEVER|	0	0	1	0	0	0	0	0	0	0	0	0	0	1	0	1	0	0	0	1	0	1	1	0	1	0	0	1	1	0	0	0	0	1	0	0	0	1	0	0	1	0	0	0
ENSG00000005249	ENSG00000172915	in_vitro|in_vivo|		11102458|	BIOGRID|COCIT-HPRD|HPRD|OPHID|UNILEVER|	0	0	1	1	1	0	0	0	1	0	1	0	0	1	1	1	0	0	1	0	0	0	0	1	1	1	1	1	1	1	1	1	1	1	1	1	1	1	1	1	1	0	0	1
ENSG00000005249	ENSG00000179841	in_vitro|in_vivo|		11557526|8509414|	BIOGRID|BIOVERSE|HPRD|OPHID|UNILEVER|	0	1	0	0	0	0	0	0	1	0	0	0	0	1	0	1	1	0	0	0	0	0	0	0	0	1	0	1	0	1	1	1	0	0	0	0	0	1	1	0	0	1	0	1
ENSG00000005249	ENSG00000183833	in_vitro|in_vivo|		12223483|	BIOGRID|
ENSG00000005249	ENSG00000186471	in_vitro|in_vivo|		12475942|	BIOGRID|COCIT-HPRD|HPRD|OPHID|UNILEVER|
ENSG00000005339	ENSG00000012048	affinity_chromatography|in_vivo|physical_interaction|		10655477|	BIND|BIOGRID|COCIT-BIND|COCIT-HPRD|HOMOMINT|HPRD|OPHID|UNILEVER|	1	1	1	1	1	0	0	0	0	1	1	1	1	0	1	1	0	1	1	1	1	1	1	0	0	0	0	0	0	0	0	0	1	0	1	0	0	1	1	0	0	0	0	1
ENSG00000005339	ENSG00000012822	in_vivo|		16931570|	HPRD|	1	1	1	1	1	1	1	1	1	1	1	1	1	1	1	1	0	1	1	1	1	1	1	1	1	1	1	1	1	1	1	1	1	1	1	1	1	1	1	1	1	1	1	1
ENSG00000005339	ENSG00000033800	two_hybrid|		15957955|	HPRD|	1	1	1	1	1	1	1	1	1	1	1	1	1	1	1	1	0	1	1	1	1	1	1	1	1	1	1	1	1	1	1	1	1	1	1	1	1	1	1	1	1	1	1	1
ENSG00000005339	ENSG00000062194	in_vitro|in_vivo|		14612417|	HPRD|	1	1	1	1	1	1	1	1	1	1	1	1	1	1	1	1	0	1	1	1	1	1	1	1	1	1	1	1	1	1	1	1	1	1	1	1	1	1	1	1	1	1	0	1
ENSG00000005339	ENSG00000064393	in_vivo|		11740489|	BIOGRID|HPRD|OPHID|UNILEVER|	1	1	1	1	1	1	1	1	1	1	1	0	1	1	0	1	0	1	1	0	1	1	1	1	1	1	1	1	1	1	1	1	1	1	1	1	1	1	1	1	1	1	1	1
ENSG00000005339	ENSG00000064835	in_vitro|		9751061|	HPRD|UNILEVER|	0	0	0	0	0	0	0	0	0	0	0	0	0	0	0	0	0	0	0	0	0	0	0	0	0	0	0	0	0	0	0	0	0	0	0	0	0	0	0	0	0	0	0	0
ENSG00000005339	ENSG00000065308	in_vivo|		14612417|	HPRD|UNILEVER|	1	1	1	1	1	1	1	1	1	1	1	1	1	1	1	1	0	1	1	1	1	1	1	1	1	1	1	0	1	0	1	1	1	1	1	0	0	0	0	1	1	0	1	1
ENSG00000005339	ENSG00000066336	in_vitro|two_hybrid|		10050886|	HPRD|	0	1	1	1	1	1	0	0	1	0	1	0	1	1	0	0	0	0	0	0	0	0	1	0	0	0	0	0	0	0	0	0	0	0	0	0	0	0	0	0	0	0	1	0
ENSG00000005339	ENSG00000069399	in_vitro|		10497212|	BIOGRID|COCIT-HPRD|HOMOMINT|HPRD|OPHID|UNILEVER|	1	1	1	1	1	1	1	0	1	1	1	1	1	1	1	1	0	1	1	1	1	0	1	1	1	1	1	1	1	1	1	1	1	1	1	1	1	1	1	1	1	1	1	1
ENSG00000005339	ENSG00000070770	in_vitro|		9685505|	BIOGRID|COCIT-HPRD|HPRD|OPHID|UNILEVER|	1	1	1	1	1	1	1	1	1	1	1	1	1	1	1	1	0	1	1	1	1	1	0	1	1	1	1	1	1	1	1	1	1	1	1	1	1	1	0	1	1	1	1	1
ENSG00000005339	ENSG00000071564	in_vitro|in_vivo|two_hybrid|		12435739|15507449|	BIOGRID|COCIT-HPRD|HPRD|OPHID|UNILEVER|	1	1	1	1	1	1	1	1	1	1	1	1	1	1	1	1	0	1	1	1	1	1	1	1	1	1	1	1	1	0	1	1	1	1	1	1	1	0	1	1	1	1	1	1
ENSG00000005339	ENSG00000072310	in_vitro|		9651391|	HPRD|UNILEVER|
ENSG00000005339	ENSG00000073009	affinity_chrom|in_vitro|literature_annotated_complex:src-3_complex(mi:0006-_anti_bait_coimmunoprecipitation;_mi:0071-_molecular_sieving;_mi:0226-_ion_exchange_chromatography)|physical_interaction|		11971985|14597638|	CORUM|HPRD|INTACT|UNILEVER|	1	1	1	1	1	1	1	1	1	1	1	1	1	1	1	1	0	1	1	1	1	1	1	1	1	1	1	1	1	1	1	1	1	1	1	1	1	1	1	1	1	1	1	1
ENSG00000005339	ENSG00000077782	in_vitro|in_vivo|		15929978|	HPRD|UNILEVER|	1	1	1	1	1	1	1	1	1	1	1	1	1	1	1	1	0	1	1	1	1	1	1	1	1	1	1	1	1	1	1	1	1	1	1	1	1	1	1	1	1	1	1	1
ENSG00000005339	ENSG00000078177	in_vivo|		12730195|	BIOGRID|HPRD|UNILEVER|
ENSG00000005339	ENSG00000078399	in_vitro|		15161102|	HPRD|UNILEVER|	1	0	0	0	0	1	0	0	0	1	1	0	0	0	1	0	0	0	0	0	0	1	0	0	0	0	0	0	0	1	0	0	0	0	0	0	0	0	0	0	0	0	0	0
ENSG00000005339	ENSG00000078900	affinity_tag|epitope_tag|affinity_co_purification|co_immunoprecipitation|in_vitro|	cocitation|	11279015|15892868|	BIOVERSE|COCIT-COCIT|HPRD|MIPS|UNILEVER|	0	0	0	0	0	0	0	0	0	0	0	0	1	0	0	0	0	0	0	0	0	0	0	0	0	0	0	0	0	0	0	0	0	0	0	0	0	0	0	0	0	0	0	1
ENSG00000005339	ENSG00000080603	in_vivo|two_hybrid|		10347196|11581372|	HOMOMINT|HPRD|OPHID|UNILEVER|	1	1	1	1	1	1	1	1	1	0	1	1	1	1	1	1	0	1	1	1	1	1	1	1	1	1	1	1	1	1	1	1	1	1	1	1	1	1	1	1	1	1	1	1
ENSG00000005339	ENSG00000084676	in_vitro|in_vivo|literature_annotated_complex:src-1_complex(mi:0006-_anti_bait_coimmunoprecipitation;_mi:0071-_molecular_sieving;_mi:0226-_ion_exchange_chromatography)|	interolog-mus_musculus|	11003650|11113179|8616895|9445475|	BIOGRID|BIOVERSE|COCIT-HPRD|CORUM|HOMOMINT-Interolog|HPRD|OPHID|UNILEVER|	1	1	1	1	1	1	1	1	1	1	1	1	1	1	1	1	0	1	1	1	1	1	1	1	1	1	1	1	1	1	1	1	1	1	1	1	1	1	1	1	1	1	1	1
ENSG00000005339	ENSG00000085276	in_vitro|in_vivo|		11568182|	BIOGRID|COCIT-HPRD|HPRD|OPHID|UNILEVER|	0	0	0	0	0	0	0	0	1	0	1	0	0	0	0	0	0	0	0	0	0	0	0	0	0	0	0	0	0	0	0	0	0	0	0	0	0	1	0	0	0	0	1	0
ENSG00000005339	ENSG00000087095	in_vitro|		14720327|	HPRD|UNILEVER|	1	1	1	0	1	1	1	1	0	1	1	1	1	1	1	1	0	1	1	1	1	1	0	1	1	1	1	1	1	1	1	1	1	1	1	0	1	1	1	1	1	1	1	1
ENSG00000005339	ENSG00000088038	in_vitro|two_hybrid|		15752756|	HPRD|	1	0	0	1	1	0	0	0	0	0	1	1	1	0	0	0	0	0	0	0	0	0	0	0	0	0	0	0	0	1	0	0	0	0	0	0	0	0	0	0	0	0	0	0
ENSG00000005339	ENSG00000091831	in_vitro|in_vivo|	interolog-mus_musculus|	8616895|	BIOVERSE|HOMOMINT-Interolog|HPRD|OPHID|UNILEVER|	1	1	1	1	1	1	1	1	1	1	1	1	1	1	1	1	0	1	1	1	1	1	1	1	1	1	1	0	1	1	1	1	1	1	1	1	1	1	1	1	1	1	1	1
ENSG00000005339	ENSG00000095002	in_vitro|in_vivo|		16051665|	HPRD|UNILEVER|	1	1	1	1	1	1	1	1	1	1	1	1	1	1	1	1	0	0	1	0	1	1	0	0	1	0	0	1	0	1	1	1	1	1	1	1	0	0	1	1	1	0	0	0
ENSG00000005339	ENSG00000095794	in_vitro|in_vivo|		9006899|	HPRD|UNILEVER|	1	1	1	1	1	1	1	1	1	1	1	1	1	1	1	1	0	1	1	1	1	1	1	1	1	1	1	1	1	1	1	1	1	1	1	1	1	1	1	1	1	1	1	1
ENSG00000005339	ENSG00000100280	in_vitro|two_hybrid|		15752756|	HPRD|	1	1	1	1	1	1	1	1	1	1	1	1	1	1	1	1	0	1	1	1	0	1	1	1	1	1	1	1	1	1	1	1	1	1	1	1	1	1	1	1	1	1	1	1
ENSG00000005339	ENSG00000100393	in_vitro|literature_annotated_complex:hes1_promoter_corepressor_complex(mi:0402-_chromatin_immunoprecipitation_assays)|	co_expression|cocitation|shared_go_annotation|	10350644|10358095|10364196|10400710|10435595|10480893|10487758|10545951|10610021|10648616|10702386|10744749|10815807|10906457|10942771|11030627|11038372|11090545|11278336|11393281|11437234|11463834|11559818|11564893|15892868|9267036|9288775|9468515|9710589|9774518|9794790|9882594|	COCIT-COCIT|CORUM|HPRD|INTNET|UNILEVER|	1	1	1	1	1	1	1	1	1	1	1	1	1	1	1	1	0	1	1	1	1	1	1	0	0	1	0	0	1	1	0	0	1	1	1	1	1	1	0	1	0	0	1	0
ENSG00000005339	ENSG00000100644	in_vitro|two_hybrid|	co_expression|shared_go_annotation|	10202154|17382325|	BIOGRID|HPRD|INTNET|OPHID|UNILEVER|	1	1	1	1	1	1	1	1	1	1	1	1	1	1	1	1	0	1	1	1	1	1	1	1	1	1	1	1	1	1	1	1	1	1	1	1	1	1	1	1	1	1	1	1
ENSG00000005339	ENSG00000100784	in_vitro|		12569367|	HPRD|UNILEVER|	1	1	1	1	1	1	1	1	1	1	1	1	1	1	1	1	0	1	1	1	1	1	1	1	1	1	1	1	1	1	1	1	1	1	1	1	1	1	1	1	1	1	1	1
ENSG00000005339	ENSG00000100968	in_vitro|in_vivo|		11514544|	BIOGRID|HPRD|OPHID|UNILEVER|	1	1	1	1	0	1	1	1	0	0	0	0	1	1	1	1	0	1	1	1	1	0	1	1	1	1	1	1	0	1	1	1	1	1	1	1	1	1	1	1	1	1	1	1
ENSG00000005339	ENSG00000101057	in_vitro|in_vivo|		11423988|	BIOGRID|COCIT-HPRD|HPRD|OPHID|UNILEVER|	1	0	1	0	1	1	0	0	1	1	1	1	1	1	1	1	0	1	1	1	1	1	1	1	1	1	0	1	0	1	0	0	0	0	1	1	1	1	0	1	1	0	0	1
ENSG00000005339	ENSG00000101076	in_vitro|two_hybrid|		10085149|9434765|	BIOGRID|BIOVERSE|COCIT-HPRD|HPRD|OPHID|UNILEVER|	1	1	1	1	1	0	1	1	1	1	0	1	1	1	1	1	0	1	1	1	1	1	1	1	1	1	1	1	1	1	1	1	1	1	1	1	1	1	1	1	1	1	1	1
ENSG00000005339	ENSG00000101096	in_vitro|		9625762|	BIOGRID|HPRD|OPHID|UNILEVER|
ENSG00000005339	ENSG00000101216	in_vitro|		10894151|	HPRD|UNILEVER|	1	1	1	1	1	1	1	1	1	1	1	1	1	1	1	1	0	1	1	1	1	1	1	1	1	1	1	1	1	1	1	1	1	1	1	1	1	1	1	1	1	1	1	1
ENSG00000005339	ENSG00000101224	in_vitro|		11689696|	BIOGRID|COCIT-HPRD|HPRD|UNILEVER|	1	1	1	1	1	1	1	1	1	1	1	1	1	1	1	1	0	1	1	1	1	1	1	1	1	1	1	1	1	1	1	1	1	1	1	1	1	1	1	1	1	1	1	1
ENSG00000005339	ENSG00000101266	in_vitro|		9685505|	BIOGRID|COCIT-HPRD|HPRD|UNILEVER|	1	1	1	1	1	1	1	1	1	1	1	1	1	1	1	1	0	1	1	1	1	1	1	1	1	1	1	1	1	1	1	1	1	1	1	1	1	1	1	1	1	1	1	1
ENSG00000005339	ENSG00000101412	in_vitro|in_vivo|		8932363|	HPRD|UNILEVER|	1	1	1	1	1	1	1	1	1	1	1	1	1	1	1	1	0	1	1	1	1	1	1	1	1	1	1	1	1	1	1	1	1	1	1	1	1	1	1	1	1	1	1	1
ENSG00000005339	ENSG00000101945	in_vitro|		11252719|	HOMOMINT|HPRD|UNILEVER|	1	1	1	1	1	1	1	1	1	1	1	1	1	1	1	1	0	1	1	1	1	1	1	1	0	1	1	1	1	1	1	1	1	1	1	1	1	1	1	1	1	1	1	1
ENSG00000005339	ENSG00000102145	in_vitro|		12496368|	HPRD|UNILEVER|	1	1	1	0	1	1	1	1	0	1	1	1	0	1	0	1	0	0	0	0	1	1	1	1	0	0	0	0	0	0	0	0	0	0	0	0	0	0	0	0	0	0	1	1
ENSG00000005339	ENSG00000102554	in_vitro|		12682370|	BIOGRID|COCIT-HPRD|HPRD|OPHID|UNILEVER|	1	0	1	1	1	1	1	1	1	1	1	1	1	1	1	1	0	1	1	1	1	1	1	1	1	1	1	1	1	1	1	1	1	1	1	1	1	1	1	1	1	1	1	1
ENSG00000005339	ENSG00000103653	in_vivo|		10801129|	BIOGRID|COCIT-HPRD|HPRD|OPHID|UNILEVER|	1	1	1	1	1	1	1	1	1	1	1	1	1	1	1	1	0	1	1	1	1	1	1	1	1	1	1	1	1	1	1	1	1	1	1	1	1	1	1	1	1	1	1	1
ENSG00000005339	ENSG00000103671	in_vitro|two_hybrid|		10454579|	BIOGRID|HPRD|OPHID|UNILEVER|	1	1	1	1	1	1	1	1	1	1	1	1	1	1	1	1	0	1	1	1	1	1	1	1	1	1	1	1	1	1	1	1	1	1	1	1	1	1	1	1	1	1	1	1
ENSG00000005339	ENSG00000105392	in_vitro|in_vivo|		10708567|	HPRD|	0	0	0	0	0	0	0	0	0	0	0	0	0	1	0	0	0	0	0	0	0	0	0	0	0	0	0	0	0	0	0	0	0	0	0	0	0	0	0	0	0	0	0	0
ENSG00000005339	ENSG00000106571	in_vitro|in_vivo|		10075717|	BIOGRID|HPRD|UNILEVER|	1	1	1	1	1	1	1	1	1	1	1	1	1	1	1	1	0	1	1	1	1	1	1	1	1	1	1	1	1	0	0	1	1	1	1	1	1	1	1	1	1	1	1	1
ENSG00000005339	ENSG00000107566	affinity_chrom|in_vivo|physical_interaction|two_hybrid|	interolog-mus_musculus|	11971985|12789342|	HOMOMINT-Interolog|HPRD|INTACT|UNILEVER|	1	1	1	1	1	1	1	1	1	1	1	1	1	1	1	1	0	1	1	1	1	1	1	1	1	1	1	1	1	1	1	1	1	1	1	1	1	1	0	1	1	1	1	1
ENSG00000005339	ENSG00000107796	in_vivo|		16051665|	HPRD|UNILEVER|
ENSG00000005339	ENSG00000108312	in_vitro|in_vivo|		11106745|	HPRD|	1	1	1	1	1	1	1	1	1	1	1	1	1	1	1	1	0	1	1	1	1	1	1	1	1	1	1	1	1	1	1	1	1	1	1	1	1	1	1	1	1	1	1	1
ENSG00000005339	ENSG00000108465	in_vitro|in_vivo|two_hybrid|		16012757|	HPRD|	1	1	1	1	1	1	1	1	1	1	1	1	1	1	1	1	0	1	1	1	1	1	1	1	1	1	1	1	1	1	1	1	1	1	1	1	1	1	1	1	1	1	1	1
ENSG00000005339	ENSG00000108511	in_vitro|in_vivo|		11585930|	HPRD|UNILEVER|	1	0	0	0	0	0	0	0	0	0	0	0	0	1	0	0	0	0	0	0	0	0	0	0	0	0	0	0	0	0	0	0	0	0	0	0	0	0	0	1	0	1	1	0
ENSG00000005339	ENSG00000108654	in_vitro|in_vivo|		12527917|	BIOGRID|HPRD|OPHID|UNILEVER|	1	1	1	1	1	1	1	1	1	1	1	1	1	1	1	1	0	1	1	1	1	1	1	1	1	1	1	1	1	1	1	1	1	1	1	1	1	1	1	1	1	1	1	1
ENSG00000005339	ENSG00000108753	in_vitro|in_vivo|		15509593|	HPRD|UNILEVER|	1	1	1	1	1	1	1	1	1	1	1	1	1	1	1	1	0	1	1	1	1	1	1	1	1	1	1	1	1	1	1	1	1	1	1	1	1	1	1	1	1	1	1	1
ENSG00000005339	ENSG00000108773	in_vitro|	co_expression|cocitation|shared_go_annotation|	15892868|9742083|	COCIT-COCIT|HPRD|INTNET|UNILEVER|	1	1	1	1	1	1	1	1	1	1	1	1	1	1	1	1	0	1	1	1	1	1	1	1	1	1	1	1	1	1	1	1	1	1	1	1	1	1	1	1	1	1	1	1
ENSG00000005339	ENSG00000108924	in_vitro|		10202154|	HPRD|UNILEVER|	0	0	0	1	0	0	1	0	1	0	1	0	0	0	0	0	0	1	1	0	1	0	0	1	1	1	1	1	1	1	1	1	1	1	1	1	1	1	1	1	1	1	1	0
ENSG00000005339	ENSG00000110713	in_vitro|in_vivo|		9858599|	BIOGRID|HPRD|OPHID|UNILEVER|	1	1	1	1	1	1	1	1	1	1	1	1	1	1	1	1	0	1	1	1	1	1	1	1	1	1	0	0	0	0	1	0	1	1	0	1	1	0	1	0	1	1	1	1
ENSG00000005339	ENSG00000111206	in_vitro|in_vivo|		15024056|	HPRD|UNILEVER|	1	1	1	1	1	1	1	1	1	0	1	1	1	1	1	1	0	1	1	1	1	1	1	1	1	1	1	1	1	1	1	1	1	1	1	1	1	1	1	1	1	1	1	1
ENSG00000005339	ENSG00000111361	in_vitro|two_hybrid|		15752756|	HPRD|UNILEVER|
ENSG00000005339	ENSG00000111424	in_vitro|		10406465|	BIOVERSE|HPRD|UNILEVER|	1	0	1	1	1	1	1	1	1	1	1	0	1	1	1	1	0	0	1	1	0	1	0	1	1	1	0	1	0	1	1	0	0	1	1	1	1	1	1	1	0	1	0	1
ENSG00000005339	ENSG00000112658	in_vitro|in_vivo|		9388250|	HPRD|	1	1	1	1	1	1	1	1	1	1	1	1	1	1	1	1	0	1	0	0	0	1	0	1	0	0	0	0	1	0	0	0	1	0	1	1	0	1	0	1	0	0	1	1
ENSG00000005339	ENSG00000113580	in_vitro|	interolog-mus_musculus|	9649342|	BIOGRID|BIOVERSE|COCIT-HPRD|HOMOMINT-Interolog|HPRD|OPHID|UNILEVER|	1	1	1	1	1	1	1	1	1	1	1	1	1	1	1	1	0	1	1	1	1	1	1	1	1	1	1	1	1	1	1	1	1	1	1	1	1	1	1	1	1	1	1	1
ENSG00000005339	ENSG00000114166	in_vitro|in_vivo|literature_annotated_complex:camk2-delta-mash1_promoter-coactivator_complex(mi:0402-_chromatin_immunoprecipitation_assays)|two_hybrid|	cocitation|	15892868|8684459|9267036|9445475|9687513|9687573|	COCIT-COCIT|CORUM|HOMOMINT|HPRD|OPHID|UNILEVER|	0	1	1	1	1	1	1	1	1	1	1	1	1	1	1	1	0	1	1	1	1	1	1	1	1	1	1	1	1	1	1	1	1	1	1	1	1	1	1	1	1	1	0	0
ENSG00000005339	ENSG00000115170	in_vitro|		9267036|	HPRD|UNILEVER|	1	1	1	1	1	1	1	1	0	1	1	1	0	1	1	1	0	1	1	1	1	1	1	1	1	1	1	1	1	1	1	1	1	1	1	1	1	1	1	1	1	1	1	1
ENSG00000005339	ENSG00000115415	in_vitro|		10848577|8986769|	BIND|BIOGRID|COCIT-BIND|COCIT-HPRD|HOMOMINT|HPRD|OPHID|UNILEVER|	1	1	1	1	1	1	1	1	1	1	1	1	1	1	1	1	0	1	1	1	1	1	1	1	1	1	1	1	1	1	1	1	1	1	1	1	1	1	1	1	1	1	1	1
ENSG00000005339	ENSG00000115641	in_vitro|in_vivo|		15572674|	HPRD|UNILEVER|	1	0	0	0	0	0	0	0	0	1	1	0	1	1	0	0	0	1	1	1	0	1	1	1	1	0	0	0	1	1	1	1	1	1	0	0	1	1	1	1	0	1	1	1
ENSG00000005339	ENSG00000116044	in_vitro|in_vivo|two_hybrid|		11683914|	BIOGRID|COCIT-HPRD|HPRD|OPHID|UNILEVER|	1	1	1	1	1	1	1	1	1	1	1	1	1	1	1	1	0	1	1	1	1	1	1	1	1	1	1	1	1	1	1	1	1	1	1	1	1	1	1	1	1	1	1	1
ENSG00000005339	ENSG00000116062	in_vitro|in_vivo|		16051665|	HPRD|UNILEVER|	1	0	0	1	1	1	1	1	1	1	1	1	1	1	1	1	0	0	1	0	1	1	0	0	0	0	0	0	0	0	0	0	0	0	0	0	0	0	1	0	0	0	0	0
ENSG00000005339	ENSG00000116478	in_vivo|		16528103|	HPRD|UNILEVER|
ENSG00000005339	ENSG00000116809	in_vitro|two_hybrid|		15752756|	HPRD|	1	1	1	1	1	1	1	1	1	1	1	1	1	1	1	1	0	1	1	1	1	1	1	1	1	1	1	1	1	1	1	1	1	1	1	1	1	1	1	1	1	1	1	1
ENSG00000005339	ENSG00000117676	in_vitro|in_vivo|		8756728|	BIOGRID|HPRD|OPHID|UNILEVER|	1	1	1	1	1	1	1	1	1	1	1	1	1	1	1	1	0	1	1	1	1	1	1	1	1	1	1	1	1	1	1	1	1	1	1	1	1	1	1	1	1	1	1	1
ENSG00000005339	ENSG00000117707	in_vivo|		11943779|	BIOGRID|HPRD|UNILEVER|	0	0	0	1	0	0	0	1	1	1	1	1	0	1	1	1	0	0	0	1	1	1	0	1	1	1	0	1	0	0	1	0	0	0	1	1	1	1	0	0	1	0	0	1
ENSG00000005339	ENSG00000118058	in_vitro|		11259575|12205094|	BIOGRID|COCIT-HPRD|HPRD|OPHID|UNILEVER|	1	1	1	1	1	1	1	1	1	1	1	1	1	1	1	1	0	1	1	1	1	0	1	1	1	1	1	1	1	1	1	1	1	1	1	1	1	1	1	1	1	1	1	1
ENSG00000005339	ENSG00000118260	in_vitro|	co_expression|cocitation|domain_domain_interaction|interolog-mus_musculus|shared_go_annotation|	15454081|15892868|16007092|9413984|	BIND|BIOGRID|COCIT-COCIT|HOMOMINT-Interolog|HPRD|INTNET|OPHID|UNILEVER|	1	1	1	1	1	1	1	1	1	1	1	1	1	1	1	1	0	1	1	1	1	1	1	1	1	1	1	1	1	1	1	1	1	1	1	1	1	1	1	0	1	0	1	1
ENSG00000005339	ENSG00000118513	in_vitro|		12196545|	BIOGRID|HPRD|OPHID|UNILEVER|	1	1	1	1	1	0	1	1	1	1	1	1	1	1	1	1	0	1	1	1	1	1	1	0	0	1	0	1	0	1	1	0	0	0	0	0	0	1	1	0	1	0	1	1
ENSG00000005339	ENSG00000120087	in_vitro|in_vivo|		10435624|	BIOGRID|COCIT-HPRD|HPRD|OPHID|UNILEVER|
ENSG00000005339	ENSG00000120093	in_vitro|in_vivo|		11585930|	HPRD|UNILEVER|	1	0	0	0	0	0	0	0	0	0	0	0	1	1	0	0	0	0	1	0	1	0	1	1	0	0	0	0	0	1	1	0	0	0	0	0	1	1	0	1	0	0	0	1
ENSG00000005339	ENSG00000120094	in_vitro|in_vivo|		11585930|	HPRD|UNILEVER|	1	1	0	0	0	0	1	1	0	1	1	1	0	1	0	1	0	0	1	0	1	0	1	1	1	1	1	1	1	1	1	1	1	1	1	1	1	1	0	1	0	1	1	1
ENSG00000005339	ENSG00000120265	in_vitro|in_vivo|		11912212|	HOMOMINT|HPRD|OPHID|UNILEVER|	1	1	1	1	1	1	1	1	1	1	1	1	1	1	1	1	0	1	1	1	1	1	1	1	1	1	1	1	1	1	1	1	1	1	1	1	1	1	1	1	1	1	1	1
ENSG00000005339	ENSG00000120738	in_vivo|two_hybrid|		9806899|	BIOGRID|HPRD|OPHID|UNILEVER|	1	1	1	1	1	1	0	1	1	1	1	1	1	1	1	1	0	1	1	1	1	1	1	1	1	1	1	1	1	1	1	1	1	1	1	1	1	1	1	1	1	1	1	1
ENSG00000005339	ENSG00000121774	colocalization|imaging_techniques|in_vivo|		12496368|	BIOGRID|COCIT-HPRD|HPRD|INTACT|OPHID|UNILEVER|	1	1	1	1	1	1	1	1	1	1	1	1	1	1	1	1	0	1	1	1	1	1	1	1	1	1	1	1	1	1	1	1	1	1	1	1	1	1	1	1	1	1	1	1
ENSG00000005339	ENSG00000121864	in_vivo|		16051665|	HPRD|UNILEVER|	0	0	0	0	0	1	0	0	1	0	0	0	0	0	0	0	0	0	0	0	0	0	0	0	0	0	0	0	0	0	0	0	1	0	0	0	0	1	0	0	1	0	0	0
ENSG00000005339	ENSG00000123268	in_vitro|in_vivo|		8663317|	BIOGRID|HPRD|OPHID|UNILEVER|	1	1	1	1	1	1	1	1	1	1	1	1	1	0	0	1	0	0	0	1	1	1	0	0	0	0	0	0	0	0	0	0	0	0	0	0	0	0	0	0	0	0	0	0
ENSG00000005339	ENSG00000123405	in_vitro|in_vivo|		11154691|	BIOGRID|HPRD|UNILEVER|	1	1	1	1	1	0	0	0	0	1	1	1	0	1	0	0	0	0	0	0	1	1	1	0	0	0	0	0	0	0	0	0	0	0	0	0	0	0	1	0	0	0	0	0
ENSG00000005339	ENSG00000124151	affinity_chrom|in_vitro|literature_annotated_complex:rsmad_complex(mi:0004-_affinity_chromatography_technologies)|physical_interaction|	co_expression|cocitation|phenotype_similarity|shared_go_annotation|	11823864|11971985|15383283|15892868|9267036|9346901|9445475|	BIND|BIOVERSE|COCIT-COCIT|COCIT-HPRD|CORUM|HOMOMINT|HPRD|INTACT|INTNET|OPHID|UNILEVER|	1	1	1	1	1	1	1	1	1	1	1	1	1	1	1	1	0	1	1	1	1	0	1	0	0	1	1	1	1	1	1	1	1	1	1	1	0	0	1	1	1	1	1	1
ENSG00000005339	ENSG00000124496	in_vitro|in_vivo|		11349124|	BIOGRID|HPRD|UNILEVER|	0	1	1	1	1	1	1	1	1	0	1	1	1	1	1	1	0	1	1	1	1	1	1	1	1	1	1	1	1	1	1	1	1	1	1	1	1	1	1	1	1	1	1	1
ENSG00000005339	ENSG00000125398	in_vitro|in_vivo|		12732631|	HPRD|UNILEVER|	1	0	0	0	0	0	1	1	0	0	0	0	1	1	0	1	0	0	1	1	1	0	0	1	1	1	1	1	1	1	1	1	1	1	1	1	1	1	1	1	1	1	1	1
ENSG00000005339	ENSG00000125733	in_vitro|two_hybrid|		15752756|	HPRD|	1	1	1	1	1	1	1	1	1	1	1	1	1	1	1	1	0	1	1	1	1	1	1	1	1	1	1	1	1	1	1	1	1	1	1	1	1	1	1	1	1	1	1	1
ENSG00000005339	ENSG00000125826	in_vitro|in_vivo|		15833741|	HPRD|UNILEVER|	1	1	1	1	1	1	1	1	1	1	1	1	1	1	1	1	0	1	1	1	1	1	1	0	1	1	1	1	1	1	1	1	1	1	1	0	0	1	1	1	1	1	1	1
ENSG00000005339	ENSG00000125931	in_vitro|in_vivo|		10722728|	BIOGRID|HPRD|OPHID|UNILEVER|	0	0	0	0	0	0	0	0	0	0	0	0	0	0	0	0	0	0	0	0	0	0	0	0	0	0	0	0	1	1	0	0	0	0	1	1	0	1	0	0	0	0	0	0
ENSG00000005339	ENSG00000126351	in_vitro|in_vivo|	interolog-mus_musculus|	8616895|	BIOVERSE|HOMOMINT-Interolog|HPRD|UNILEVER|	1	1	1	1	0	1	1	1	1	1	1	1	0	1	0	1	0	1	0	1	1	0	0	1	1	1	1	1	1	1	1	1	1	1	1	1	1	1	1	1	1	1	1	1
ENSG00000005339	ENSG00000126456	in_vitro|in_vivo|	cocitation|	10024886|10521456|10938111|11393281|11533154|12473110|15502848|15892868|9707562|9891032|	BIND|BIOGRID|COCIT-COCIT|COCIT-HPRD|HOMOMINT|HPRD|OPHID|UNILEVER|	1	1	1	1	1	1	1	1	1	1	1	1	1	1	1	1	0	1	1	1	1	1	1	1	1	1	1	1	1	1	1	1	1	1	1	1	0	1	1	1	1	1	1	1
ENSG00000005339	ENSG00000126767	in_vitro|in_vivo|		8941362|	HPRD|UNILEVER|	1	1	1	1	1	1	1	1	1	1	1	1	1	1	1	1	0	1	1	1	1	1	1	1	1	1	1	1	1	1	1	1	1	1	1	1	1	1	1	1	1	1	1	1
ENSG00000005339	ENSG00000128245	in_vitro|		11266503|	BIOGRID|HPRD|OPHID|UNILEVER|	1	1	1	1	1	1	1	1	1	1	1	1	1	1	1	1	0	1	1	1	1	1	1	1	1	1	1	1	1	1	1	1	1	1	1	1	1	1	1	1	1	1	1	1
ENSG00000005339	ENSG00000128710	in_vitro|in_vivo|		11585930|	HPRD|UNILEVER|	0	0	0	0	0	0	0	0	0	0	0	0	0	0	0	0	0	0	0	0	0	0	0	0	0	0	0	0	0	0	0	0	0	0	0	0	0	0	0	0	0	0	0	0
ENSG00000005339	ENSG00000129152	in_vitro|in_vivo|		10944526|11463815|2176177|9238849|	BIOGRID|COCIT-HPRD|HPRD|OPHID|UNILEVER|	0	0	0	0	0	0	1	0	0	0	1	0	0	0	0	0	0	0	0	0	0	1	1	0	0	0	0	0	0	0	0	0	0	0	0	0	1	0	0	0	0	0	0	0
ENSG00000005339	ENSG00000133740	in_vitro|in_vivo|		10783242|	HPRD|UNILEVER|	0	1	0	0	0	0	0	0	0	0	0	1	0	1	1	1	0	0	1	1	1	1	1	0	0	0	1	0	0	1	1	0	1	0	0	0	0	1	1	1	0	0	0	1
ENSG00000005339	ENSG00000134046	in_vivo|		12665568|	BIOGRID|COCIT-HPRD|HPRD|OPHID|UNILEVER|	1	1	1	1	1	1	1	1	1	1	1	1	1	1	1	1	0	1	1	1	1	1	1	0	0	0	0	0	0	0	0	1	0	1	1	0	0	0	0	1	0	1	1	0
ENSG00000005339	ENSG00000134954	in_vitro|in_vivo|		9528793|	HPRD|UNILEVER|	1	1	1	1	1	1	1	1	1	0	1	0	1	1	1	1	0	1	1	1	1	1	1	1	0	1	1	1	1	1	1	1	1	0	1	1	0	1	0	1	1	0	1	1
ENSG00000005339	ENSG00000135100	in_vitro|in_vivo|		10777539|	BIOGRID|COCIT-HPRD|HPRD|OPHID|UNILEVER|
ENSG00000005339	ENSG00000135679	in_vitro|		9809062|	HPRD|UNILEVER|	0	0	0	0	0	0	1	1	0	0	0	0	1	1	1	1	0	1	0	1	1	0	1	0	0	0	1	0	0	0	0	0	0	0	0	1	0	0	0	0	0	0	1	0
ENSG00000005339	ENSG00000136352	in_vitro|	cocitation|	11713256|15892868|	COCIT-COCIT|HPRD|UNILEVER|	0	0	0	0	0	0	0	0	0	0	0	0	0	0	0	1	0	0	0	0	0	0	0	0	1	0	0	1	0	1	0	0	0	0	1	0	0	0	1	0	1	1	1	1
ENSG00000005339	ENSG00000136826	in_vitro|in_vivo|		10666450|	BIOGRID|HPRD|OPHID|UNILEVER|	1	1	1	1	1	1	1	0	1	1	1	0	0	0	0	0	0	1	1	1	0	1	1	0	0	1	1	1	1	1	1	1	1	1	1	1	1	1	1	1	1	1	1	1
ENSG00000005339	ENSG00000136997	in_vitro|in_vivo|two_hybrid|		12776737|	HPRD|UNILEVER|	1	1	1	1	1	1	1	1	1	1	1	1	1	1	1	1	0	1	1	1	1	1	1	0	0	0	0	0	0	0	0	0	0	0	0	0	0	0	0	1	0	1	1	0
ENSG00000005339	ENSG00000137270	in_vitro|in_vivo|		16166624|	HPRD|UNILEVER|	0	0	0	0	0	0	0	0	1	1	0	0	0	0	1	1	0	0	1	0	0	0	0	1	0	0	0	0	0	0	1	0	0	0	0	0	0	0	1	1	0	0	0	0
ENSG00000005339	ENSG00000137309	two_hybrid|		10428837|	HPRD|UNILEVER|	1	0	0	0	0	0	0	0	1	0	0	1	1	1	1	1	0	0	0	0	0	1	0	0	0	0	0	0	0	0	0	0	0	0	0	0	0	0	0	0	0	0	0	0
ENSG00000005339	ENSG00000137337	in_vitro|in_vivo|		16051665|	HPRD|UNILEVER|	1	1	1	0	1	1	1	1	1	1	1	1	1	1	1	1	0	1	1	1	1	1	1	1	1	1	1	1	1	1	0	1	1	1	1	1	1	1	1	1	1	1	1	1
ENSG00000005339	ENSG00000137574	in_vitro|in_vivo|		11912212|	BIOGRID|HPRD|OPHID|UNILEVER|	1	1	1	1	1	1	1	1	1	1	1	1	1	1	1	1	0	1	1	1	1	1	1	1	1	1	1	1	1	1	1	1	1	1	1	1	0	1	0	1	1	1	1	1
ENSG00000005339	ENSG00000137709	in_vitro|		11429405|	HPRD|UNILEVER|	0	0	0	0	0	0	0	0	0	0	0	0	0	0	0	0	0	0	0	0	0	0	0	0	0	0	0	0	0	0	0	0	0	0	0	0	0	0	0	0	0	0	0	0
ENSG00000005339	ENSG00000137947	in_vitro|literature_annotated_complex:rna_polymerase_ii_complex,_chromatin_structure_modifying(mi:0047-_far_western_blotting;_mi:0226-_ion_exchange_chromatography)|		7913207|	CORUM|HPRD|	1	1	1	1	1	1	1	1	1	1	1	1	1	1	1	1	0	1	1	1	1	1	1	1	0	1	0	1	1	1	0	1	1	1	1	1	1	1	1	1	1	1	1	0
ENSG00000005339	ENSG00000138162	in_vivo|		14767476|	BIND|HPRD|UNILEVER|	1	0	0	0	0	1	0	0	0	0	0	0	0	1	0	1	0	1	1	0	0	0	0	1	1	1	1	1	1	1	1	1	1	1	1	1	1	1	1	1	1	1	1	1
ENSG00000005339	ENSG00000138378	in_vitro|		14660657|	HPRD|	1	1	1	0	1	1	1	1	1	1	1	1	1	1	1	1	0	1	1	1	1	1	1	1	1	1	1	1	1	1	1	1	1	1	1	1	1	1	1	1	1	1	1	1
ENSG00000005339	ENSG00000139372	in_vitro|in_vivo|two_hybrid|		11864601|	BIOGRID|COCIT-HPRD|HPRD|OPHID|UNILEVER|	1	1	1	1	1	1	1	1	1	1	1	1	1	1	1	1	0	1	1	1	1	1	1	0	1	0	0	0	1	1	0	1	1	0	1	1	0	1	0	1	1	1	0	0
ENSG00000005339	ENSG00000140044	in_vitro|		12101239|	HPRD|UNILEVER|	0	0	0	0	0	0	0	0	0	0	0	0	0	0	0	0	0	0	0	0	0	0	0	0	0	0	0	0	0	0	0	0	0	0	0	0	0	0	0	0	0	0	0	0
ENSG00000005339	ENSG00000140262	in_vitro|in_vivo|		15333839|	BIND|HPRD|OPHID|UNILEVER|	1	1	1	1	1	1	1	1	1	1	1	1	1	1	1	1	0	1	1	1	1	1	1	1	1	1	1	1	1	1	1	1	1	1	1	1	1	1	1	1	1	1	1	1
ENSG00000005339	ENSG00000140396	affinity_chrom|in_vitro|literature_annotated_complex:src-1_complex(mi:0006-_anti_bait_coimmunoprecipitation;_mi:0071-_molecular_sieving;_mi:0226-_ion_exchange_chromatography)|physical_interaction|two_hybrid|	co_expression|cocitation|domain_domain_interaction|shared_go_annotation|	11971985|15892868|9430642|	BIOVERSE|COCIT-COCIT|CORUM|HPRD|INTACT|INTNET|OPHID|UNILEVER|	0	0	0	0	0	0	0	0	0	0	0	0	0	0	0	0	0	0	0	0	0	0	0	0	0	0	0	0	0	0	0	0	0	0	0	0	0	0	0	0	0	0	0	0
ENSG00000005339	ENSG00000140464	in_vitro|in_vivo|		10077561|10610177|12142048|12234245|12622724|	BIOGRID|COCIT-HPRD|HPRD|OPHID|UNILEVER|	1	1	1	1	1	1	1	1	1	1	1	1	1	1	1	1	0	1	1	1	1	1	1	1	1	1	1	1	1	1	1	1	1	1	1	1	1	1	1	1	1	1	1	1
ENSG00000005339	ENSG00000141456	in_vivo|		11481323|	BIOGRID|HPRD|UNILEVER|	1	0	1	1	1	1	1	1	1	1	1	1	1	1	1	1	0	0	0	0	1	1	1	0	1	1	1	1	0	0	0	1	1	0	0	1	1	1	1	1	1	1	0	1
ENSG00000005339	ENSG00000141510	affinity_tag|affinity_chromatography|affinity_co_purification|anti_baitcoip|coip|in_vitro|in_vivo|physical_interaction|pull_down|	cocitation|	10207051|10400710|10435595|10473588|10487758|10648616|10698501|10734308|10748162|10769144|10823891|10839822|10848610|11038372|11080812|11093826|11119608|11172610|11196199|11279015|11559818|11782467|15892868|9194564|9288775|9342368|9584200|9651310|	BIND|BIOGRID|BIOVERSE|COCIT-BIND|COCIT-COCIT|COCIT-HPRD|HPRD|INTACT|MIPS|OPHID|UNILEVER|	1	1	1	1	1	1	1	1	1	1	1	1	1	1	1	1	0	1	1	1	1	1	1	1	1	1	0	1	0	0	1	0	1	0	1	1	0	0	0	1	1	1	1	1
ENSG00000005339	ENSG00000141646	in_vitro|in_vivo|literature_annotated_complex:rsmad_complex(mi:0004-_affinity_chromatography_technologies)|		9679056|	CORUM|HPRD|UNILEVER|	0	1	1	1	1	1	1	1	1	1	1	1	1	1	1	1	0	1	1	1	1	1	1	0	1	1	1	1	1	1	1	1	1	1	1	1	1	0	1	1	1	1	1	1
ENSG00000005339	ENSG00000141905	in_vitro|		10085123|	HPRD|	1	0	1	1	1	1	0	0	1	1	1	0	1	0	0	0	0	0	1	0	0	0	0	1	0	1	0	1	1	1	1	1	0	1	1	0	0	1	1	1	0	1	1	1
ENSG00000005339	ENSG00000141985	in_vitro|two_hybrid|		15752756|	HPRD|	1	1	1	1	1	1	1	1	1	1	1	1	1	1	1	0	0	1	1	0	0	1	1	0	0	0	1	0	1	0	0	0	1	0	0	0	0	0	0	0	1	1	1	1
ENSG00000005339	ENSG00000142453	in_vitro|in_vivo|		12374746|	HPRD|UNILEVER|	1	1	1	1	1	1	1	1	1	1	1	1	1	1	1	1	0	1	1	1	1	1	1	1	1	1	1	1	1	1	1	1	1	1	1	1	1	1	1	1	1	1	1	1
ENSG00000005339	ENSG00000142539	in_vitro|in_vivo|		11864910|	HPRD|UNILEVER|	1	1	0	1	1	1	0	1	1	0	1	1	1	1	1	1	0	1	1	1	1	1	1	1	1	1	1	1	1	1	1	1	1	1	1	1	1	1	1	1	1	1	1	1
ENSG00000005339	ENSG00000143171	in_vitro|in_vivo|two_hybrid|	interolog-mus_musculus|	8616895|	BIOVERSE|HOMOMINT-Interolog|HPRD|	1	1	1	0	0	1	1	1	0	1	0	1	0	1	1	1	0	1	1	1	1	0	1	1	1	1	1	1	1	1	1	1	1	1	1	1	1	1	1	1	1	1	1	1
ENSG00000005339	ENSG00000149308	in_vitro|in_vivo|		15555599|	HPRD|UNILEVER|	1	1	1	1	1	1	1	1	1	1	1	1	1	1	1	1	0	1	1	1	1	1	1	0	0	0	0	1	0	0	1	1	1	0	1	0	0	0	1	1	1	0	0	0
ENSG00000005339	ENSG00000150907	in_vivo|		10973497|	BIOGRID|COCIT-HPRD|HPRD|OPHID|UNILEVER|	0	0	1	1	1	1	1	1	1	1	1	0	1	0	0	1	0	1	1	0	0	1	0	0	1	1	0	0	0	1	1	0	0	1	1	0	0	1	1	0	0	1	1	1
ENSG00000005339	ENSG00000151849	in_vitro|in_vivo|two_hybrid|		15687488|	HPRD|UNILEVER|	1	1	0	0	1	0	0	1	1	0	1	1	1	0	1	1	0	0	1	1	1	0	1	1	1	1	1	1	1	1	1	1	1	0	1	1	1	1	1	1	1	1	1	1
ENSG00000005339	ENSG00000152495	in_vitro|in_vivo|		11970865|	HPRD|UNILEVER|	1	1	1	1	0	1	1	1	1	1	1	1	1	1	1	1	0	1	1	1	1	0	1	1	0	1	1	1	1	1	1	1	1	1	1	1	1	1	1	1	1	1	1	1
ENSG00000005339	ENSG00000153807	in_vitro|in_vivo|		11585930|	HPRD|UNILEVER|	1	0	1	0	1	1	1	1	0	1	1	0	0	0	0	0	0	0	0	0	0	0	0	0	0	0	0	0	0	1	0	0	0	0	0	0	0	0	0	0	0	0	0	0
ENSG00000005339	ENSG00000154727	in_vitro|		9990060|	HPRD|UNILEVER|	0	0	0	1	1	0	1	1	1	0	0	0	1	0	1	0	0	0	1	0	0	0	0	0	0	0	0	0	0	0	0	0	0	0	0	0	0	0	0	0	0	0	0	0
ENSG00000005339	ENSG00000157557	in_vitro|in_vivo|		10358095|	HPRD|UNILEVER|	1	1	1	1	1	1	1	1	1	1	1	1	1	1	0	1	0	1	1	1	1	1	1	1	1	1	1	1	1	1	1	1	1	1	1	1	1	1	0	1	1	1	1	1
ENSG00000005339	ENSG00000159692	in_vitro|		15834423|	BIND|HPRD|UNILEVER|	1	1	1	1	1	1	1	1	1	1	1	1	1	1	1	1	0	1	1	1	1	1	1	1	1	1	1	1	1	1	1	1	1	1	1	1	1	1	1	1	1	1	1	1
ENSG00000005339	ENSG00000160224	in_vitro|other|physical_interaction|two_hybrid|two_hybrid_test|		10748110|	BIND|BIOGRID|COCIT-BIND|HPRD|OPHID|UNILEVER|	0	0	0	1	0	1	0	0	0	0	0	0	0	1	0	1	0	0	0	0	0	0	0	0	0	0	0	0	0	0	0	0	0	0	0	0	0	0	0	1	0	0	0	0
ENSG00000005339	ENSG00000160967	in_vitro|in_vivo|		10852958|	BIOGRID|HPRD|OPHID|UNILEVER|	1	1	1	1	1	1	1	1	1	1	1	1	1	1	1	1	0	1	1	1	1	1	1	1	1	1	1	1	1	1	1	1	1	1	1	0	1	1	1	1	1	1	1	1
ENSG00000005339	ENSG00000161021	in_vitro|		12050117|	BIOGRID|COCIT-HPRD|HPRD|OPHID|UNILEVER|	1	1	1	1	1	1	1	1	1	1	1	1	1	1	1	1	0	1	1	1	1	1	1	1	1	1	1	1	1	1	1	1	1	1	1	1	1	1	1	1	1	1	1	1
ENSG00000005339	ENSG00000162419	in_vitro|		10894151|	HPRD|UNILEVER|	0	0	1	1	1	1	1	1	1	1	1	0	1	0	0	1	0	1	0	0	0	1	0	0	0	0	0	0	0	0	0	0	0	0	0	0	0	0	0	0	0	0	0	0
ENSG00000005339	ENSG00000162521	in_vitro|in_vivo|		10866654|	BIOGRID|COCIT-HPRD|HPRD|OPHID|UNILEVER|	0	0	0	0	0	1	0	0	0	0	1	0	0	0	0	1	0	0	0	0	0	0	0	0	0	1	0	0	0	0	0	0	0	0	0	0	0	0	0	1	0	0	0	0
ENSG00000005339	ENSG00000162599	in_vitro|		10085123|	HPRD|
ENSG00000005339	ENSG00000163041	in_vitro|		15616580|	BIND|HPRD|UNILEVER|
ENSG00000005339	ENSG00000163132	in_vivo|		10215616|11115394|	BIOGRID|COCIT-HPRD|HPRD|OPHID|UNILEVER|	1	0	1	0	0	1	0	0	1	0	1	1	1	1	1	1	0	1	1	0	1	0	1	1	1	1	1	1	1	1	1	1	1	1	1	1	1	1	1	1	1	1	1	1
ENSG00000005339	ENSG00000163435	in_vitro|in_vivo|		15075319|	HPRD|UNILEVER|	1	1	1	0	1	1	1	1	1	1	1	1	1	1	1	1	0	1	1	1	1	1	1	1	1	1	1	1	1	1	1	1	1	1	1	1	1	1	1	1	1	1	1	1
ENSG00000005339	ENSG00000163877	in_vitro|in_vivo|		10887155|	BIOGRID|HPRD|OPHID|UNILEVER|	1	1	1	1	1	1	1	1	1	1	1	1	1	1	1	0	0	1	1	1	1	1	1	1	1	1	1	1	1	1	1	1	1	0	1	0	1	0	1	1	1	1	1	1
ENSG00000005339	ENSG00000163932	in_vitro|in_vivo|		11463380|	HPRD|UNILEVER|	1	1	1	1	1	1	1	1	1	1	1	0	1	1	1	1	0	1	1	0	0	0	1	1	1	0	1	1	1	0	1	1	0	0	0	0	0	0	0	0	0	1	1	1
ENSG00000005339	ENSG00000164330	in_vitro|in_vivo|		12748286|	BIOGRID|HPRD|OPHID|
ENSG00000005339	ENSG00000164442	in_vivo|		9887100|	BIOGRID|COCIT-HPRD|HPRD|OPHID|UNILEVER|	1	1	1	1	1	1	1	1	1	1	1	0	1	1	0	0	0	1	0	1	1	1	1	1	1	1	1	0	1	1	0	1	1	1	1	1	0	1	0	1	1	1	1	1
ENSG00000005339	ENSG00000165462	in_vitro|		10644760|	BIOGRID|COCIT-HPRD|HPRD|OPHID|UNILEVER|	1	1	1	1	1	1	1	1	1	1	1	1	1	1	1	1	0	1	1	1	1	1	1	1	1	0	1	1	1	1	1	1	1	1	1	1	1	1	0	1	1	1	1	1
ENSG00000005339	ENSG00000165556	in_vitro|in_vivo|		10066780|	BIOGRID|COCIT-HPRD|OPHID|UNILEVER|	0	0	0	0	0	0	0	0	0	0	0	0	0	0	0	0	0	0	0	0	0	0	0	0	0	0	0	0	0	0	0	0	0	0	0	0	0	0	0	0	0	0	0	0
ENSG00000005339	ENSG00000165659	in_vitro|		12215533|	HPRD|UNILEVER|	0	0	1	1	1	0	0	0	0	1	1	0	0	0	0	0	0	0	0	0	0	0	1	1	0	0	0	0	1	1	1	0	1	0	0	0	1	0	1	1	0	1	1	0
ENSG00000005339	ENSG00000166888	in_vitro|in_vivo|	co_expression|domain_domain_interaction|shared_go_annotation|	10454341|11574547|	BIOGRID|COCIT-HPRD|HPRD|INTNET|OPHID|UNILEVER|	1	1	1	1	1	1	1	1	1	1	1	1	1	1	1	1	0	1	1	1	1	1	1	1	1	1	0	1	1	1	1	1	1	1	1	1	1	1	1	1	1	1	1	1
ENSG00000005339	ENSG00000166949	in_vitro|in_vivo|literature_annotated_complex:rsmad_complex(mi:0004-_affinity_chromatography_technologies)|		15750622|	BIND|CORUM|HPRD|	1	1	1	1	1	1	1	1	1	1	1	1	1	1	1	1	0	1	1	1	1	1	1	1	1	1	1	1	1	1	1	1	1	1	1	1	1	1	1	1	1	1	1	0
ENSG00000005339	ENSG00000167565	in_vivo|		16098148|	HPRD|UNILEVER|	1	1	1	1	1	1	1	1	1	1	1	1	1	1	1	1	0	1	1	1	1	0	1	1	1	1	1	1	1	1	1	1	1	1	1	0	0	1	1	1	1	1	1	1
ENSG00000005339	ENSG00000168036	in_vivo|		11973335|	HPRD|UNILEVER|	1	1	1	1	1	1	1	1	1	1	1	1	1	1	1	1	0	1	1	1	1	1	1	1	1	1	1	1	1	1	1	1	1	1	1	1	1	1	1	1	1	1	1	1
ENSG00000005339	ENSG00000168610	in_vitro|in_vivo|		15649887|15653507|	BIND|HPRD|UNILEVER|	1	1	1	1	1	1	1	1	1	1	1	1	1	1	1	1	0	1	1	1	1	1	1	1	1	1	1	1	1	1	1	1	1	1	1	1	1	1	1	1	1	1	1	1
ENSG00000005339	ENSG00000169083	in_vivo|		9482849|	BIOGRID|BIOVERSE|COCIT-HPRD|HPRD|OPHID|UNILEVER|	1	1	1	0	1	1	1	0	0	1	0	1	1	1	1	1	0	1	1	0	1	0	1	1	1	1	1	0	1	1	1	1	1	0	1	1	1	1	1	1	1	1	1	1
ENSG00000005339	ENSG00000169856	in_vitro|		10811635|	BIOGRID|COCIT-HPRD|HPRD|OPHID|UNILEVER|	0	0	0	0	0	0	1	0	0	0	1	0	0	0	0	0	0	0	0	0	0	0	1	0	0	0	0	0	0	0	0	0	0	0	0	0	0	0	0	1	0	1	0	0
ENSG00000005339	ENSG00000169926	in_vitro|in_vivo|		11748222|	HPRD|UNILEVER|	0	0	1	1	1	1	1	1	1	1	0	0	1	0	0	0	0	1	0	0	0	1	0	0	0	0	0	0	0	0	0	0	0	0	0	0	0	1	0	0	0	0	1	0
ENSG00000005339	ENSG00000170166	in_vitro|in_vivo|		11585930|	HPRD|UNILEVER|
ENSG00000005339	ENSG00000170430	in_vivo|		11564893|	BIOGRID|HPRD|OPHID|UNILEVER|	0	1	1	1	1	1	1	1	1	1	1	1	1	1	1	1	0	1	1	1	1	1	1	1	0	1	1	0	1	1	0	0	1	0	1	1	1	1	1	1	0	1	1	1
ENSG00000005339	ENSG00000170485	in_vitro|		14645221|	BIOGRID|HPRD|UNILEVER|	1	0	0	0	0	0	0	1	0	0	0	0	0	1	0	1	0	0	1	1	0	0	0	1	1	1	1	1	1	1	1	1	1	1	1	1	1	1	1	1	1	1	1	1
ENSG00000005339	ENSG00000170558	in_vitro|		13678586|	HPRD|	0	0	0	0	0	0	0	0	0	0	1	1	0	0	0	0	0	0	0	0	1	0	0	1	1	1	1	1	1	1	1	1	1	1	1	1	1	1	1	1	1	1	0	1
ENSG00000005339	ENSG00000170581	in_vitro|in_vivo|		10464260|8848048|	BIOGRID|HPRD|OPHID|UNILEVER|	1	1	1	1	1	1	1	1	1	1	1	1	1	1	1	1	0	1	1	1	1	1	1	1	1	1	1	1	1	1	1	1	1	1	1	1	1	1	1	1	1	1	1	1
ENSG00000005339	ENSG00000170689	in_vitro|in_vivo|		11585930|	HPRD|UNILEVER|	1	0	0	1	0	0	0	0	0	1	0	1	1	0	1	1	0	0	1	0	0	0	0	1	0	0	0	0	0	1	1	0	0	0	0	1	1	1	0	0	0	0	0	0
ENSG00000005339	ENSG00000171720	in_vivo|		16528103|	HPRD|UNILEVER|	1	1	1	1	1	1	1	1	1	1	1	1	1	1	1	1	0	1	1	1	1	1	1	1	1	1	1	1	1	1	1	1	1	1	1	1	1	1	1	1	1	1	1	1
ENSG00000005339	ENSG00000172216	in_vitro|		12857754|	HPRD|UNILEVER|	1	1	1	1	1	1	1	1	1	1	1	1	1	1	1	1	0	1	1	1	1	1	1	1	1	1	0	1	1	1	1	1	1	1	1	1	1	1	1	1	1	1	1	1
ENSG00000005339	ENSG00000172977	in_vivo|	cocitation|	10364196|10839822|15892868|16001085|	BIND|COCIT-COCIT|HPRD|UNILEVER|	1	1	1	1	1	1	1	1	1	1	1	1	1	1	1	1	0	1	1	1	1	1	1	1	1	1	1	1	1	1	1	1	1	1	1	1	1	1	1	1	1	1	1	1
ENSG00000005339	ENSG00000173039	anti_baitcoip|coip|direct_interaction|in_vitro|in_vivo|physical_interaction|pull_down|two_hybrid|		16007092|16291753|9096323|9548485|9660950|	BIND|BIOGRID|HOMOMINT|HPRD|INTACT|OPHID|UNILEVER|	1	1	1	1	1	1	1	1	1	1	1	1	1	1	1	1	0	1	1	1	1	1	1	1	1	1	1	1	1	1	1	1	1	1	1	1	1	1	1	1	1	1	1	1
ENSG00000005339	ENSG00000173917	in_vitro|in_vivo|		11585930|	HPRD|UNILEVER|	1	1	1	1	1	1	1	1	1	1	1	1	1	1	1	1	0	1	1	1	1	1	1	0	0	0	1	1	1	0	0	0	0	0	0	1	0	0	0	1	1	1	1	1
ENSG00000005339	ENSG00000175387	in_vitro|in_vivo|literature_annotated_complex:rsmad_complex(mi:0004-_affinity_chromatography_technologies)|two_hybrid|		15231748|15750622|9679056|	BIND|CORUM|HOMOMINT|HPRD|OPHID|	1	1	1	1	1	1	1	1	1	1	1	1	1	1	1	1	0	1	1	1	1	1	1	1	1	1	1	1	1	1	1	1	1	1	1	1	1	1	1	1	1	1	1	0
ENSG00000005339	ENSG00000177189	in_vitro|in_vivo|		11564891|	BIOGRID|COCIT-HPRD|HPRD|OPHID|UNILEVER|	1	1	1	1	1	1	1	1	1	1	1	1	1	1	1	1	0	1	1	1	1	1	1	0	1	1	1	1	1	1	1	1	1	1	1	1	1	1	1	1	1	1	1	1
ENSG00000005339	ENSG00000177606	in_vitro|in_vivo|		16055710|2138276|9786917|	BIOGRID|COCIT-HPRD|HPRD|OPHID|UNILEVER|	1	1	1	1	1	1	1	1	1	1	1	1	1	1	1	1	0	1	1	1	1	0	1	1	1	1	1	1	1	1	1	1	1	1	1	1	1	1	1	1	1	1	1	1
ENSG00000005339	ENSG00000178573	immunoprecipitation|in_vivo|physical_interaction|	interolog-mus_musculus|	11943779|	BIND|BIOGRID|COCIT-BIND|COCIT-HPRD|HOMOMINT-Interolog|HPRD|OPHID|UNILEVER|	0	1	1	1	0	1	1	1	0	1	1	0	0	0	0	0	0	1	1	1	1	0	0	1	1	1	1	1	1	0	1	1	1	1	1	1	1	1	1	1	1	1	1	1
ENSG00000005339	ENSG00000178950	in_vitro|two_hybrid|		15752756|	HPRD|	1	1	1	1	1	1	1	1	1	1	1	1	1	1	1	1	0	1	1	1	1	1	1	1	1	1	1	1	1	1	1	1	1	1	1	1	1	1	1	1	1	1	1	1
ENSG00000005339	ENSG00000179833	in_vivo|		16098148|	HPRD|UNILEVER|	1	1	1	1	1	1	1	1	1	1	1	1	1	1	1	1	0	1	1	1	1	1	1	1	1	1	1	1	1	1	1	1	1	1	1	1	1	1	1	1	1	1	1	1
ENSG00000005339	ENSG00000180318	in_vitro|in_vivo|two_hybrid|		12929931|	BIOGRID|HPRD|OPHID|UNILEVER|	0	0	0	1	0	0	0	0	0	0	0	0	0	0	0	0	0	0	0	0	0	0	0	0	0	0	0	0	0	0	0	0	0	0	0	0	0	0	0	0	0	0	0	0
ENSG00000005339	ENSG00000180733	in_vitro|		12857754|	HPRD|UNILEVER|	1	1	1	1	1	1	1	1	1	1	1	0	1	1	0	0	0	1	1	1	1	1	1	1	1	1	1	1	1	1	1	1	1	1	1	1	1	1	1	1	1	1	1	1
ENSG00000005339	ENSG00000181222	in_vitro|in_vivo|literature_annotated_complex:camk2-delta-mash1_promoter-coactivator_complex(mi:0402-_chromatin_immunoprecipitation_assays)|		9710619|	BIOGRID|CORUM|HPRD|OPHID|UNILEVER|	1	1	1	1	1	1	1	1	1	1	1	1	1	1	1	1	0	1	1	1	1	1	1	1	1	1	1	1	1	1	1	1	1	1	1	1	1	1	1	1	1	1	1	1
ENSG00000005339	ENSG00000181472	in_vivo|		16051665|	HPRD|UNILEVER|	1	1	1	1	1	1	1	1	1	1	1	1	1	1	1	1	0	1	1	1	1	1	1	1	1	1	1	1	1	1	1	1	1	1	1	1	1	1	0	1	1	1	1	1
ENSG00000005339	ENSG00000181965	in_vivo|		11239394|	BIOGRID|HPRD|OPHID|UNILEVER|	1	0	1	0	0	0	0	0	0	1	0	0	0	1	0	0	0	0	1	1	0	0	1	1	1	1	0	0	1	1	1	1	1	1	1	1	1	1	1	1	0	1	0	1
ENSG00000005339	ENSG00000182481	in_vitro|in_vivo|		10801418|	HPRD|
ENSG00000005339	ENSG00000182742	in_vitro|in_vivo|		11585930|	HPRD|UNILEVER|
ENSG00000005339	ENSG00000182944	in_vitro|in_vivo|		12459554|	BIOGRID|HPRD|OPHID|UNILEVER|	0	0	0	0	0	0	0	0	0	0	0	0	0	0	0	0	0	0	0	0	0	0	0	0	0	0	0	0	0	0	0	0	0	0	0	0	0	0	0	0	0	0	0	0
ENSG00000005339	ENSG00000184384	in_vitro|		15961999|	HPRD|UNILEVER|
ENSG00000005339	ENSG00000184402	in_vitro|		14716005|	BIOGRID|HPRD|OPHID|UNILEVER|	1	0	1	1	1	1	1	1	1	1	1	1	1	1	1	1	0	0	1	1	1	1	0	1	1	1	1	1	1	1	1	1	1	1	1	1	1	1	1	1	1	1	0	0
ENSG00000005339	ENSG00000184481	in_vitro|in_vivo|		10973497|	BIOGRID|COCIT-HPRD|HPRD|OPHID|UNILEVER|
ENSG00000005339	ENSG00000184937	in_vitro|in_vivo|		11278547|	HOMOMINT|HPRD|OPHID|UNILEVER|	0	0	0	0	0	0	0	0	0	0	0	1	0	0	0	0	0	0	0	0	0	0	0	1	0	0	0	0	0	0	0	0	0	0	0	0	0	0	0	0	0	0	0	0
ENSG00000005339	ENSG00000185122	in_vitro|in_vivo|		14960326|	BIND|HPRD|OPHID|UNILEVER|
ENSG00000005339	ENSG00000185507	in_vitro|		12604599|	HPRD|UNILEVER|	1	1	1	1	1	1	1	1	1	1	1	1	1	1	1	0	0	1	1	1	1	1	1	0	1	0	0	0	0	0	0	0	0	0	1	1	0	0	0	1	1	0	1	1
ENSG00000005339	ENSG00000185697	in_vitro|		9210395|	HPRD|
ENSG00000005339	ENSG00000187109	anti_baitcoip|coip|direct_interaction|in_vitro|physical_interaction|pull_down|two_hybrid|		11940655|	BIND|HPRD|INTACT|UNILEVER|	1	1	1	1	1	1	1	1	1	1	1	1	1	1	1	1	0	1	1	1	1	1	1	1	1	1	1	1	1	1	1	1	1	1	1	1	1	1	1	1	1	1	1	1
ENSG00000005339	ENSG00000187514	in_vitro|in_vivo|		11897665|	BIOGRID|COCIT-HPRD|HPRD|OPHID|UNILEVER|
ENSG00000005339	ENSG00000196092	in_vitro|in_vivo|two_hybrid|		11799127|	BIND|HPRD|UNILEVER|	0	0	0	0	0	0	1	0	0	0	0	0	1	1	0	0	0	1	1	0	0	0	0	0	0	0	0	0	1	1	1	0	0	1	0	0	0	0	0	1	1	1	0	0
ENSG00000005339	ENSG00000197019	in_vitro|in_vivo|two_hybrid|		12736710|16098148|	BIOGRID|HPRD|UNILEVER|	1	1	1	1	1	1	1	1	1	1	1	0	1	1	1	1	0	1	1	1	1	1	1	1	1	1	1	1	1	1	1	1	1	1	1	1	1	1	1	1	0	1	1	1
ENSG00000005339	ENSG00000197063	in_vitro|in_vivo|		11154691|	BIOGRID|COCIT-HPRD|HPRD|OPHID|UNILEVER|	1	0	1	1	1	1	1	1	1	1	1	0	1	1	1	1	0	1	1	1	0	1	1	1	0	1	1	0	1	1	1	1	1	1	1	1	0	1	1	1	0	1	1	1
ENSG00000005339	ENSG00000197157	in_vitro|in_vivo|		15695802|	HPRD|UNILEVER|	1	1	1	1	1	1	1	1	1	1	1	1	1	1	1	1	0	1	1	1	1	1	1	1	1	1	1	1	1	1	1	1	1	1	1	1	1	1	1	1	1	1	1	1
ENSG00000005339	ENSG00000197386	affinity_chromatography|in_vivo|physical_interaction|pull_down|two_hybrid|		10823891|11264541|15225551|	BIND|BIOGRID|COCIT-BIND|COCIT-HPRD|HOMOMINT|HPRD|INTACT|OPHID|UNILEVER|	1	1	1	1	1	1	1	1	1	1	1	1	1	1	1	1	0	1	0	0	1	1	1	0	0	1	1	0	1	1	0	1	1	0	1	0	0	1	0	1	1	1	1	1
ENSG00000005339	ENSG00000198646	in_vivo|physical_interaction|pull_down|	cocitation|	10866662|15892868|	COCIT-COCIT|HPRD|INTACT|UNILEVER|	1	1	1	1	1	1	1	1	1	1	1	1	1	1	1	1	0	1	1	1	1	1	1	1	1	1	1	1	1	1	1	1	1	1	1	1	1	1	1	1	1	1	1	1
ENSG00000005339	ENSG00000198911	in_vitro|in_vivo|		8918891|	BIOGRID|COCIT-HPRD|HPRD|OPHID|UNILEVER|	1	1	1	1	1	1	1	1	1	1	1	1	1	1	1	1	0	1	1	1	1	1	1	1	1	1	1	1	1	1	1	1	1	1	1	1	1	1	1	1	1	1	1	1
ENSG00000005339	ENSG00000204209	coip|in_vivo|physical_interaction|		11799127|	BIND|HPRD|INTACT|UNILEVER|	1	1	1	1	1	1	1	1	1	1	1	1	1	1	1	1	0	1	1	1	1	1	1	1	1	1	1	1	1	1	1	1	1	1	1	1	1	1	1	1	1	1	1	1
ENSG00000005379	ENSG00000100300	in_vitro|two_hybrid|		9915832|	BIOGRID|HPRD|UNILEVER|	1	0	1	0	1	1	1	1	1	1	1	1	1	1	1	0	1	1	1	1	0	1	1	1	1	1	1	1	1	1	1	1	1	1	1	1	1	1	1	1	1	1	1	1
ENSG00000005381	ENSG00000047457	in_vitro|		9097926|	HOMOMINT|HPRD|OPHID|UNILEVER|	0	0	1	0	0	0	0	0	0	0	1	0	0	0	0	0	0	0	0	0	0	0	1	0	0	0	0	0	0	0	0	0	0	0	0	0	0	0	0	0	0	0	0	1
ENSG00000005421	ENSG00000118137	in_vitro|	co_expression|domain_domain_interaction|shared_go_annotation|	16128586|	HPRD|INTNET|UNILEVER|
ENSG00000005421	ENSG00000120885	in_vitro|in_vivo|		8292612|	BIOGRID|HPRD|OPHID|UNILEVER|	1	1	0	1	0	0	0	0	0	0	1	0	0	0	0	0	0	1	1	0	1	0	0	1	1	1	1	1	1	1	1	1	1	1	0	1	1	1	1	1	1	1	1	1
ENSG00000005421	ENSG00000163631	in_vitro|	co_expression|domain_domain_interaction|	6324579|	BIOGRID|COCIT-HPRD|HPRD|INTNET|OPHID|UNILEVER|	0	0	0	0	0	0	0	0	0	0	0	0	0	0	0	0	0	0	0	0	1	0	0	1	0	0	0	0	0	1	0	0	0	0	0	0	1	0	1	0	0	0	0	0
ENSG00000005436	ENSG00000124788	physical_interaction|two_hybrid|two_hybridarray|		16713569|	HOMOMINT|HPRD|INTACT|UNILEVER|	1	1	1	1	1	1	1	1	0	0	1	0	1	0	0	0	0	0	1	1	1	0	0	1	0	1	1	1	0	1	1	1	1	1	1	1	1	0	1	1	1	1	0	0
ENSG00000005471	ENSG00000143575	in_vitro|in_vivo|two_hybrid|		15159385|	HPRD|UNILEVER|	0	0	0	0	0	0	0	0	1	0	0	0	1	0	0	1	0	0	1	1	0	0	0	0	0	0	0	0	0	0	0	0	0	0	0	0	0	0	0	0	0	0	0	0
ENSG00000005513	ENSG00000105880	two_hybrid|		16582099|	HPRD|
ENSG00000005513	ENSG00000122877	in_vitro|		16582099|	HPRD|
ENSG00000005513	ENSG00000135903	in_vitro|		16582099|	HPRD|
ENSG00000005513	ENSG00000136931	in_vitro|		12732652|	HPRD|UNILEVER|
ENSG00000005513	ENSG00000140262	in_vitro|		16582099|	HPRD|
ENSG00000005513	ENSG00000152804	two_hybrid|		16582099|	HPRD|
ENSG00000005513	ENSG00000171794	two_hybrid|		16582099|	HPRD|
ENSG00000005513	ENSG00000177606	in_vitro|		16582099|	HPRD|
ENSG00000005513	ENSG00000185591	in_vitro|		16582099|	HPRD|UNILEVER|
ENSG00000005513	ENSG00000198914	two_hybrid|		16582099|	HPRD|
ENSG00000005513	ENSG00000204531	in_vitro|		16582099|	HPRD|
ENSG00000005513	ENSG00000205927	in_vitro|		16582099|	HPRD|
ENSG00000005700	ENSG00000010671	in_vitro|in_vivo|two_hybrid|		11577348|	BIOGRID|HPRD|UNILEVER|	0	1	1	1	1	1	0	0	1	1	1	0	1	1	1	1	1	0	0	1	0	0	0	0	0	0	0	0	0	0	0	0	0	0	1	1	0	1	0	1	0	1	0	0
ENSG00000005700	ENSG00000116741	coip|immunoprecipitation|mass_spectrometry|		17353931|	EWING|UNILEVER|	0	1	1	1	1	1	1	1	1	1	1	0	1	1	1	0	0	0	0	1	0	0	0	0	0	0	0	1	0	0	0	1	1	1	1	1	0	1	0	1	1	1	0	0
ENSG00000005700	ENSG00000128739	coip|immunoprecipitation|mass_spectrometry|		17353931|	EWING|UNILEVER|
ENSG00000005700	ENSG00000156976	immunoprecipitation|mass_spectrometry|		17353931|	EWING|
ENSG00000005700	ENSG00000169217	coip|immunoprecipitation|mass_spectrometry|		17353931|	EWING|UNILEVER|	1	1	1	1	1	1	1	1	1	1	1	1	1	1	1	1	0	0	0	0	0	0	0	0	0	0	0	1	0	0	0	1	1	1	1	1	0	0	0	1	1	1	0	0
ENSG00000005810	ENSG00000030110	anti_baitcoip|coip|immunoprecipitation|mass_spectrometry|physical_interaction|		17353931|	EWING|INTACT|UNILEVER|
ENSG00000005810	ENSG00000127947	complementation_assay|two_hybrid|		15231748|	HPRD|OPHID|UNILEVER|	1	1	1	1	1	1	1	1	1	1	1	0	1	1	1	0	1	1	1	1	1	0	1	1	1	1	1	1	1	1	1	1	1	1	1	1	0	1	1	1	1	1	1	0
ENSG00000005810	ENSG00000136997	affinity_chromatography|far-western|immunoprecipitation|in_vitro|in_vivo|literature|phage_display|		3299053|9689053|	BIND|BIOGRID|DIP|HPRD|OPHID|UNILEVER|	1	1	1	1	1	1	1	1	1	1	1	1	1	1	1	1	1	1	1	1	1	0	1	0	0	0	0	0	0	0	0	0	0	0	0	0	0	0	0	1	0	1	1	0
ENSG00000005810	ENSG00000166913	anti_baitcoip|coip|immunoprecipitation|mass_spectrometry|physical_interaction|		15324660|17353931|	EWING|HOMOMINT|INTACT|UNILEVER|	1	1	1	1	1	1	1	1	1	1	1	1	1	1	1	1	1	1	1	1	1	0	1	1	1	1	1	1	1	1	1	1	1	1	1	1	1	1	1	1	1	1	1	1
ENSG00000005810	ENSG00000170027	anti_baitcoip|coip|direct_complex|immunoprecipitation|in_vivo|mass_spectrometry|physical_interaction|		15324660|17353931|	EWING|HOMOMINT|HPRD|INTACT|OPHID|UNILEVER|	1	1	0	0	1	0	0	1	0	0	0	1	1	0	0	1	1	1	0	1	0	0	1	1	1	1	1	1	1	1	1	1	0	1	1	1	1	1	1	1	1	1	1	1
ENSG00000005812	ENSG00000113558	complementation_assay|in_vivo|literature_annotated_complex:ubiquitin_e3_ligase_(cry2,_skp1a,_cul1,_fbxl3)(mi:0007-_anti_tag_coimmunoprecipitation)|pull_down|two_hybrid|		10531035|	BIND|BIOGRID|CORUM|HPRD|OPHID|UNILEVER|	1	1	1	1	1	1	1	1	1	1	1	1	1	1	1	1	1	1	1	1	1	1	1	1	1	1	1	1	1	1	1	1	1	1	1	1	1	1	1	1	1	1	1	1
ENSG00000005844	ENSG00000010017	in_vitro|in_vivo|two_hybrid|		14722085|	HOMOMINT|HPRD|OPHID|UNILEVER|
ENSG00000005844	ENSG00000076662	direct_interaction|in_vitro|in_vivo|indirect_complex|reaction|x-ray_diffraction|	cocitation|	11353828|11857637|1448174|15728350|15892868|7539471|7709996|7822326|7993788|8626634|8642267|8730134|8870715|8890753|8993013|9154386|9473377|9766501|	BIOGRID|COCIT-COCIT|COCIT-HPRD|HPRD|INTACT|OPHID|REACTOME|UNILEVER|
ENSG00000005844	ENSG00000081237	in_vitro|in_vivo|two_hybrid|	co_expression|cocitation|shared_go_annotation|	10210917|10527459|1359819|1370642|1512549|15892868|15946252|1680915|1682387|1907873|2466895|3282678|7489749|7524750|7533907|7691728|7709996|7875198|7913942|7945040|8096435|8152260|8189044|8223854|8335905|8379367|8552204|8656013|8658051|8747715|8752920|8898942|9008304|9177213|9886395|	BIND|COCIT-COCIT|HPRD|INTNET|UNILEVER|
ENSG00000005844	ENSG00000090339	affinitycapture_ms|direct_interaction|in_vitro|indirect_complex|nmr|reaction|x-ray_diffraction|	co_expression|co_expression_zhang|cocitation|	10493852|11786177|11857637|12526797|15892868|16189514|	BIND|BIOGRID|CCSB-curated|COCIT-BIND|COCIT-COCIT|HPRD|INTACT|OPHID|REACTOME|UNILEVER|
ENSG00000005844	ENSG00000105376	in_vitro|		8995416|	BIOGRID|HPRD|OPHID|UNILEVER|
ENSG00000005844	ENSG00000134086	anti_baitcoip|coip|immunoprecipitation|indirect_complex|mass_spectrometry|physical_interaction|		17353931|	EWING|INTACT|UNILEVER|
ENSG00000005844	ENSG00000158769	in_vivo|two_hybrid|		11812992|	HPRD|UNILEVER|
ENSG00000005882	ENSG00000063241	physical_interaction|sd4-two_hybrid|two_hybrid|two_hybridpooling|		16169070|	HOMOMINT|HPRD|INTACT|MDC|UNILEVER|	0	0	1	0	1	0	0	0	0	0	0	0	0	0	0	0	0	0	0	0	0	1	0	1	1	0	1	0	1	0	1	0	1	1	0	0	1	0	1	0	0	0	0	1
ENSG00000005882	ENSG00000110435	affinitycapture_ms|in_vitro|literature|	co_expression|co_expression_zhang|	12573248|12816949|16189514|	BIOGRID|CCSB-curated|HPRD|OPHID|UNILEVER|	0	0	1	0	1	0	0	0	0	0	0	0	0	0	0	0	0	0	0	0	0	1	0	1	1	1	1	0	1	0	1	0	1	1	0	0	1	0	1	0	0	0	0	1
ENSG00000005882	ENSG00000118515	in_vitro|		10191262|	HPRD|UNILEVER|	0	0	1	0	1	0	0	0	0	0	0	0	0	0	0	0	0	0	0	0	0	1	0	1	1	1	1	0	1	0	1	0	1	1	0	0	1	0	1	0	0	0	0	1
ENSG00000005882	ENSG00000131828	in_vitro|		11485553|11486000|12676647|	HPRD|UNILEVER|	0	0	1	0	1	0	0	0	0	0	0	0	0	0	0	0	0	0	0	0	0	1	0	1	1	1	1	0	1	0	1	0	1	1	0	0	1	0	1	0	0	0	0	1
ENSG00000005882	ENSG00000142208	in_vitro|		10438924|	HPRD|UNILEVER|	0	0	1	0	1	0	0	0	0	0	0	0	0	0	0	0	0	0	0	0	0	1	0	1	1	1	1	0	1	0	1	0	1	1	0	0	1	0	1	0	0	0	0	1
ENSG00000005882	ENSG00000150768	affinitycapture_ms|in_vitro|literature|	co_expression|co_expression_zhang|share_go_process|	12816949|16189514|	BIOGRID|CCSB-curated|HPRD|UNILEVER|	0	0	1	0	1	0	0	0	0	0	0	0	0	0	0	0	0	0	0	0	0	1	0	1	1	1	1	0	1	0	1	0	1	1	0	0	1	0	1	0	0	0	0	1
ENSG00000005882	ENSG00000152256	affinitycapture_ms|in_vitro|literature|	share_go_process|	12573248|16189514|	BIOGRID|CCSB-curated|HPRD|OPHID|UNILEVER|	0	0	0	0	1	0	0	0	0	0	0	0	0	0	0	0	0	0	0	0	0	0	0	0	0	0	0	0	0	0	0	0	0	0	0	0	0	0	0	0	0	0	0	0
ENSG00000005882	ENSG00000169635	physical_interaction|sd4-two_hybrid|two_hybrid|two_hybridpooling|		16169070|	HOMOMINT|HPRD|INTACT|MDC|OPHID|UNILEVER|	0	0	1	0	1	0	0	0	0	0	0	0	0	0	0	0	0	0	0	0	0	1	0	1	0	0	0	0	1	0	0	0	1	0	0	0	0	0	0	0	0	0	0	0
ENSG00000005882	ENSG00000197386	physical_interaction|sd4-two_hybrid|two_hybrid|two_hybridpooling|		16169070|	HOMOMINT|HPRD|INTACT|MDC|OPHID|UNILEVER|	0	0	1	0	1	0	0	0	0	0	0	0	0	0	0	0	0	0	0	0	0	1	0	0	0	1	1	0	1	0	0	0	1	0	0	0	0	0	0	0	0	0	0	1
ENSG00000005884	ENSG00000010278	co_immunoprecipitation|co_immunoprecipitation|in_vitro|in_vivo|		10065872|10694273|9812906|9813091|	BIND|BIOGRID|BIOVERSE|COCIT-HPRD|HPRD|MIPS|OPHID|UNILEVER|	1	0	0	0	0	0	0	0	0	0	0	0	0	0	0	0	0	1	0	0	0	0	0	0	0	1	1	0	0	0	0	0	1	0	0	1	0	1	0	1	1	1	1	1
ENSG00000005884	ENSG00000035862	in_vivo|		12887919|	BIND|HPRD|UNILEVER|	1	0	0	0	0	1	0	0	0	0	0	0	0	0	0	0	0	1	0	0	0	0	0	0	0	0	0	0	0	0	0	0	0	0	0	1	0	0	0	1	0	0	1	1
ENSG00000005884	ENSG00000053747	in_vitro|		11278628|9950675|	BIOGRID|COCIT-HPRD|OPHID|	1	0	0	0	0	0	0	0	0	0	0	0	0	0	0	0	0	0	0	0	0	0	0	0	0	0	0	0	0	0	0	0	0	0	0	0	0	0	0	0	0	0	0	0
ENSG00000005884	ENSG00000085117	in_vivo|		8757325|	BIOGRID|BIOVERSE|HPRD|OPHID|UNILEVER|	1	0	0	0	0	1	0	0	0	0	0	0	0	0	0	0	0	1	0	0	0	0	0	0	0	1	1	0	0	0	0	0	1	0	0	1	0	1	0	1	1	1	1	1
ENSG00000005884	ENSG00000110756	two_hybrid|		10094488|	HPRD|UNILEVER|	1	0	0	0	0	1	0	0	0	0	0	0	0	0	0	0	0	1	0	0	0	0	0	0	0	0	0	0	0	0	0	0	1	0	0	0	0	0	0	1	1	0	1	0
ENSG00000005884	ENSG00000115414	in_vivo|		9733622|	BIOGRID|COCIT-HPRD|HPRD|OPHID|UNILEVER|	1	0	0	0	0	0	0	0	0	0	0	0	0	0	0	0	0	1	0	0	0	0	0	0	0	1	1	0	0	0	0	0	1	0	0	1	0	0	0	1	1	1	1	1
ENSG00000005884	ENSG00000115641	immunoprecipitation|in_vitro|literature|two_hybrid|		10906324|	BIOGRID|BIOVERSE|DIP|HOMOMINT|HPRD|OPHID|UNILEVER|	1	0	0	0	0	0	0	0	0	0	0	0	0	0	0	0	0	1	0	0	0	0	0	0	0	0	0	0	0	0	0	0	1	0	0	0	0	1	0	1	0	1	1	1
ENSG00000005884	ENSG00000116977	in_vitro|in_vivo|		10852818|	BIOGRID|HPRD|UNILEVER|	1	0	0	0	0	1	0	0	0	0	0	0	0	0	0	0	0	1	0	0	0	0	0	0	0	0	0	0	0	0	0	0	1	0	0	1	0	1	0	1	1	0	0	0
ENSG00000005884	ENSG00000136717	two_hybrid|		10094488|	BIOGRID|HPRD|OPHID|UNILEVER|	1	0	0	0	0	1	0	0	0	0	0	0	0	0	0	0	0	1	0	0	0	0	0	0	0	1	1	0	0	0	0	0	1	0	0	1	0	1	0	1	1	1	1	1
ENSG00000005884	ENSG00000150093	immunoprecipitation|in_vitro|literature_annotated_complex:itga3-itgb1_complex(mi:0019-_coimmunoprecipitation)|physical_interaction|	co_expression|domain_domain_interaction|interolog-worm|shared_go_annotation|	15254262|1690718|1693624|3546305|	BIND|BIOGRID|BIOVERSE|COCIT-BIND|COCIT-HPRD|COCIT-ORTHOLOGY|CORUM|HPRD|INTNET|OPHID|ORTHO-core|UNILEVER|	1	0	0	0	0	1	0	0	0	0	0	0	0	0	0	0	0	1	0	0	0	0	0	0	0	1	1	0	0	0	0	0	1	0	0	1	0	1	0	1	1	1	1	1
ENSG00000005884	ENSG00000168615	in_vitro|		15361064|	HPRD|	1	0	0	0	0	0	0	0	0	0	0	0	0	0	0	0	0	0	0	0	0	0	0	0	0	1	1	0	0	0	0	0	1	0	0	1	0	1	0	1	1	0	0	0
ENSG00000005884	ENSG00000177697	in_vivo|literature_annotated_complex:itga3-itgb1-cd151_complex(mi:0019-_coimmunoprecipitation)|		14676841|	BIOVERSE|CORUM|HPRD|UNILEVER|
ENSG00000005884	ENSG00000177769	in_vivo|		10734060|9360996|	BIOGRID|COCIT-HPRD|HPRD|OPHID|UNILEVER|
ENSG00000005884	ENSG00000179218	in_vivo|		11327697|8006073|	BIOGRID|COCIT-HPRD|HPRD|OPHID|UNILEVER|	1	0	0	0	0	1	0	0	0	0	0	0	0	0	0	0	0	1	0	0	0	0	0	0	0	1	1	0	0	0	0	0	1	0	0	1	0	1	0	1	1	1	1	1
ENSG00000005884	ENSG00000183155	two_hybrid|		10094488|	BIOGRID|COCIT-HPRD|HPRD|OPHID|UNILEVER|	1	0	0	0	0	1	0	0	0	0	0	0	0	0	0	0	0	1	0	0	0	0	0	0	0	1	1	0	0	0	0	0	1	0	0	1	0	1	0	1	0	1	1	1
ENSG00000005893	ENSG00000064601	in_vitro|		12505983|	HPRD|UNILEVER|
ENSG00000005893	ENSG00000206580	in_vitro|		11139587|	HPRD|UNILEVER|	1	1	1	1	1	1	1	1	1	1	1	1	1	1	1	1	1	1	1	1	1	1	1	1	1	1	1	1	1	1	1	1	1	1	1	1	1	1	1	1	0	1	1	1
ENSG00000005955	ENSG00000179168	two_hybrid|		15642376|	HPRD|UNILEVER|	0	0	0	0	0	0	0	0	0	0	0	0	0	0	0	0	0	0	0	0	1	0	1	1	1	0	0	0	1	1	1	0	0	0	0	0	1	0	1	0	0	0	1	0
ENSG00000005961	ENSG00000056345	direct_complex|direct_interaction|gallex|immunoprecipitation|in_vitro|in_vivo|literature|literature_annotated_complex:itga2b-itgb3-icam4_complex(mi:0004-_affinity_chromatography_technologies)|physical_interaction|surface_plasmon_resonance___biacore|x-ray_diffraction|		10358085|10605720|1429573|14681217|15379538|3607284|8132607|	BIND|BIOGRID|BIOVERSE|COCIT-HPRD|CORUM|DIP|HPRD|INTACT|MIPS|OPHID|REACTOME|UNILEVER|	1	1	1	0	1	1	1	1	1	1	1	1	1	1	0	1	1	0	1	0	1	1	1	1	0	0	1	0	0	0	0	1	1	1	1	1	1	1	1	1	1	0	1	1
ENSG00000005961	ENSG00000074201	affinitycapture_western|in_vitro|in_vivo|reconstitutedcomplex|		15075326|	BIOGRID|HPRD|UNILEVER|	1	1	1	1	1	1	1	1	1	1	1	1	1	1	0	1	1	0	1	0	1	1	1	1	1	0	1	0	0	0	0	1	1	1	1	1	1	1	1	1	1	0	1	0
ENSG00000005961	ENSG00000110799	in_vitro|in_vivo|	co_expression|domain_domain_interaction|shared_go_annotation|	1737795|	BIOGRID|COCIT-HPRD|HPRD|INTNET|OPHID|UNILEVER|	0	1	1	0	0	0	0	0	1	0	1	1	0	0	0	1	0	0	1	0	1	0	1	1	1	0	1	0	0	0	0	1	1	1	1	1	1	1	1	1	1	0	1	1
ENSG00000005961	ENSG00000115307	in_vitro|in_vivo|two_hybrid|		12042322|	BIOGRID|HPRD|OPHID|UNILEVER|	1	1	1	1	1	1	1	1	1	1	1	1	1	1	0	1	1	0	1	0	1	1	1	1	0	0	1	0	0	0	0	1	1	1	1	1	1	1	0	1	1	0	1	1
ENSG00000005961	ENSG00000135218	in_vivo|		11238109|	BIOGRID|HPRD|UNILEVER|	0	1	1	1	1	0	0	0	0	1	1	0	0	0	0	0	0	0	1	0	1	1	1	0	0	0	0	0	0	0	0	0	0	0	1	0	0	0	0	0	0	0	1	1
ENSG00000005961	ENSG00000139219	in_vitro|		10772239|7520045|	BIOGRID|COCIT-HPRD|HPRD|OPHID|UNILEVER|	0	0	0	0	0	0	0	1	1	1	1	0	0	1	0	1	1	0	1	0	1	1	1	1	0	0	0	0	0	0	0	1	1	1	1	1	1	1	1	0	1	0	0	0
ENSG00000005961	ENSG00000164692	in_vivo|		11359786|	BIOGRID|COCIT-HPRD|HPRD|UNILEVER|	1	1	1	1	0	1	1	1	1	1	0	1	1	1	0	1	1	0	1	0	1	1	1	1	1	0	1	0	0	0	0	1	1	1	1	1	0	1	1	1	1	0	1	1
ENSG00000005961	ENSG00000171560	in_vitro|indirect_complex|reaction|		10605720|11460491|	BIOGRID|HPRD|OPHID|REACTOME|UNILEVER|	1	1	0	1	0	1	0	0	1	1	0	1	1	1	0	1	1	0	1	0	1	1	1	1	1	0	1	0	0	0	0	1	1	1	1	1	1	1	1	1	1	0	1	1
ENSG00000005961	ENSG00000177885	in_vitro|in_vivo|		11964172|8631894|	BIOGRID|COCIT-HPRD|HPRD|OPHID|UNILEVER|	1	1	1	1	1	1	1	1	1	1	1	1	1	1	0	1	1	0	1	0	1	1	1	1	1	0	1	0	0	0	0	1	1	1	1	1	1	1	1	1	1	0	1	1
ENSG00000005961	ENSG00000179218	in_vivo|		14985176|	HPRD|OPHID|UNILEVER|	1	1	1	1	1	1	1	1	1	1	1	1	1	1	0	1	1	0	1	0	1	1	1	1	1	0	1	0	0	0	0	1	1	1	1	1	1	1	1	1	1	0	1	1
ENSG00000005961	ENSG00000180210	in_vitro|		11487023|	BIOGRID|COCIT-HPRD|HPRD|OPHID|UNILEVER|	0	0	0	0	0	0	0	0	0	0	0	0	0	1	0	1	0	0	0	0	1	0	0	1	0	0	0	0	0	0	0	0	0	0	0	0	0	0	0	0	0	0	0	1
ENSG00000005961	ENSG00000185043	in_vitro|literature_annotated_complex:itga2b-itgb3-cib1_complex(mi:0044,_enzyme-linked_immunosorbent_assay;_mi:0018-_two_hybrid)|surface_plasmon_resonance___biacore|two_hybrid|		10358085|9030514|	BIND|BIOGRID|CORUM|HPRD|MIPS|OPHID|UNILEVER|	1	1	1	1	1	1	1	1	1	1	1	1	1	1	0	1	1	0	1	0	1	1	1	1	1	0	1	0	0	0	0	1	1	1	1	1	1	1	1	1	1	0	1	1
ENSG00000006007	ENSG00000090104	two_hybrid|		10760272|	HPRD|UNILEVER|	0	0	1	0	1	1	1	1	1	1	1	0	1	1	1	1	0	1	1	1	0	0	0	1	0	0	0	1	0	0	0	1	0	0	1	1	0	0	0	1	1	0	1	0
ENSG00000006007	ENSG00000116741	in_vitro|two_hybrid|		10760272|	BIOGRID|HPRD|UNILEVER|	0	1	1	1	1	1	1	1	1	1	1	0	1	1	1	0	0	1	1	1	0	1	1	1	1	1	0	1	1	1	1	1	1	1	1	1	1	1	1	1	1	1	1	0
ENSG00000006007	ENSG00000143333	in_vitro|two_hybrid|		10760272|	BIOGRID|HPRD|UNILEVER|	1	1	0	1	0	0	0	1	1	1	1	1	1	1	1	1	1	1	1	1	1	1	1	1	1	1	1	1	1	1	1	1	1	1	1	1	1	1	1	1	1	1	1	1
ENSG00000006007	ENSG00000171700	two_hybrid|		10760272|	BIOGRID|HPRD|UNILEVER|
ENSG00000006015	ENSG00000112559	physical_interaction|two_hybrid|two_hybrid_test|two_hybridpooling|		16189514|	CCSB-twohybrid|HPRD|INTACT|OPHID|UNILEVER|
ENSG00000006016	ENSG00000122756	in_vitro|in_vivo|		10966616|11294841|	BIOGRID|HPRD|OPHID|UNILEVER|	1	1	1	0	1	1	1	1	1	1	0	1	1	1	1	1	1	0	0	1	1	1	1	1	1	1	1	1	1	1	1	1	1	1	1	1	0	1	1	1	0	1	0	1
ENSG00000006016	ENSG00000175505	in_vitro|in_vivo|		10966616|	BIOGRID|HPRD|OPHID|UNILEVER|
ENSG00000006062	ENSG00000009950	in_vitro|two_hybrid|		15084608|	HPRD|	1	0	1	1	1	1	1	1	1	0	1	1	1	1	0	0	0	0	0	0	1	1	1	1	0	0	0	1	0	1	1	1	1	0	1	1	1	0	1	1	1	1	0	1
ENSG00000006062	ENSG00000056558	in_vitro|		11278268|9275204|	BIND|BIOGRID|COCIT-HPRD|HPRD|OPHID|UNILEVER|	1	1	1	1	1	1	1	1	1	0	0	1	1	1	0	0	0	1	1	1	1	0	1	1	0	0	0	1	1	1	1	1	1	0	1	1	1	0	1	1	1	1	1	1
ENSG00000006062	ENSG00000064012	in_vivo|		11002417|	BIOGRID|COCIT-HPRD|HPRD|OPHID|UNILEVER|	0	1	1	1	1	1	1	1	1	1	1	1	1	1	0	0	0	1	1	1	1	0	1	1	0	0	0	0	0	0	1	1	0	0	0	0	0	0	1	0	0	1	1	1
ENSG00000006062	ENSG00000065559	in_vitro|		10521444|	BIOVERSE|HPRD|UNILEVER|	1	1	1	1	1	1	1	1	1	1	1	1	1	1	0	0	0	1	1	1	1	1	1	1	0	0	0	1	1	1	1	1	1	0	1	1	1	0	1	1	1	1	0	1
ENSG00000006062	ENSG00000070061	in_vitro|in_vivo|		9751059|	BIND|BIOGRID|COCIT-HPRD|HPRD|OPHID|UNILEVER|	1	1	1	1	1	1	1	1	1	1	1	1	1	1	0	0	0	1	1	1	1	1	1	1	0	0	0	1	1	1	1	1	1	0	1	1	1	0	1	1	1	1	1	1
ENSG00000006062	ENSG00000073009	affinitycapture_ms|in_vitro|in_vivo|literature|physical_interaction|tandem_affinitypurification(tap)|tap|		14743216|16189514|9927690|	BIOGRID|CCSB-curated|COCIT-HPRD|DIP|HOMOMINT|HPRD|INTACT|OPHID|UNILEVER|	1	1	1	1	1	1	1	1	1	1	1	1	1	1	0	0	0	1	1	1	1	1	1	1	0	0	0	1	1	1	1	1	1	0	1	1	1	0	1	1	1	1	1	1
ENSG00000006062	ENSG00000077150	in_vitro|in_vivo|literature|tandem_affinitypurification(tap)|tap|		11239468|14743216|	BIOGRID|COCIT-HPRD|DIP|HOMOMINT|HPRD|OPHID|UNILEVER|	1	1	1	1	1	1	1	1	1	1	1	1	1	1	0	0	0	1	1	1	0	1	1	1	0	0	0	1	0	0	1	1	1	0	1	1	1	0	1	1	1	1	1	1
ENSG00000006062	ENSG00000080824	in_vitro|literature|physical_interaction|tandem_affinitypurification(tap)|tap|		14743216|	BIOVERSE|DIP|HOMOMINT|HPRD|INTACT|OPHID|UNILEVER|
ENSG00000006062	ENSG00000082512	in_vitro|in_vivo|		9275204|	BIND|HPRD|UNILEVER|	0	1	0	1	1	1	1	1	1	0	1	1	1	1	0	0	0	1	1	1	0	0	0	1	0	0	0	1	0	0	1	0	1	0	0	1	1	0	0	1	1	0	0	0
ENSG00000006062	ENSG00000089009	in_vitro|literature|physical_interaction|tandem_affinitypurification(tap)|tap|		14743216|	DIP|HOMOMINT|HPRD|INTACT|OPHID|UNILEVER|	1	1	1	1	1	1	1	1	1	1	1	1	1	1	0	0	0	1	1	1	1	1	1	1	0	0	0	1	1	1	1	1	1	0	1	1	1	0	1	1	1	1	1	1
ENSG00000006062	ENSG00000089220	in_vivo|		11585904|	HPRD|UNILEVER|	1	1	1	1	1	1	1	1	1	1	1	1	1	1	0	0	0	1	1	1	1	1	1	1	0	0	0	1	1	1	1	1	1	0	1	1	1	0	1	1	1	1	1	1
ENSG00000006062	ENSG00000096384	in_vitro|physical_interaction|tap|		14743216|	BIOVERSE|HOMOMINT|HPRD|INTACT|OPHID|UNILEVER|
ENSG00000006062	ENSG00000102882	in_vitro|		12049732|	BIOVERSE|HPRD|UNILEVER|	1	1	1	1	1	1	1	1	1	1	1	0	1	1	0	0	0	1	0	1	1	1	1	1	0	0	0	1	1	1	1	1	1	0	1	1	1	0	1	1	1	1	1	1
ENSG00000006062	ENSG00000104365	in_vivo|literature|physical_interaction|tandem_affinitypurification(tap)|tap|		10195894|14743216|9346485|	BIND|BIOGRID|COCIT-HPRD|DIP|HOMOMINT|HPRD|INTACT|OPHID|UNILEVER|	1	1	1	1	1	1	1	1	1	1	1	1	1	1	0	0	0	1	1	1	0	1	1	0	0	0	0	1	1	1	1	1	1	0	1	1	0	0	0	1	1	1	1	0
ENSG00000006062	ENSG00000105202	in_vitro|literature|physical_interaction|tandem_affinitypurification(tap)|tap|		14743216|	DIP|HOMOMINT|HPRD|INTACT|OPHID|UNILEVER|	1	1	1	1	1	1	1	1	1	1	1	1	1	1	0	0	0	1	1	1	1	1	1	1	0	0	0	1	1	1	1	1	1	0	1	1	1	0	1	1	1	1	1	1
ENSG00000006062	ENSG00000105401	in_vitro|literature|physical_interaction|tandem_affinitypurification(tap)|tap|		14743216|	BIOVERSE|DIP|HOMOMINT|HPRD|INTACT|OPHID|UNILEVER|	1	1	1	1	1	1	1	1	1	1	1	1	1	1	0	0	0	1	0	0	0	1	0	0	0	0	0	0	1	0	1	0	1	0	1	0	0	0	0	0	0	0	1	0
ENSG00000006062	ENSG00000106070	in_vivo|		12853971|	HPRD|UNILEVER|	1	1	1	1	0	0	1	1	1	1	1	1	0	1	0	0	0	1	1	1	1	1	1	1	0	0	0	1	1	1	1	1	1	0	1	1	1	0	1	1	1	1	1	1
ENSG00000006062	ENSG00000107566	coip|in_vivo|literature|phosphorylation|physical_interaction|protein_kinaseassay|tandem_affinitypurification(tap)|tap|		10094049|14743216|16286467|9244310|9346485|9520446|	BIND|BIOGRID|COCIT-HPRD|DIP|HOMOMINT|HPRD|INTACT|OPHID|UNILEVER|	1	1	1	1	1	1	1	1	1	1	1	1	1	1	0	0	0	1	1	1	1	1	1	1	0	0	0	1	1	1	1	1	1	0	1	1	1	0	0	1	1	1	1	1
ENSG00000006062	ENSG00000107968	in_vitro|in_vivo|		10072079|11278268|9742107|	BIOGRID|COCIT-HPRD|HPRD|OPHID|UNILEVER|	0	0	1	0	1	1	0	0	1	0	0	0	1	1	0	0	0	0	0	0	0	0	0	0	0	0	0	0	0	0	0	0	0	0	0	0	0	0	0	0	0	0	0	0
ENSG00000006062	ENSG00000110700	in_vitro|physical_interaction|tap|		14743216|	HOMOMINT|HPRD|INTACT|OPHID|UNILEVER|
ENSG00000006062	ENSG00000115290	in_vivo|		12853971|	HPRD|UNILEVER|	0	0	0	0	0	0	0	0	0	0	0	0	1	0	0	0	0	0	0	0	0	0	0	1	0	0	0	0	0	0	0	1	0	0	0	0	0	0	0	0	1	0	0	0
ENSG00000006062	ENSG00000122406	in_vivo|physical_interaction|tap|		14743126|14743216|	HOMOMINT|HPRD|INTACT|OPHID|UNILEVER|
ENSG00000006062	ENSG00000127191	affinitycapture_ms|in_vitro|in_vivo|literature|		11278268|16189514|9020361|9275204|	BIND|BIOGRID|CCSB-curated|COCIT-HPRD|HPRD|OPHID|UNILEVER|	0	0	0	1	1	1	1	1	1	1	1	1	1	1	0	0	0	1	1	0	0	1	0	0	0	0	0	0	0	0	0	0	0	0	1	0	0	0	0	0	0	0	0	0
ENSG00000006062	ENSG00000131323	in_vitro|physical_interaction|tap|		11278268|14743216|9275204|	BIND|BIOGRID|COCIT-HPRD|HOMOMINT|HPRD|INTACT|OPHID|UNILEVER|	1	1	1	1	1	1	1	1	1	1	1	1	1	1	0	0	0	1	1	1	1	0	1	1	0	0	0	1	1	1	1	1	1	0	1	1	1	0	1	1	1	1	1	1
ENSG00000006062	ENSG00000135341	coip|in_vitro|in_vivo|		10094049|	BIOGRID|COCIT-HPRD|HPRD|OPHID|UNILEVER|	1	1	1	1	1	1	1	1	1	1	1	1	1	1	0	0	0	1	1	1	1	1	1	1	0	0	0	1	1	1	1	1	1	0	1	1	1	0	1	1	1	1	1	1
ENSG00000006062	ENSG00000135960	anti_tagcoip|coip|in_vivo|physical_interaction|		11035039|	HPRD|INTACT|UNILEVER|	1	1	1	1	1	1	1	1	1	1	1	1	1	1	0	0	0	1	1	1	1	1	1	1	0	0	0	1	1	1	1	1	1	0	1	1	1	0	1	1	1	1	1	1
ENSG00000006062	ENSG00000137275	in_vivo|		11116146|	BIOGRID|COCIT-HPRD|HPRD|OPHID|UNILEVER|	1	1	1	1	1	1	1	1	0	1	1	1	1	0	0	0	0	1	1	1	1	1	1	1	0	0	0	0	0	0	0	0	1	0	0	0	0	0	1	0	0	0	1	1
ENSG00000006062	ENSG00000141738	in_vivo|		12853971|	HPRD|UNILEVER|	1	1	0	1	0	0	0	1	0	1	1	1	1	1	0	0	0	1	1	1	1	1	1	0	0	0	0	1	1	1	1	1	1	0	1	1	1	0	1	1	1	1	1	1
ENSG00000006062	ENSG00000142534	in_vitro|physical_interaction|tap|		14743216|	HOMOMINT|HPRD|INTACT|OPHID|UNILEVER|	1	1	1	1	1	1	1	1	1	1	1	1	1	1	0	0	0	1	1	1	1	1	1	1	0	0	0	1	1	1	1	1	1	0	1	1	1	0	1	1	1	1	1	1
ENSG00000006062	ENSG00000146648	in_vivo|		11116146|	BIOGRID|COCIT-HPRD|HPRD|OPHID|UNILEVER|	1	0	0	0	0	0	0	0	0	0	0	0	0	0	0	0	0	1	1	1	1	0	0	1	0	0	0	0	1	1	1	1	1	0	1	0	1	0	1	0	1	1	1	1
ENSG00000006062	ENSG00000156482	in_vitro|tap|		14743216|	HOMOMINT|HPRD|OPHID|UNILEVER|	1	1	1	1	1	1	1	1	1	1	1	1	1	1	0	0	0	1	1	1	1	1	1	1	0	0	0	1	1	1	1	1	1	0	1	1	1	0	1	1	1	1	1	1
ENSG00000006062	ENSG00000162551	in_vivo|two_hybrid|		15208311|	HPRD|UNILEVER|	0	1	1	1	0	0	1	1	0	1	1	0	1	1	0	0	0	0	1	0	0	1	1	0	0	0	0	0	1	0	0	1	1	0	0	1	1	0	1	1	1	1	1	1
ENSG00000006062	ENSG00000174444	in_vitro|literature|physical_interaction|tandem_affinitypurification(tap)|tap|		14743216|	DIP|HOMOMINT|HPRD|INTACT|OPHID|UNILEVER|
ENSG00000006062	ENSG00000174516	coip|in_vitro|in_vivo|		12874243|	HPRD|UNILEVER|
ENSG00000006062	ENSG00000175104	affinitycapture_ms|anti_baitcoip|coip|in_vitro|literature|physical_interaction|		11278268|16189514|16286467|9275204|	BIND|BIOGRID|CCSB-curated|COCIT-HPRD|HPRD|INTACT|OPHID|UNILEVER|	1	1	1	1	1	1	1	1	1	1	1	1	1	0	0	0	0	1	1	1	1	1	1	1	0	0	0	1	0	1	1	0	0	0	0	1	1	0	1	1	1	0	1	1
ENSG00000006071	ENSG00000100122	in_vivo|		12941953|	BIOGRID|HPRD|OPHID|UNILEVER|	0	0	0	0	0	0	0	0	0	0	0	0	0	0	0	0	0	0	0	0	0	0	0	0	0	0	0	0	0	0	0	0	0	0	0	0	0	0	0	0	0	0	0	0
ENSG00000006071	ENSG00000121361	in_vitro|		11160857|	BIOGRID|HPRD|OPHID|UNILEVER|	0	0	0	0	0	0	0	0	0	0	0	0	0	0	0	0	0	0	0	0	0	0	0	0	0	1	1	0	1	1	0	0	1	1	0	0	0	0	0	0	1	0	0	1
ENSG00000006071	ENSG00000143420	in_vivo|		9653196|	BIOGRID|HPRD|UNILEVER|	0	0	0	0	0	0	0	0	0	0	0	0	0	0	0	1	0	0	0	0	0	0	0	0	0	1	1	0	1	1	0	0	1	1	0	0	0	0	0	0	1	0	0	1
ENSG00000006071	ENSG00000187486	co_immunoprecipitation|co_immunoprecipitation|in_vivo|		10093054|7502040|	BIND|BIOGRID|HPRD|MIPS|OPHID|UNILEVER|
ENSG00000006074	ENSG00000072832	lacz4-two_hybrid|physical_interaction|two_hybrid|two_hybridpooling|		16169070|	HOMOMINT|HPRD|INTACT|MDC|OPHID|UNILEVER|	0	1	0	0	0	0	0	0	0	1	0	0	0	1	0	0	0	1	1	1	1	0	1	1	1	0	0	1	0	0	0	1	0	0	1	1	1	0	0	0	0	0	1	1
ENSG00000006074	ENSG00000109103	lacz4-two_hybrid|physical_interaction|two_hybrid|two_hybridpooling|		16169070|	HOMOMINT|HPRD|INTACT|MDC|OPHID|UNILEVER|	0	1	0	0	0	0	0	0	0	0	0	0	0	1	0	0	0	0	0	0	0	0	0	0	0	0	0	0	0	0	0	0	0	0	0	1	0	0	0	0	0	0	0	0
ENSG00000006074	ENSG00000133935	lacz4-two_hybrid|physical_interaction|two_hybrid|two_hybridpooling|		16169070|	HOMOMINT|HPRD|INTACT|MDC|OPHID|UNILEVER|	0	1	0	0	0	0	0	0	0	1	0	0	0	1	0	0	0	1	1	1	1	0	1	0	1	0	0	0	0	0	0	1	0	0	1	1	1	0	0	0	0	0	1	1
ENSG00000006074	ENSG00000141510	lacz4-two_hybrid|physical_interaction|two_hybrid|two_hybridpooling|		16169070|	HOMOMINT|HPRD|INTACT|MDC|OPHID|UNILEVER|	0	1	0	0	0	0	0	0	0	1	0	0	0	1	0	0	0	1	1	1	1	0	1	1	1	0	0	1	0	0	0	0	0	0	1	1	0	0	0	0	0	0	1	1
ENSG00000006074	ENSG00000156508	lacz4-two_hybrid|physical_interaction|two_hybrid|two_hybridpooling|		16169070|	HPRD|INTACT|MDC|UNILEVER|
ENSG00000006074	ENSG00000196781	lacz4-two_hybrid|physical_interaction|two_hybrid|two_hybridpooling|		16169070|	HOMOMINT|HPRD|INTACT|MDC|UNILEVER|	0	1	0	0	0	0	0	0	0	1	0	0	0	1	0	0	0	1	1	1	1	0	1	1	1	0	0	1	0	0	0	1	0	0	1	1	1	0	0	0	0	0	1	1
ENSG00000006075	ENSG00000105329	in_vivo|		8568261|	BIOGRID|COCIT-HPRD|HPRD|OPHID|
ENSG00000006075	ENSG00000122862	in_vivo|		8613703|	BIOGRID|HPRD|OPHID|
ENSG00000006075	ENSG00000129277	in_vivo|	co_expression|domain_domain_interaction|shared_go_annotation|	11278300|	BIOGRID|HPRD|INTNET|OPHID|
ENSG00000006075	ENSG00000144648	in_vivo|		9405404|	BIOGRID|BIOVERSE|HPRD|OPHID|
ENSG00000006075	ENSG00000160791	in_vitro|in_vivo|		10477718|11700073|	BIOGRID|BIOVERSE|COCIT-HPRD|HOMOMINT|HPRD|OPHID|
ENSG00000006075	ENSG00000163823	in_vitro|in_vivo|literature|		10202040|10660125|7545673|	BIOGRID|BIOVERSE|DIP|HOMOMINT|HPRD|OPHID|
ENSG00000006075	ENSG00000172216	in_vivo|		9885903|	BIOGRID|HPRD|
ENSG00000006075	ENSG00000183625	in_vitro|literature|		7594543|	BIOVERSE|DIP|HPRD|OPHID|
ENSG00000006075	ENSG00000183813	in_vitro|		8573157|	BIOGRID|BIOVERSE|HPRD|OPHID|
ENSG00000006114	ENSG00000085365	in_vitro|two_hybrid|	interolog-rattus_norvegicus|	10777571|	BIOGRID|HOMOMINT-Interolog|HPRD|OPHID|UNILEVER|
ENSG00000006114	ENSG00000092051	in_vitro|		10477754|	BIOGRID|HPRD|UNILEVER|
ENSG00000006114	ENSG00000100083	in_vitro|in_vivo|two_hybrid|		10747088|10814529|	BIOGRID|HOMOMINT|HPRD|OPHID|UNILEVER|
ENSG00000006114	ENSG00000103365	in_vivo|two_hybrid|		10747088|10814529|	BIOGRID|HOMOMINT|HPRD|OPHID|UNILEVER|
ENSG00000006114	ENSG00000123106	in_vitro|		12808037|	HPRD|UNILEVER|
ENSG00000006114	ENSG00000125447	in_vivo|two_hybrid|		10814529|	BIOGRID|HPRD|UNILEVER|
ENSG00000006114	ENSG00000166747	in_vitro|in_vivo|two_hybrid|		10814529|12042876|9653655|	BIOGRID|COCIT-HPRD|HPRD|OPHID|UNILEVER|
ENSG00000006116	ENSG00000206580	two_hybrid|		14572453|	HPRD|	0	0	0	0	0	0	0	0	0	0	0	0	1	0	0	0	0	0	0	0	0	0	0	1	1	0	0	1	1	1	1	1	1	1	0	0	1	1	1	0	0	0	0	0
ENSG00000006118	ENSG00000044574	in_vitro|in_vivo|		12514190|	BIOGRID|HPRD|UNILEVER|
ENSG00000006118	ENSG00000082701	in_vivo|		11524435|	HPRD|UNILEVER|
ENSG00000006118	ENSG00000145794	two_hybrid|		12421765|14681467|	HPRD|UNILEVER|
ENSG00000006125	ENSG00000025800	physical_interaction|	co_expression|domain_domain_interaction|interolog-yeast|shared_go_annotation|		BIOVERSE|INTNET|ORTHO-noncore|	1	1	1	1	1	1	1	1	1	1	1	1	1	1	1	1	1	1	1	1	1	1	1	1	1	1	1	1	1	1	1	1	1	1	1	1	1	1	1	1	1	1	1	1
ENSG00000006125	ENSG00000042753	affinitycapture_ms|direct_complex|in_vitro|literature|neighbouring_reaction|nmr|physical_interaction|share_go_component|	co_expression|domain_domain_interaction|shared_go_annotation|	12086608|16189514|	BIND|BIOGRID|BIOVERSE|CCSB-curated|COCIT-BIND|HPRD|INTNET|OPHID|REACTOME|UNILEVER|	1	1	1	1	1	1	1	1	1	1	1	1	1	1	1	1	1	1	1	1	1	1	1	1	1	1	1	1	1	1	1	1	1	1	1	1	1	1	1	1	1	1	1	1
ENSG00000006125	ENSG00000065150	physical_interaction|	co_expression|domain_domain_interaction|interolog-yeast|		INTNET|ORTHO-noncore|	1	1	1	1	1	1	1	1	1	1	1	1	1	1	1	1	1	1	1	1	1	1	1	1	1	1	1	1	1	1	1	1	1	1	1	1	1	1	1	1	1	1	1	0
ENSG00000006125	ENSG00000065609	in_vitro|	co_expression|domain_domain_interaction|shared_go_annotation|	12732633|	HPRD|INTNET|UNILEVER|	0	0	0	0	0	0	0	0	0	0	1	0	0	0	0	0	0	0	0	0	0	0	0	1	1	1	1	1	1	1	1	1	1	1	1	1	1	1	1	1	1	0	0	0
ENSG00000006125	ENSG00000072958	physical_interaction|share_go_component|two_hybrid|two_hybrid_test|two_hybridpooling|	co_expression|co_expression_johnson|interolog-worm|interolog-yeast|	16189514|9341158|	BIOGRID|BIOVERSE|CCSB-twohybrid|COCIT-ORTHOLOGY|HOMOMINT|HPRD|INTACT|ORTHO-noncore|UNILEVER|	0	1	1	1	1	1	1	1	1	1	1	1	1	1	1	0	1	1	1	1	1	1	1	1	1	1	1	1	1	1	1	1	1	1	1	1	1	0	1	1	1	1	1	1
ENSG00000006125	ENSG00000076242	physical_interaction|two_hybrid|two_hybrid_test|two_hybridpooling|	co_expression|	16189514|	BIOGRID|CCSB-twohybrid|HOMOMINT|HPRD|INTACT|INTNET|UNILEVER|	1	1	1	1	1	1	1	1	1	1	1	1	1	1	1	1	1	1	1	1	1	1	1	1	1	1	1	1	1	1	1	1	1	1	1	1	1	1	1	1	1	1	1	1
ENSG00000006125	ENSG00000106799	in_vitro|in_vivo|two_hybrid|	interolog-fly|	12429842|	BIOGRID|COCIT-ORTHOLOGY|HPRD|OPHID|ORTHO-core|UNILEVER|	1	1	0	0	0	1	1	1	1	0	0	1	1	1	1	1	1	0	0	0	1	1	1	1	0	1	1	1	0	1	0	1	1	0	0	0	0	0	1	1	0	1	1	1
ENSG00000006125	ENSG00000108771	physical_interaction|two_hybrid|two_hybrid_test|two_hybridpooling|		16189514|	CCSB-twohybrid|HOMOMINT|HPRD|INTACT|UNILEVER|	0	0	0	1	1	0	1	0	0	0	0	0	1	0	0	0	0	0	0	0	0	0	0	0	0	0	0	0	0	0	0	0	0	0	0	0	0	0	0	0	0	0	0	0
ENSG00000006125	ENSG00000113282	affinitycapture_ms|in_vitro|literature|	interolog-fly|	12429846|16189514|	BIOGRID|CCSB-curated|COCIT-ORTHOLOGY|HPRD|ORTHO-core|UNILEVER|	1	1	1	1	1	1	1	1	1	1	1	1	1	1	1	1	1	1	1	1	1	1	1	1	1	1	1	1	1	1	1	1	1	1	1	1	1	1	1	1	1	1	1	1
ENSG00000006125	ENSG00000115170	in_vivo|		15761153|	HPRD|UNILEVER|	1	1	1	1	1	1	1	1	0	1	1	1	0	1	1	1	1	1	1	1	1	1	1	1	1	1	1	1	1	1	1	1	1	1	1	1	1	1	1	1	1	1	1	1
ENSG00000006125	ENSG00000124733	physical_interaction|pull_down|two_hybrid|two_hybrid_test|two_hybridpooling|	co_expression|co_expression_johnson|co_expression_su|domain_domain_interaction|share_upstream_motif|	16189514|	BIOGRID|CCSB-twohybrid|HOMOMINT|HPRD|INTACT|INTNET|UNILEVER|	1	1	1	1	1	1	1	1	1	1	1	1	1	1	1	1	1	1	1	1	1	1	1	1	1	1	1	1	1	1	1	1	1	1	1	1	1	1	1	1	1	1	1	1
ENSG00000006125	ENSG00000127946	two_hybrid|		15533940|	HPRD|	1	1	1	1	1	1	0	1	1	1	1	1	1	1	0	1	1	1	1	1	1	1	1	0	0	1	1	1	1	1	1	1	1	1	0	1	0	1	1	1	1	1	1	0
ENSG00000006125	ENSG00000128408	physical_interaction|two_hybrid|two_hybrid_test|two_hybridpooling|	co_expression|domain_domain_interaction|	16189514|	BIOGRID|CCSB-twohybrid|HPRD|INTACT|INTNET|UNILEVER|	0	0	0	0	0	0	0	0	0	0	0	0	0	0	0	0	0	0	0	0	0	0	0	0	0	0	0	0	0	0	0	0	0	0	0	0	0	0	0	0	0	0	0	0
ENSG00000006125	ENSG00000129354	affinitycapture_ms|affinitycapture_western|in_vitro|literature|nmr|physical_interaction|share_go_component|two_hybrid|two_hybrid_test|two_hybridpooling|	interolog-worm|interolog-yeast|	12086608|16189514|	BIND|BIOGRID|BIOVERSE|CCSB-twohybrid|COCIT-ORTHOLOGY|HOMOMINT|HPRD|INTACT|ORTHO-noncore|UNILEVER|	1	1	0	0	1	0	0	0	1	0	0	0	0	1	1	1	1	1	1	1	1	0	1	1	1	1	1	0	0	0	0	1	0	0	0	1	0	0	0	1	0	0	1	1
ENSG00000006125	ENSG00000131931	physical_interaction|two_hybrid|two_hybrid_test|two_hybridpooling|	share_upstream_motif|	16189514|	BIOGRID|CCSB-twohybrid|HOMOMINT|HPRD|INTACT|UNILEVER|	0	1	0	1	0	0	0	0	0	0	1	0	1	0	0	0	0	0	0	0	0	0	0	0	0	0	0	0	0	0	0	0	0	0	0	0	0	0	0	0	0	0	0	0
ENSG00000006125	ENSG00000135213	physical_interaction|two_hybrid|two_hybrid_test|	co_expression|domain_domain_interaction|	16189514|	BIOGRID|CCSB-twohybrid|HOMOMINT|HPRD|INTNET|UNILEVER|
ENSG00000006125	ENSG00000136888	physical_interaction|two_hybrid|two_hybrid_test|two_hybridpooling|		16189514|	BIOGRID|CCSB-twohybrid|HOMOMINT|HPRD|INTACT|UNILEVER|	1	1	1	1	1	1	1	1	1	1	1	1	1	1	1	1	1	1	1	1	1	1	1	1	1	1	1	1	1	1	1	1	1	1	1	1	1	1	1	1	1	1	1	1
ENSG00000006125	ENSG00000137486	in_vitro|two_hybrid|		11777907|	HPRD|UNILEVER|	0	1	1	1	0	1	0	0	0	0	1	0	0	0	0	0	0	0	0	0	0	0	0	0	0	0	0	0	0	0	0	0	0	0	0	0	0	0	0	0	0	0	1	0
ENSG00000006125	ENSG00000137822	physical_interaction|two_hybrid|two_hybrid_test|two_hybridpooling|	co_expression|domain_domain_interaction|shared_go_annotation|	16189514|	CCSB-twohybrid|HOMOMINT|HPRD|INTACT|INTNET|UNILEVER|	1	1	1	1	1	1	1	1	1	1	1	1	1	1	1	1	1	1	1	1	1	1	1	1	1	1	1	1	1	1	1	1	1	1	1	1	1	1	1	1	1	1	1	1
ENSG00000006125	ENSG00000138750	physical_interaction|two_hybrid|two_hybrid_test|two_hybridpooling|	co_expression|co_expression_johnson|domain_domain_interaction|	16189514|	BIOGRID|CCSB-twohybrid|HOMOMINT|HPRD|INTACT|INTNET|	1	1	1	1	1	1	1	1	1	1	1	1	1	1	1	1	1	1	1	1	1	1	0	1	0	1	0	1	0	1	1	1	1	1	1	1	1	0	0	1	1	0	0	0
ENSG00000006125	ENSG00000141367	physical_interaction|	co_expression|domain_domain_interaction|shared_go_annotation|		BIOVERSE|INTNET|	1	1	1	1	1	1	1	1	1	1	1	1	1	1	1	1	1	1	1	1	1	1	1	1	1	1	1	1	1	1	1	1	1	1	1	1	1	1	1	1	1	1	1	1
ENSG00000006125	ENSG00000141646	in_vivo|		15761153|	HPRD|UNILEVER|	0	1	1	1	1	1	1	1	1	1	1	1	1	1	1	1	1	1	1	1	1	1	1	0	1	1	1	1	1	1	1	1	1	1	1	1	1	0	1	1	1	1	1	1
ENSG00000006125	ENSG00000149311	in_vitro|in_vivo|two_hybrid|		9707615|	HPRD|UNILEVER|	1	1	1	1	1	1	1	1	1	1	1	1	1	1	1	1	1	1	1	1	1	1	1	1	1	1	1	1	1	1	1	1	1	1	1	1	1	1	1	1	1	1	1	1
ENSG00000006125	ENSG00000156970	affinitycapture_ms|in_vitro|literature|two_hybrid|	share_upstream_motif|	12419313|16189514|	BIOGRID|CCSB-curated|DIP|HPRD|UNILEVER|	1	0	1	0	1	0	0	1	0	1	1	1	1	1	1	1	1	1	1	1	1	1	1	0	0	1	0	0	0	0	0	0	0	0	0	1	0	0	0	0	1	0	0	1
ENSG00000006125	ENSG00000157191	physical_interaction|two_hybrid|two_hybrid_test|two_hybridpooling|		16189514|	BIOGRID|CCSB-twohybrid|HOMOMINT|HPRD|INTACT|UNILEVER|	1	1	1	1	1	1	1	1	1	1	1	1	1	1	1	1	1	1	1	1	1	1	1	0	0	1	1	1	1	1	1	1	1	1	1	1	1	1	1	1	1	1	1	1
ENSG00000006125	ENSG00000157978	physical_interaction|two_hybrid|two_hybrid_test|two_hybridpooling|		16189514|	BIOGRID|CCSB-twohybrid|HOMOMINT|HPRD|INTACT|UNILEVER|	1	1	1	1	1	1	1	1	1	1	1	1	1	1	1	1	1	1	1	1	1	1	1	1	1	1	1	1	1	1	1	1	1	1	1	1	1	1	1	1	1	1	1	1
ENSG00000006125	ENSG00000161203	affinitycapture_ms|direct_complex|in_vitro|literature|neighbouring_reaction|physical_interaction|share_go_component|two_hybrid|two_hybrid_test|two_hybridpooling|	co_expression|co_expression_johnson|domain_domain_interaction|phenotype_similarity|shared_go_annotation|	12086608|16189514|	BIOGRID|BIOVERSE|CCSB-twohybrid|COCIT-BIND|HOMOMINT|HPRD|INTACT|INTNET|OPHID|REACTOME|UNILEVER|	1	1	1	1	1	1	1	1	1	1	1	1	1	1	1	1	1	1	1	1	1	1	1	1	1	1	1	1	1	1	1	1	1	1	1	1	1	1	1	1	1	1	1	1
ENSG00000006125	ENSG00000163513	in_vitro|in_vivo|two_hybrid|		12429842|	HPRD|UNILEVER|	1	1	1	1	1	1	1	1	1	1	1	1	0	1	1	1	1	1	1	1	1	0	1	1	1	1	1	1	1	1	1	1	1	1	1	1	1	1	1	1	1	1	1	1
ENSG00000006125	ENSG00000166747	physical_interaction|	co_expression|domain_domain_interaction|interolog-yeast|phenotype_similarity|shared_go_annotation|		BIOVERSE|COCIT-ORTHOLOGY|INTNET|ORTHO-core|	0	1	1	1	1	1	1	1	1	1	1	0	1	1	0	1	1	0	1	0	0	1	1	0	0	0	0	0	1	0	0	1	1	0	1	1	0	0	0	1	1	0	0	1
ENSG00000006125	ENSG00000166848	physical_interaction|two_hybrid|two_hybrid_test|two_hybridpooling|	co_expression|domain_domain_interaction|	16189514|	BIOGRID|CCSB-twohybrid|HOMOMINT|HPRD|INTACT|INTNET|UNILEVER|	1	1	1	1	1	1	1	1	1	1	1	1	1	1	1	1	1	1	1	1	1	1	1	1	1	1	1	1	1	1	1	1	1	1	1	1	1	1	1	1	1	1	1	1
ENSG00000006125	ENSG00000169679	literature|two_hybrid|		12419313|	DIP|HPRD|UNILEVER|	1	0	1	0	1	0	1	0	0	1	1	1	1	1	1	1	1	1	1	0	1	1	1	0	0	0	0	0	0	0	0	0	0	0	0	0	0	0	0	0	1	0	0	0
ENSG00000006125	ENSG00000182287	physical_interaction|	co_expression|domain_domain_interaction|phenotype_similarity|shared_go_annotation|		BIOVERSE|INTNET|	1	1	1	1	1	1	1	1	1	1	1	1	1	1	1	1	1	1	1	1	1	1	1	1	1	1	1	1	1	1	1	1	1	1	1	1	1	1	1	1	1	1	1	1
ENSG00000006125	ENSG00000183020	affinitycapture_ms|direct_complex|in_vitro|literature|neighbouring_reaction|nmr|share_go_component|	co_expression|co_expression_su|	12086608|16189514|	BIND|BIOGRID|CCSB-curated|COCIT-BIND|HPRD|OPHID|REACTOME|UNILEVER|	1	1	1	1	1	1	1	1	1	1	1	1	1	1	1	1	1	1	1	1	1	1	1	1	1	1	1	1	1	1	1	1	1	1	1	1	1	1	1	1	1	1	1	1
ENSG00000006125	ENSG00000183508	physical_interaction|two_hybrid|two_hybrid_test|two_hybridpooling|	co_expression|co_expression_su|domain_domain_interaction|	16189514|	BIOGRID|CCSB-twohybrid|HPRD|INTACT|INTNET|UNILEVER|	1	1	1	0	1	1	1	1	1	1	1	1	1	1	1	1	1	1	1	1	1	1	1	1	0	0	0	0	0	0	0	1	1	0	0	0	0	0	0	1	1	0	1	1
ENSG00000006125	ENSG00000189367	physical_interaction|two_hybrid|two_hybrid_test|two_hybridpooling|	co_expression|co_expression_johnson|domain_domain_interaction|	16189514|	BIOGRID|CCSB-twohybrid|HOMOMINT|HPRD|INTACT|INTNET|UNILEVER|	0	0	0	0	0	0	0	0	0	0	0	0	0	0	0	0	0	0	0	0	0	0	0	0	0	0	0	0	0	0	0	0	0	0	0	0	0	0	0	0	1	0	0	0
ENSG00000006125	ENSG00000198742	in_vivo|		15761153|	HPRD|UNILEVER|	1	1	1	1	1	1	1	1	1	0	1	1	1	1	1	1	1	1	1	1	1	1	1	1	1	1	1	1	1	1	1	1	1	1	1	1	1	1	1	1	1	1	1	1
ENSG00000006125	ENSG00000205937	anti_baitcoip|immunoprecipitation|mass_spectrometry|physical_interaction|		17353931|	EWING|INTACT|	1	1	1	1	1	1	1	1	1	1	1	1	1	1	1	1	1	1	1	1	1	1	1	1	1	1	1	1	1	1	1	1	1	1	1	1	1	1	1	1	1	1	1	1
ENSG00000006128	ENSG00000075073	in_vivo|		10189055|7961636|	BIOGRID|HPRD|OPHID|UNILEVER|	0	0	0	0	0	0	0	0	0	0	0	0	0	0	0	0	0	0	0	0	0	0	0	0	1	0	0	1	0	1	1	1	0	1	0	0	0	0	1	0	0	0	0	0
ENSG00000006128	ENSG00000085377	in_vitro|		12603817|	HPRD|UNILEVER|	0	0	0	0	0	0	0	0	0	0	0	0	0	0	0	0	0	0	0	0	0	0	0	1	1	0	0	1	1	1	1	1	0	1	1	1	0	1	1	1	1	0	0	0
ENSG00000006128	ENSG00000112818	in_vitro|		11278902|	HPRD|UNILEVER|	0	0	0	0	0	0	0	0	0	0	0	0	0	0	0	0	0	0	0	0	0	0	0	0	0	0	0	0	0	0	0	0	0	0	0	0	0	0	0	0	0	0	0	0
ENSG00000006128	ENSG00000115353	in_vivo|	interolog-rattus_norvegicus|	12548712|15911376|	BIND|BIOGRID|HOMOMINT-Interolog|HPRD|OPHID|UNILEVER|	0	0	0	0	0	0	0	0	0	0	0	0	0	0	0	0	0	0	0	0	0	0	0	0	0	0	0	1	0	0	1	0	0	0	0	0	0	0	0	1	0	0	0	0
ENSG00000006128	ENSG00000115414	in_vitro|		11342427|	BIOGRID|HPRD|OPHID|UNILEVER|	0	0	0	0	0	0	0	0	0	0	0	0	0	0	0	0	0	0	0	0	0	0	0	1	1	0	0	1	1	1	1	0	0	1	1	1	0	0	1	1	1	0	0	0
ENSG00000006128	ENSG00000165801	physical_interaction|sd4-two_hybrid|two_hybrid|two_hybridpooling|		16169070|	HOMOMINT|HPRD|INTACT|MDC|OPHID|UNILEVER|
ENSG00000006128	ENSG00000166863	in_vitro|		8702757|	BIOGRID|OPHID|	0	0	0	0	0	0	0	0	0	0	0	0	0	0	0	0	0	0	0	0	0	0	0	1	1	0	0	1	1	1	1	1	0	1	1	1	0	1	1	1	1	0	0	0
ENSG00000006128	ENSG00000169836	in_vivo|		9272936|	BIOGRID|HPRD|OPHID|UNILEVER|	0	0	0	0	0	0	0	0	0	0	0	0	0	0	0	0	0	0	0	0	0	0	0	1	0	0	0	0	0	1	1	1	0	0	0	1	0	1	1	0	0	0	0	0
ENSG00000006128	ENSG00000204463	lacz4-two_hybrid|physical_interaction|two_hybrid|two_hybridpooling|		16169070|	HOMOMINT|HPRD|INTACT|MDC|OPHID|UNILEVER|	0	0	0	0	0	0	0	0	0	0	0	0	0	0	0	0	0	0	0	0	0	0	0	1	1	0	0	1	1	1	1	1	0	1	1	1	0	1	1	1	1	0	0	0
ENSG00000006194	ENSG00000083838	physical_interaction|two_hybrid|two_hybrid_test|two_hybridpooling|		16189514|	BIOGRID|CCSB-twohybrid|HPRD|INTACT|OPHID|UNILEVER|	0	0	0	0	0	1	1	1	0	0	0	0	1	0	0	0	0	0	0	1	0	1	0	0	0	0	0	1	0	0	0	0	0	0	1	0	0	0	1	0	1	0	1	0
ENSG00000006194	ENSG00000090487	physical_interaction|two_hybrid|two_hybrid_test|two_hybridpooling|		16189514|	BIOGRID|CCSB-twohybrid|HOMOMINT|HPRD|INTACT|UNILEVER|	1	1	1	1	1	1	1	1	1	1	1	1	1	1	1	1	1	1	1	1	1	1	1	1	1	1	1	1	1	1	1	1	1	1	1	1	1	1	1	1	1	1	1	1
ENSG00000006194	ENSG00000107882	physical_interaction|two_hybrid|two_hybrid_test|two_hybridpooling|		16189514|	BIOGRID|CCSB-twohybrid|HOMOMINT|HPRD|INTACT|OPHID|UNILEVER|	0	0	0	0	0	0	0	0	0	0	0	0	0	0	0	0	0	0	0	0	0	0	0	0	0	0	0	0	0	0	0	0	0	0	0	0	0	0	0	0	0	0	0	0
ENSG00000006194	ENSG00000143156	physical_interaction|two_hybrid|two_hybrid_test|two_hybridpooling|		16189514|	BIOGRID|CCSB-twohybrid|HOMOMINT|HPRD|INTACT|OPHID|UNILEVER|	1	1	1	1	1	1	1	0	1	1	1	0	1	1	1	0	0	1	1	1	1	1	1	1	1	1	1	1	1	1	1	1	1	1	1	1	1	1	1	1	1	1	1	1
ENSG00000006194	ENSG00000146063	physical_interaction|two_hybrid|two_hybrid_test|two_hybridpooling|		16189514|	BIOGRID|CCSB-twohybrid|HOMOMINT|HPRD|INTACT|OPHID|UNILEVER|	1	0	1	0	1	1	1	1	1	1	1	1	1	1	1	1	1	1	1	1	0	1	1	0	1	0	0	0	0	0	0	0	1	1	0	0	0	0	1	0	1	0	1	0
ENSG00000006194	ENSG00000171222	physical_interaction|two_hybrid|two_hybrid_test|two_hybridpooling|		16189514|	BIOGRID|CCSB-twohybrid|HOMOMINT|HPRD|INTACT|OPHID|UNILEVER|	1	1	1	1	1	1	1	1	1	1	1	1	1	1	1	1	1	1	1	1	1	1	1	1	1	1	1	1	1	1	1	1	1	1	1	1	1	1	1	1	1	1	1	1
ENSG00000006194	ENSG00000172638	physical_interaction|two_hybrid|two_hybrid_test|two_hybridpooling|		16189514|	BIOGRID|CCSB-twohybrid|HOMOMINT|HPRD|INTACT|OPHID|UNILEVER|
ENSG00000006194	ENSG00000175895	physical_interaction|two_hybrid|two_hybrid_test|two_hybridpooling|		16189514|	BIOGRID|CCSB-twohybrid|HOMOMINT|HPRD|INTACT|OPHID|UNILEVER|	1	1	1	1	1	1	1	1	1	1	1	1	1	1	1	1	1	1	1	1	1	1	1	0	0	0	0	0	0	0	0	0	0	0	0	0	0	0	0	1	0	0	0	0
ENSG00000006210	ENSG00000168329	affinitycapture_ms|calcium_mobilizationassay|in_vitro|in_vivo|literature|	share_go_process|share_mouse_phenotype|	10488147|16189514|9390561|9931005|	BIOGRID|BIOVERSE|CCSB-curated|COCIT-HPRD|DIP|HPRD|OPHID|UNILEVER|	0	0	1	0	1	1	1	1	0	1	0	0	0	0	1	1	0	0	1	1	1	0	1	1	1	1	1	1	1	1	1	1	1	1	1	1	1	1	1	1	1	1	1	1
ENSG00000006282	ENSG00000114127	physical_interaction|two_hybrid|		15231747|	HPRD|INTACT|UNILEVER|
ENSG00000006283	ENSG00000160803	physical_interaction|two_hybrid|		16713569|	HOMOMINT|HPRD|INTACT|UNILEVER|
ENSG00000006327	ENSG00000011465	in_vitro|		12387878|	BIOGRID|
ENSG00000006327	ENSG00000028137	in_vitro|		8590321|9552007|	BIOGRID|
ENSG00000006327	ENSG00000056558	in_vitro|two_hybrid|		11728344|12529173|	BIOGRID|COCIT-HPRD|HPRD|OPHID|UNILEVER|
ENSG00000006327	ENSG00000067182	in_vitro|in_vivo|		1331108|2158863|	BIOGRID|
ENSG00000006327	ENSG00000082512	in_vitro|two_hybrid|		12529173|	HPRD|
ENSG00000006327	ENSG00000127191	affinitycapture_ms|in_vitro|in_vivo|literature|two_hybrid|		11728344|12529173|16189514|	BIOGRID|CCSB-curated|COCIT-HPRD|HPRD|OPHID|UNILEVER|
ENSG00000006327	ENSG00000131323	in_vitro|two_hybrid|		11728344|	BIOGRID|COCIT-HPRD|HPRD|OPHID|UNILEVER|
ENSG00000006327	ENSG00000136238	in_vivo|		14573547|	BIND|HPRD|UNILEVER|
ENSG00000006327	ENSG00000161955	affinitycapture_ms|in_vivo|literature|	share_go_process|	11728344|12529173|16189514|	BIOGRID|CCSB-curated|COCIT-HPRD|HPRD|OPHID|UNILEVER|
ENSG00000006327	ENSG00000182492	in_vitro|		12387878|	BIOGRID|
ENSG00000006327	ENSG00000184371	in_vivo|		8336080|	BIOGRID|
ENSG00000006327	ENSG00000196415	in_vivo|		10339575|	BIOGRID|
ENSG00000006432	ENSG00000154447	in_vitro|		14504284|	BIOGRID|HPRD|UNILEVER|	0	0	0	0	0	0	0	0	0	0	0	1	0	0	0	0	0	0	0	0	0	0	0	0	0	0	0	0	0	0	0	0	0	0	0	0	0	0	0	0	0	0	0	0
ENSG00000006451	ENSG00000017797	in_vitro|physical_interaction|two_hybrid|	co_expression|domain_domain_interaction|interolog-fly|shared_go_annotation|	15592429|16007223|7673236|	BIND|BIOGRID|COCIT-ORTHOLOGY|HPRD|INTNET|OPHID|ORTHO-core|UNILEVER|
ENSG00000006451	ENSG00000060138	in_vitro|in_vivo|two_hybrid|		15592429|	BIND|HPRD|UNILEVER|
ENSG00000006451	ENSG00000070367	in_vitro|		11406615|	BIOGRID|HPRD|UNILEVER|
ENSG00000006451	ENSG00000075651	in_vitro|in_vivo|		9207251|	BIOGRID|COCIT-HPRD|HPRD|OPHID|UNILEVER|
ENSG00000006451	ENSG00000090989	in_vitro|		11406615|	BIOGRID|HPRD|OPHID|UNILEVER|
ENSG00000006451	ENSG00000112685	in_vitro|in_vivo|nmr|two_hybrid|		11744922|12624092|12839989|14525976|15920473|	BIND|COCIT-BIND|HPRD|OPHID|UNILEVER|
ENSG00000006451	ENSG00000116903	in_vitro|in_vivo|two_hybrid|		11406615|14525976|	BIOGRID|HPRD|OPHID|UNILEVER|
ENSG00000006451	ENSG00000131558	in_vitro|		11406615|	HPRD|UNILEVER|
ENSG00000006451	ENSG00000135597	in_vitro|two_hybrid|		7623849|	BIOGRID|HPRD|UNILEVER|
ENSG00000006451	ENSG00000136653	two_hybrid|		9488663|	HPRD|UNILEVER|
ENSG00000006451	ENSG00000136828	in_vitro|in_vivo|		10889189|	BIOGRID|HPRD|UNILEVER|
ENSG00000006451	ENSG00000141646	complementation_assay|two_hybrid|		15231748|	HOMOMINT|HPRD|OPHID|UNILEVER|
ENSG00000006451	ENSG00000143761	in_vivo|		12509462|9688545|	BIOGRID|BIOVERSE|HPRD|OPHID|UNILEVER|
ENSG00000006451	ENSG00000144036	in_vitro|		11406615|	BIOGRID|HPRD|
ENSG00000006451	ENSG00000149970	in_vivo|		14597674|	BIOGRID|HPRD|OPHID|
ENSG00000006451	ENSG00000159496	in_vitro|		12874025|	BIOGRID|HPRD|UNILEVER|
ENSG00000006451	ENSG00000166128	in_vitro|in_vivo|		10889189|	BIOGRID|BIOVERSE|HPRD|UNILEVER|
ENSG00000006451	ENSG00000180104	in_vitro|		11406615|	BIOGRID|HPRD|UNILEVER|
ENSG00000006451	ENSG00000182473	in_vitro|		11406615|	BIOGRID|HPRD|UNILEVER|
ENSG00000006451	ENSG00000187091	in_vitro|two_hybrid|		15817490|	HPRD|UNILEVER|
ENSG00000006451	ENSG00000196924	in_vitro|in_vivo|		10051605|	BIOGRID|HPRD|OPHID|UNILEVER|
ENSG00000006451	ENSG00000198668	in_vitro|in_vivo|two_hybrid|		12034722|9188503|	HOMOMINT|HPRD|UNILEVER|
ENSG00000006453	ENSG00000170027	in_vivo|		15324660|	HPRD|UNILEVER|	1	1	0	0	1	0	0	0	0	0	0	1	1	0	0	0	1	1	0	1	0	0	1	0	1	1	0	0	0	1	0	0	0	1	1	0	1	1	0	0	0	1	1	1
ENSG00000006468	ENSG00000072062	in_vitro|in_vivo|		11551945|12213813|12569367|12917345|	HPRD|UNILEVER|	1	1	1	1	1	1	1	1	1	1	1	1	1	1	1	1	1	1	1	1	1	1	1	1	1	1	1	1	1	1	1	1	1	1	1	1	1	1	1	1	1	1	1	1
ENSG00000006468	ENSG00000100393	in_vitro|in_vivo|		12917345|	BIOVERSE|HPRD|UNILEVER|	1	1	1	1	1	1	1	1	1	1	1	1	1	1	1	1	1	1	1	1	1	1	1	0	0	1	0	0	1	1	0	0	1	1	1	1	1	1	0	1	0	0	1	0
ENSG00000006468	ENSG00000100784	in_vitro|		12569367|	HPRD|UNILEVER|	1	1	1	1	1	1	1	1	1	1	1	1	1	1	1	1	1	1	1	1	1	1	1	1	1	1	1	1	1	1	1	1	1	1	1	1	1	1	1	1	1	1	1	1
ENSG00000006468	ENSG00000114166	in_vitro|in_vivo|		12917345|	HPRD|UNILEVER|	0	1	1	1	1	1	1	1	1	1	1	1	1	1	1	1	1	1	1	1	1	1	1	1	1	1	1	1	1	1	1	1	1	1	1	1	1	1	1	1	1	1	0	0
ENSG00000006468	ENSG00000117676	in_vitro|in_vivo|		11551945|12213813|12569367|12917345|	BIOGRID|HPRD|OPHID|UNILEVER|	1	1	1	1	1	1	1	1	1	1	1	1	1	1	1	1	1	1	1	1	1	1	1	1	1	1	1	1	1	1	1	1	1	1	1	1	1	1	1	1	1	1	1	1
ENSG00000006468	ENSG00000157554	in_vitro|		9681824|	BIOGRID|HPRD|UNILEVER|	0	1	1	1	0	0	1	1	1	1	1	1	1	1	0	1	1	0	0	1	1	1	1	1	1	1	0	0	0	1	1	1	0	0	1	1	1	0	1	1	0	0	0	1
ENSG00000006468	ENSG00000162889	in_vitro|in_vivo|		11551945|	HPRD|UNILEVER|	1	1	1	1	1	1	1	1	1	1	1	1	1	1	1	1	1	1	1	1	1	1	1	1	1	1	1	1	1	1	1	1	1	1	1	1	1	1	1	1	1	1	1	1
ENSG00000006468	ENSG00000177301	in_vivo|		11551945|12213813|12569367|12917345|	HPRD|UNILEVER|	0	0	0	1	0	1	0	0	1	0	0	0	0	0	0	0	0	0	0	0	0	0	0	0	1	0	0	0	0	0	0	0	0	0	0	0	0	0	0	0	0	0	0	0
ENSG00000006530	ENSG00000101336	sd4-two_hybrid|two_hybrid|		16169070|	HPRD|MDC|UNILEVER|	1	1	1	1	1	1	1	1	1	1	1	0	1	1	1	1	1	1	1	1	1	1	1	1	0	0	1	0	1	0	0	1	0	0	1	1	1	1	1	1	0	1	1	1
ENSG00000006530	ENSG00000107438	sd4-two_hybrid|two_hybrid|		16169070|	HPRD|MDC|UNILEVER|	1	1	1	1	1	1	1	1	1	1	1	1	1	1	1	1	1	1	1	1	1	1	1	1	1	1	1	1	1	1	1	1	1	1	1	1	1	1	1	1	1	1	1	1
ENSG00000006530	ENSG00000114520	sd4-two_hybrid|two_hybrid|		16169070|	HPRD|MDC|UNILEVER|	0	1	1	1	1	1	1	1	1	1	1	1	1	1	0	0	0	0	0	0	0	1	0	1	0	0	0	0	0	0	1	0	0	0	0	0	0	0	0	0	0	0	0	0
ENSG00000006606	ENSG00000163823	in_vivo|		15039444|	BIOVERSE|HPRD|UNILEVER|
ENSG00000006606	ENSG00000183625	calcium_mobilizationassay|in_vivo|literature|		10488147|	BIOGRID|BIOVERSE|DIP|HOMOMINT|HPRD|OPHID|UNILEVER|
ENSG00000006607	ENSG00000170027	in_vivo|		15324660|	HPRD|UNILEVER|
ENSG00000006607	ENSG00000197122	in_vitro|in_vivo|		12771149|	HPRD|UNILEVER|
ENSG00000006611	ENSG00000107736	affinitycapture_ms|in_vitro|in_vivo|literature|two_hybrid|	co_expression|co_expression_su|share_go_process|share_mouse_phenotype|	12407180|12485990|12588794|16189514|	BIOGRID|CCSB-curated|HPRD|OPHID|UNILEVER|
ENSG00000006611	ENSG00000112531	physical_interaction|two_hybrid|two_hybridarray|		16713569|	HOMOMINT|HPRD|INTACT|UNILEVER|	1	1	0	1	1	1	1	1	0	1	1	1	0	1	1	1	1	0	1	1	1	1	1	0	1	1	1	1	1	1	1	1	1	1	1	1	0	0	1	1	1	0	1	1
ENSG00000006611	ENSG00000130307	in_vitro|two_hybrid|		11311560|	BIOGRID|HOMOMINT|HPRD|UNILEVER|
ENSG00000006611	ENSG00000137474	in_vitro|in_vivo|		12485990|12588794|	BIOGRID|HPRD|OPHID|UNILEVER|	0	0	0	0	0	0	0	0	0	0	0	0	0	0	0	1	0	0	0	0	0	0	0	1	0	0	0	0	0	0	0	0	0	0	0	0	0	0	1	1	0	0	0	0
ENSG00000006611	ENSG00000175311	in_vitro|in_vivo|two_hybrid|		15461667|	HPRD|	0	0	0	0	0	0	0	0	0	1	0	0	0	0	0	0	0	0	0	0	0	1	0	0	0	0	0	0	0	0	0	0	0	0	0	0	0	0	0	0	0	0	1	0
ENSG00000006611	ENSG00000182040	in_vivo|		12588794|	BIOGRID|HOMOMINT|HPRD|UNILEVER|	1	1	0	1	1	1	1	1	0	1	1	1	0	1	1	1	1	0	1	1	1	1	1	1	1	1	1	1	1	1	1	1	1	1	1	1	0	1	1	1	1	0	1	1
ENSG00000006634	ENSG00000073111	affinitycapture_ms|indirect_complex|literature|neighbouring_reaction|physical_interaction|reaction|two_hybrid|	co_expression|co_expression_zhang|domain_domain_interaction|	10373557|10523313|10523313|10373557|10846177|12614612|16189514|	BIOGRID|CCSB-curated|HPRD|INTNET|REACTOME|UNILEVER|	1	1	1	0	1	1	1	1	1	1	1	1	1	1	1	1	1	0	0	0	1	1	0	0	0	0	0	0	0	0	0	0	0	0	0	0	0	0	1	0	0	0	0	0
ENSG00000006634	ENSG00000093009	indirect_complex|neighbouring_reaction|reaction|	co_expression|domain_domain_interaction|genetic_interaction|	10518787|9660782|9660782|10518787|	INTNET|REACTOME|	1	0	0	0	0	1	0	0	0	1	1	1	1	0	0	1	1	0	0	0	1	1	0	0	0	0	0	0	0	0	0	0	0	0	0	0	0	0	0	0	0	0	0	0
ENSG00000006634	ENSG00000097046	direct_complex|in_vitro|in_vivo|literature_annotated_complex:cdc7-dbf7_complex(mi:0019-_coimmunoprecipitation)|neighbouring_reaction|physical_interaction|two_hybrid|	co_expression|domain_domain_interaction|genetic_interaction|	10373557|10523313|12614612|	BIND|BIOGRID|CORUM|HPRD|INTNET|REACTOME|UNILEVER|	1	1	1	0	1	1	1	1	1	1	1	1	1	1	1	1	1	0	0	0	1	1	0	0	0	0	0	0	0	0	0	0	0	0	0	0	0	0	1	0	0	0	0	0
ENSG00000006634	ENSG00000108504	physical_interaction|	co_expression|domain_domain_interaction|		INTNET|	1	1	1	0	1	1	1	1	1	1	1	1	1	1	1	1	1	0	0	0	1	1	0	0	0	0	0	0	0	0	0	0	0	0	0	0	0	0	1	0	0	0	0	0
ENSG00000006634	ENSG00000112118	affinitycapture_ms|indirect_complex|literature|neighbouring_reaction|reaction|two_hybrid|	co_expression|co_expression_johnson|	10373557|10523313|10523313|10373557|10846177|12614612|16189514|	BIOGRID|CCSB-curated|HPRD|REACTOME|UNILEVER|	1	1	1	0	1	1	1	1	1	1	1	1	1	1	1	1	1	0	0	0	1	1	0	0	0	0	0	0	0	0	0	0	0	0	0	0	0	0	1	0	0	0	0	0
ENSG00000006634	ENSG00000115942	affinitycapture_ms|in_vitro|indirect_complex|literature|neighbouring_reaction|reaction|two_hybrid|	co_expression|co_expression_johnson|	10373557|10523313|10523313|10373557|12614612|16189514|	BIOGRID|CCSB-curated|HPRD|REACTOME|UNILEVER|	1	0	0	0	1	0	1	1	1	1	1	1	1	1	1	0	1	0	0	0	0	1	0	0	0	0	0	0	0	0	0	0	0	0	0	0	0	0	0	0	0	0	0	0
ENSG00000006634	ENSG00000128534	physical_interaction|two_hybrid|		15231747|	BIOGRID|HPRD|INTACT|OPHID|UNILEVER|	1	1	1	0	1	1	1	1	1	1	1	1	1	1	1	1	1	0	0	0	1	1	0	0	0	0	0	0	0	0	0	0	0	0	0	0	0	0	0	0	0	0	0	0
ENSG00000006634	ENSG00000133895	in_vitro|		15374998|	BIND|HPRD|UNILEVER|
ENSG00000006634	ENSG00000166508	affinitycapture_ms|indirect_complex|literature|neighbouring_reaction|reaction|two_hybrid|	co_expression|co_expression_johnson|co_expression_zhang|	10373557|10523313|10523313|10373557|10846177|12614612|16189514|	BIOGRID|CCSB-curated|HPRD|REACTOME|UNILEVER|	1	1	1	0	1	1	1	1	1	1	1	1	1	1	1	1	1	0	0	0	1	1	0	0	0	0	0	0	0	0	0	0	0	0	0	0	0	0	0	0	0	0	0	0
ENSG00000006634	ENSG00000183765	affinitycapture_ms|literature|two_hybrid|		12441400|16189514|	BIOGRID|CCSB-curated|	0	1	0	0	1	1	1	1	1	1	1	1	1	1	1	1	1	0	0	0	1	1	0	0	0	0	0	0	0	0	0	0	0	0	0	0	0	0	1	0	0	0	0	0
ENSG00000006638	ENSG00000011052	in_vitro|in_vivo|		14976202|	HPRD|UNILEVER|	1	1	1	1	1	1	1	1	1	1	1	1	1	1	1	1	1	1	1	1	1	1	1	1	1	1	1	1	1	1	1	1	1	1	1	1	1	1	1	1	1	1	1	1
ENSG00000006638	ENSG00000088256	in_vivo|		9152406|	BIOGRID|HPRD|OPHID|UNILEVER|	1	1	1	1	1	1	1	1	1	1	1	1	1	1	1	1	1	1	1	1	1	1	1	1	1	1	1	1	1	1	1	1	1	1	1	1	1	1	1	1	1	1	1	1
ENSG00000006638	ENSG00000103769	in_vitro|in_vivo|		16126723|	HPRD|UNILEVER|	1	1	1	1	1	1	1	1	1	1	1	1	1	1	1	1	1	1	1	1	1	1	1	1	1	1	1	1	1	1	1	1	1	1	1	1	1	1	1	1	1	1	1	1
ENSG00000006638	ENSG00000120063	in_vivo|		10395940|8290554|	BIOGRID|COCIT-HPRD|HPRD|OPHID|UNILEVER|	1	1	1	0	1	1	1	1	0	0	1	0	1	1	1	1	0	0	1	1	1	1	1	0	0	0	1	0	0	0	1	1	1	0	0	0	0	0	0	0	1	1	0	0
ENSG00000006638	ENSG00000132155	in_vitro|		16413928|	HPRD|UNILEVER|	1	1	1	1	1	1	1	1	1	1	1	1	1	1	1	1	1	1	1	1	1	1	1	1	1	1	1	1	1	1	1	1	1	1	1	1	1	1	1	1	1	1	1	1
ENSG00000006638	ENSG00000146535	in_vivo|		8290554|	BIOGRID|COCIT-HPRD|HOMOMINT|HPRD|OPHID|UNILEVER|	1	1	1	1	1	1	1	1	1	1	1	1	1	1	1	1	1	1	1	1	1	1	1	1	1	1	1	1	1	1	1	1	1	1	1	1	1	1	1	1	1	1	1	1
ENSG00000006638	ENSG00000156052	in_vivo|		12193606|9152406|	BIOGRID|COCIT-HPRD|HPRD|OPHID|UNILEVER|	0	0	0	0	1	0	0	0	1	0	0	0	0	0	0	0	0	0	0	0	0	0	0	0	0	0	0	0	0	0	0	0	0	0	0	0	1	0	0	0	0	0	0	0
ENSG00000006638	ENSG00000164924	in_vitro|two_hybrid|		16413928|	HPRD|UNILEVER|	1	1	1	0	1	1	1	1	1	0	1	0	1	1	0	0	0	0	0	0	0	0	0	1	0	0	1	1	1	0	1	1	1	1	1	1	0	1	1	0	1	0	0	0
ENSG00000006638	ENSG00000198055	in_vitro|in_vivo|		11504827|	BIOGRID|HPRD|OPHID|UNILEVER|	1	1	1	1	1	1	1	1	1	1	1	1	1	1	1	1	1	1	1	1	1	1	1	1	0	1	1	1	1	1	1	0	1	0	1	0	0	1	0	1	1	1	1	1
ENSG00000006638	ENSG00000198873	in_vitro|in_vivo|		11504827|	BIOGRID|HPRD|OPHID|UNILEVER|	1	1	1	1	1	1	1	1	1	1	0	1	1	1	1	1	1	1	1	1	1	1	1	0	1	1	1	1	1	1	1	1	1	1	1	1	1	1	1	1	1	1	1	1
ENSG00000006652	ENSG00000143622	physical_interaction|sd4-two_hybrid|two_hybrid|two_hybridpooling|		16169070|	HOMOMINT|HPRD|INTACT|MDC|OPHID|UNILEVER|	1	1	1	1	1	1	1	1	1	1	1	1	1	1	1	1	1	1	1	1	1	0	1	1	0	0	1	1	1	1	1	1	1	1	1	1	1	1	0	1	1	1	1	0
ENSG00000006652	ENSG00000196591	in_vitro|in_vivo|		12198164|	BIOGRID|HPRD|OPHID|UNILEVER|	1	1	1	1	1	1	1	1	1	1	1	1	1	1	1	1	1	1	1	1	1	0	1	1	0	0	0	1	1	1	1	1	1	1	1	1	1	1	0	1	1	1	0	0
ENSG00000006704	ENSG00000078043	affinitycapture_ms|in_vitro|in_vivo|literature|two_hybrid|		12193603|16189514|	BIND|BIOGRID|CCSB-curated|HPRD|UNILEVER|	1	1	1	1	1	1	1	1	1	1	1	1	1	1	1	1	1	1	1	1	1	0	1	1	1	1	1	1	1	1	1	1	1	1	1	1	1	1	1	1	1	1	1	1
ENSG00000006704	ENSG00000166949	in_vitro|		15527767|	HOMOMINT|HPRD|UNILEVER|	1	1	1	1	1	1	1	1	1	1	1	1	1	1	1	1	1	1	1	1	1	0	1	1	1	1	1	1	1	1	1	1	1	1	1	1	1	1	1	1	1	1	1	0
ENSG00000006704	ENSG00000171720	affinitycapture_ms|in_vitro|literature|		12239342|16189514|	BIND|BIOGRID|CCSB-curated|HPRD|UNILEVER|	1	1	1	1	1	1	1	1	1	1	1	1	1	1	1	1	1	1	1	1	1	0	1	1	1	1	1	1	1	1	1	1	1	1	1	1	1	1	1	1	1	1	1	1
ENSG00000006704	ENSG00000178896	affinitycapture_ms|literature|physical_interaction|two_hybrid|		15231747|16189514|	BIOGRID|CCSB-curated|HPRD|INTACT|OPHID|UNILEVER|	1	1	1	1	1	1	1	1	1	1	1	1	1	1	1	1	1	1	1	1	1	0	1	1	0	1	1	1	1	1	1	1	1	1	1	1	1	1	0	1	1	1	1	1
ENSG00000006712	ENSG00000134371	literature_annotated_complex:paf_complex(mi:0096-_pull_down)|	interolog-yeast|		COCIT-ORTHOLOGY|CORUM|ORTHO-core|
ENSG00000006712	ENSG00000166477	literature_annotated_complex:paf_complex(mi:0096-_pull_down)|	interolog-yeast|		CORUM|ORTHO-noncore|
ENSG00000006715	ENSG00000065000	in_vitro|in_vivo|physical_interaction|	co_expression|domain_domain_interaction|genetic_interaction|phenotype_similarity|	10559961|	BIOGRID|HPRD|INTNET|UNILEVER|	0	0	1	1	1	1	1	1	1	1	1	0	1	0	0	0	0	0	0	0	0	1	0	0	0	0	0	0	1	0	0	0	0	0	0	0	0	0	0	0	0	0	1	0
ENSG00000006715	ENSG00000161203	physical_interaction|	co_expression|domain_domain_interaction|		INTNET|	1	1	1	1	1	1	1	1	1	1	1	1	1	1	1	1	1	1	1	1	1	1	1	1	1	1	1	1	1	1	1	1	1	1	1	1	1	1	1	1	1	1	1	1
ENSG00000006740	ENSG00000189159	lacz4-two_hybrid|two_hybrid|		16169070|	HPRD|MDC|UNILEVER|
ENSG00000006744	ENSG00000100325	lacz4-two_hybrid|physical_interaction|two_hybrid|two_hybridpooling|		16169070|	HOMOMINT|HPRD|INTACT|MDC|OPHID|UNILEVER|	0	0	1	1	1	1	1	1	1	1	1	1	1	0	1	1	0	0	0	0	0	1	0	0	0	0	0	0	0	0	0	0	0	0	0	0	0	0	0	0	0	0	0	0
ENSG00000006744	ENSG00000114573	physical_interaction|	co_expression|domain_domain_interaction|		INTNET|	1	0	1	1	1	1	1	1	1	1	1	1	1	1	1	1	0	0	0	0	0	1	0	0	0	0	0	0	0	0	0	0	1	0	0	0	0	0	0	0	0	0	0	0
ENSG00000006744	ENSG00000135052	physical_interaction|sd4-two_hybrid|two_hybrid|two_hybridpooling|		16169070|	HOMOMINT|HPRD|INTACT|MDC|OPHID|UNILEVER|	1	0	1	1	0	1	0	0	0	0	0	0	1	0	0	0	0	0	0	0	0	0	0	0	0	0	0	0	0	0	0	0	1	0	0	0	0	0	0	0	0	0	0	0
ENSG00000006744	ENSG00000159692	in_vivo|		9858600|	BIOGRID|COCIT-HPRD|HPRD|OPHID|UNILEVER|	1	0	1	1	1	1	1	1	1	1	1	1	1	1	1	1	0	0	0	0	0	1	0	0	0	0	0	0	0	0	0	0	1	0	0	0	0	0	0	0	0	0	0	0
ENSG00000006744	ENSG00000160967	physical_interaction|sd4-two_hybrid|two_hybrid|two_hybridpooling|		16169070|	HOMOMINT|HPRD|INTACT|MDC|OPHID|UNILEVER|	1	0	1	1	1	1	1	1	1	1	1	1	1	1	1	1	0	0	0	0	0	1	0	0	0	0	0	0	0	0	0	0	1	0	0	0	0	0	0	0	0	0	0	0
ENSG00000006744	ENSG00000167774	physical_interaction|sd4-two_hybrid|two_hybrid|two_hybridpooling|	co_expression|domain_domain_interaction|	16169070|	HOMOMINT|HPRD|INTACT|INTNET|MDC|OPHID|UNILEVER|	1	0	1	1	1	1	1	1	1	1	1	1	1	1	1	1	0	0	0	0	0	1	0	0	0	0	0	0	0	0	0	0	0	0	0	0	0	0	0	0	0	0	0	0
ENSG00000006744	ENSG00000175029	affinitycapture_ms|in_vivo|literature|		16189514|9858600|	BIOGRID|CCSB-curated|COCIT-HPRD|HPRD|OPHID|UNILEVER|	1	0	1	1	1	1	1	1	1	1	1	1	1	1	1	1	0	0	0	0	0	1	0	0	0	0	0	0	0	0	0	0	1	0	0	0	0	0	0	0	0	0	0	0
ENSG00000006744	ENSG00000204227	affinitycapture_ms|literature|two_hybrid|		16189514|9199346|	BIOGRID|CCSB-curated|COCIT-HPRD|HPRD|OPHID|UNILEVER|	1	0	1	1	1	1	1	1	1	1	1	1	1	1	1	1	0	0	0	0	0	1	0	0	0	0	0	0	0	0	0	0	1	0	0	0	0	0	0	0	0	0	0	0
ENSG00000006747	ENSG00000159251	in_vivo|		12438125|	BIOGRID|HPRD|UNILEVER|	1	0	0	1	0	0	0	0	1	1	1	1	1	1	1	1	1	1	1	1	1	0	1	1	1	0	1	1	1	1	0	1	1	1	0	1	1	1	1	1	1	1	1	1
ENSG00000006747	ENSG00000184009	in_vitro|		1331119|	BIOVERSE|HPRD|UNILEVER|	1	0	0	1	0	0	0	0	1	1	1	1	1	1	1	1	1	1	1	1	1	0	1	1	1	0	1	1	1	1	0	1	1	1	0	1	1	1	1	1	1	1	1	1
ENSG00000006788	ENSG00000130332	physical_interaction|two_hybrid|		15231747|	BIOGRID|HPRD|INTACT|OPHID|UNILEVER|	1	0	0	0	0	0	0	0	0	0	0	1	0	1	0	0	1	0	1	0	1	1	1	1	1	1	0	1	0	0	1	0	1	1	1	1	0	1	1	1	1	1	0	1
ENSG00000006788	ENSG00000140368	immunoprecipitation|mass_spectrometry|		17353931|	EWING|	1	0	0	0	0	0	0	0	0	0	0	1	0	1	0	0	0	0	1	0	0	0	1	0	0	0	0	0	0	0	0	0	0	0	0	1	0	0	0	1	1	0	0	1
ENSG00000006831	ENSG00000181092	in_vivo|		12802337|	BIOGRID|HPRD|OPHID|UNILEVER|	0	0	1	1	0	0	0	0	0	1	1	0	0	0	0	1	1	1	1	1	0	0	0	1	1	1	0	1	0	1	1	0	0	0	0	1	1	1	1	1	0	1	0	1
ENSG00000007001	ENSG00000026025	in_vitro|in_vivo|		11278417|	BIOGRID|HPRD|UNILEVER|
ENSG00000007047	ENSG00000047849	affinitycapture_ms|in_vitro|literature|share_go_component|	co_expression|co_expression_shyamsundar|share_go_process|	14594945|16189514|	BIOGRID|CCSB-curated|HPRD|OPHID|UNILEVER|	0	0	0	0	0	0	0	0	0	0	0	0	1	0	0	0	0	0	0	0	0	0	0	0	0	0	0	0	0	0	0	0	0	0	0	0	0	0	0	0	0	0	0	0
ENSG00000007047	ENSG00000070831	coip|in_vivo|		14676191|	BIOVERSE|HPRD|UNILEVER|	1	1	1	1	1	1	1	1	1	1	1	1	1	1	1	1	1	1	1	1	1	0	1	1	1	1	1	1	1	1	1	1	1	1	1	1	1	1	0	1	1	1	1	0
ENSG00000007047	ENSG00000074590	in_vitro|in_vivo|		16306228|	HPRD|	1	1	0	1	0	1	1	1	0	0	0	1	1	1	1	1	0	1	1	1	1	0	1	1	1	1	1	1	1	1	1	1	1	1	1	1	1	1	1	1	1	1	1	1
ENSG00000007047	ENSG00000078018	in_vitro|		14594945|	BIOGRID|HPRD|OPHID|UNILEVER|	1	1	1	0	1	0	0	1	0	1	0	1	1	1	1	1	1	0	1	0	0	0	0	1	1	1	1	1	1	1	1	1	1	1	1	1	1	1	1	1	1	1	0	1
ENSG00000007047	ENSG00000102981	coip|in_vivo|physical_interaction|		14676191|	HPRD|INTACT|UNILEVER|
ENSG00000007047	ENSG00000118046	coip|in_vivo|physical_interaction|		14676191|	BIND|HPRD|INTACT|UNILEVER|	1	1	1	1	1	1	1	1	1	1	1	1	1	1	1	1	1	1	1	1	1	0	1	1	1	1	1	1	1	1	1	1	1	1	1	1	1	1	0	1	1	1	1	1
ENSG00000007047	ENSG00000126583	in_vivo|		14676191|	HPRD|UNILEVER|	0	0	0	0	0	0	0	0	0	0	0	0	0	0	0	0	0	0	0	0	0	0	0	0	0	0	0	0	0	0	0	1	0	0	0	0	0	0	0	0	0	0	0	0
ENSG00000007047	ENSG00000127824	in_vitro|in_vivo|		14594945|	HPRD|UNILEVER|	1	1	1	1	1	1	1	1	1	1	1	1	1	1	1	1	1	1	1	1	1	0	1	1	1	1	1	1	1	1	1	1	1	1	1	1	1	1	1	1	1	1	1	1
ENSG00000007047	ENSG00000128245	coip|in_vivo|physical_interaction|		14676191|	HPRD|INTACT|UNILEVER|	1	1	1	1	1	1	1	1	1	1	1	1	1	1	1	1	1	1	1	1	1	0	1	1	1	1	1	1	1	1	1	1	1	1	1	1	1	1	1	1	1	1	1	1
ENSG00000007047	ENSG00000131462	anti_tagcoip|coip|in_vitro|in_vivo|physical_interaction|tap|		14594945|	HPRD|INTACT|UNILEVER|	1	0	1	0	1	1	0	0	0	1	1	1	1	1	1	1	1	1	0	0	1	0	1	1	1	1	1	1	1	1	1	1	1	1	1	1	0	1	0	0	1	1	1	1
ENSG00000007047	ENSG00000137267	affinitycapture_ms|in_vivo|literature|share_go_component|	share_go_process|	14594945|16189514|	BIOGRID|CCSB-curated|OPHID|
ENSG00000007047	ENSG00000163558	coip|in_vivo|physical_interaction|		14676191|	BIOVERSE|HPRD|INTACT|UNILEVER|	1	1	1	1	1	1	1	1	1	1	1	1	1	1	1	1	1	1	1	1	1	0	1	1	1	1	1	1	1	1	1	1	1	1	1	1	1	1	1	1	1	1	1	1
ENSG00000007047	ENSG00000164924	coip|in_vivo|physical_interaction|tap|		14676191|16306228|	HPRD|INTACT|UNILEVER|	1	1	1	0	1	1	1	1	1	0	1	0	1	1	0	0	0	0	0	0	0	0	0	1	0	0	1	1	1	0	1	1	1	1	1	1	0	1	1	0	1	0	0	0
ENSG00000007047	ENSG00000166189	physical_interaction|sd4-two_hybrid|two_hybrid|two_hybridpooling|		16169070|	HOMOMINT|HPRD|INTACT|MDC|OPHID|UNILEVER|	1	1	1	1	1	1	1	1	1	1	1	1	1	1	1	1	1	1	1	1	1	0	1	1	1	1	1	1	1	1	1	1	1	1	1	1	1	1	1	1	1	1	1	1
ENSG00000007047	ENSG00000166913	in_vivo|		14676191|	HPRD|UNILEVER|	1	1	1	1	1	1	1	1	1	1	1	1	1	1	1	1	1	1	1	1	1	0	1	1	1	1	1	1	1	1	1	1	1	1	1	1	1	1	1	1	1	1	1	1
ENSG00000007047	ENSG00000176903	coip|in_vivo|physical_interaction|		14676191|	HPRD|INTACT|UNILEVER|	1	1	0	1	1	1	1	1	1	1	1	1	1	1	1	0	1	1	1	1	1	0	0	1	1	1	1	1	1	1	1	1	1	1	1	1	1	1	1	1	1	1	1	1
ENSG00000007047	ENSG00000186868	in_vitro|		14594945|	BIOGRID|HPRD|OPHID|UNILEVER|	1	1	1	0	0	1	1	1	1	1	0	0	0	0	1	0	0	0	0	0	1	0	0	1	1	1	1	1	1	1	1	1	1	1	1	1	1	1	1	1	1	0	0	1
ENSG00000007047	ENSG00000196230	in_vitro|in_vivo|physical_interaction|tap|		14594945|	BIOGRID|HPRD|INTACT|UNILEVER|	1	1	1	1	1	1	1	1	1	1	1	1	1	1	1	1	1	1	1	1	1	0	1	1	1	1	1	1	1	1	1	1	1	1	1	1	1	1	1	1	1	1	1	1
ENSG00000007168	ENSG00000065427	physical_interaction|sd4-two_hybrid|two_hybrid|two_hybridpooling|	co_expression|domain_domain_interaction|shared_go_annotation|	16169070|	HOMOMINT|HPRD|INTACT|INTNET|MDC|OPHID|UNILEVER|	1	1	1	1	1	1	1	1	1	1	1	1	1	1	1	1	1	1	1	1	1	1	0	1	1	1	1	1	1	1	1	1	1	1	1	1	1	1	1	1	1	1	1	0
ENSG00000007168	ENSG00000072864	in_vivo|two_hybrid|		11163258|	BIOGRID|HPRD|UNILEVER|	1	1	1	1	1	1	1	1	1	1	1	1	1	1	1	1	1	1	1	1	1	1	0	0	1	1	1	1	1	1	1	1	1	1	1	1	1	1	1	1	1	1	1	0
ENSG00000007168	ENSG00000077279	in_vitro|in_vivo|	co_expression|domain_domain_interaction|shared_go_annotation|	11001923|	BIOGRID|COCIT-HPRD|HPRD|INTNET|OPHID|UNILEVER|	1	1	1	1	0	1	1	1	1	1	0	1	0	1	1	1	1	1	1	1	1	0	0	1	1	1	1	1	1	1	1	1	1	1	1	1	1	1	1	1	1	1	1	0
ENSG00000007168	ENSG00000078018	in_vitro|	co_expression|domain_domain_interaction|shared_go_annotation|	9384577|	HPRD|INTNET|UNILEVER|	1	1	1	0	1	0	0	1	0	1	0	1	1	1	1	1	1	0	1	0	0	0	0	1	1	1	1	1	1	1	1	1	1	1	1	1	1	1	1	1	1	1	0	0
ENSG00000007168	ENSG00000079462	in_vitro|two_hybrid|		10727864|	BIOGRID|HPRD|OPHID|UNILEVER|	1	1	1	1	1	1	1	1	1	1	1	1	1	1	1	1	1	1	1	1	1	1	0	1	1	1	1	1	1	1	1	1	1	1	1	1	1	1	1	1	1	1	1	0
ENSG00000007168	ENSG00000090273	in_vitro|in_vivo|	cocitation|	10453739|11734602|15892868|7612965|9601647|	BIOGRID|COCIT-COCIT|HPRD|UNILEVER|
ENSG00000007168	ENSG00000101266	in_vitro|		10491172|	BIOGRID|HPRD|UNILEVER|	1	1	1	1	1	1	1	1	1	1	1	1	1	1	1	1	1	1	1	1	1	1	0	1	1	1	1	1	1	1	1	1	1	1	1	1	1	1	1	1	1	1	1	0
ENSG00000007168	ENSG00000120694	in_vitro|		14733918|	BIOGRID|BIOVERSE|HOMOMINT|HPRD|OPHID|UNILEVER|	1	1	1	1	1	1	1	1	1	1	1	1	1	1	1	1	1	1	1	1	1	1	0	1	1	1	1	1	1	1	1	1	1	1	1	1	1	1	1	1	1	1	0	0
ENSG00000007168	ENSG00000122735	in_vivo|		11889140|	BIOGRID|HPRD|OPHID|UNILEVER|
ENSG00000007168	ENSG00000130779	in_vitro|in_vivo|two_hybrid|	co_expression|domain_domain_interaction|genetic_interaction|	11940666|	BIOGRID|COCIT-HPRD|HPRD|INTNET|OPHID|UNILEVER|	1	1	1	1	1	1	1	1	1	1	1	1	1	1	1	1	1	1	1	1	1	1	0	1	1	1	1	1	1	1	1	1	1	1	1	1	1	1	1	1	1	1	0	0
ENSG00000007168	ENSG00000131711	in_vitro|in_vivo|	co_expression|domain_domain_interaction|shared_go_annotation|	15762842|	HPRD|INTNET|UNILEVER|	0	0	0	0	0	0	0	0	0	0	0	0	0	0	1	1	0	0	0	0	0	0	0	1	1	1	1	1	1	1	1	1	1	1	1	1	1	1	1	0	1	0	0	0
ENSG00000007168	ENSG00000136933	physical_interaction|	co_expression|domain_domain_interaction|		INTNET|	1	1	1	1	1	1	1	1	1	1	1	1	1	1	1	1	1	1	1	1	1	1	0	1	1	1	1	1	1	1	1	1	1	1	1	1	1	1	1	1	1	1	1	0
ENSG00000007168	ENSG00000166579	in_vivo|physical_interaction|two_hybrid|	interolog-mus_musculus|	10931877|11163260|	BIOGRID|HOMOMINT-Interolog|HPRD|INTACT|OPHID|UNILEVER|	1	1	1	1	1	1	1	1	1	1	1	1	1	1	1	1	1	1	1	1	1	1	0	1	1	1	1	1	1	1	1	1	1	1	1	1	1	1	1	1	1	1	1	0
ENSG00000007168	ENSG00000167552	in_vitro|	co_expression|domain_domain_interaction|genetic_interaction|	9384577|	HPRD|INTNET|UNILEVER|	1	1	1	1	1	1	1	1	1	1	1	1	1	1	1	1	1	1	1	1	1	1	0	1	1	1	1	1	1	1	1	1	1	1	1	1	1	1	1	1	1	1	1	0
ENSG00000007168	ENSG00000168092	in_vitro|two_hybrid|		10727864|	BIOGRID|COCIT-HPRD|HPRD|UNILEVER|	1	1	1	1	1	0	0	1	1	1	1	1	1	1	0	1	0	0	1	1	1	1	0	1	1	1	1	0	1	1	1	1	1	1	1	1	1	1	1	1	1	1	1	0
ENSG00000007168	ENSG00000173406	in_vivo|		14578885|	BIOGRID|HPRD|OPHID|UNILEVER|	0	0	0	0	0	0	0	0	0	0	0	0	0	0	0	0	1	0	0	0	0	1	0	0	1	0	1	0	0	0	0	0	0	0	0	0	0	0	0	0	1	0	0	0
ENSG00000007168	ENSG00000204843	in_vivo|	co_expression|domain_domain_interaction|shared_go_annotation|	11889140|14584027|	BIOGRID|HPRD|INTNET|OPHID|UNILEVER|	1	1	1	1	1	1	1	1	1	1	1	1	1	1	1	1	1	1	1	1	1	1	0	1	1	1	1	1	1	1	1	1	1	1	1	1	1	1	1	1	1	1	1	0
ENSG00000007171	ENSG00000075624	in_vitro|		12080081|	HPRD|UNILEVER|	1	1	1	1	1	1	1	1	0	1	1	0	0	1	0	1	1	1	0	1	1	1	1	1	1	1	1	1	1	1	1	1	1	1	0	1	1	1	1	1	1	1	1	1
ENSG00000007171	ENSG00000105974	in_vitro|in_vivo|		11114180|	BIOGRID|HPRD|UNILEVER|	1	0	0	0	1	0	0	0	0	1	1	0	0	0	0	0	0	1	0	1	1	0	0	1	0	0	0	1	1	0	1	1	1	1	0	1	0	0	1	1	1	1	1	1
ENSG00000007171	ENSG00000109062	in_vitro|in_vivo|		12080081|	BIOGRID|HPRD|OPHID|UNILEVER|
ENSG00000007171	ENSG00000128340	in_vitro|in_vivo|two_hybrid|	interolog-mus_musculus|	11457725|	HOMOMINT-Interolog|HPRD|	1	1	1	1	1	1	1	1	0	1	1	0	0	1	0	1	1	1	0	1	1	1	1	1	1	1	1	1	1	1	1	1	1	1	0	1	1	1	1	1	1	1	1	1
ENSG00000007171	ENSG00000130402	in_vitro|		12960352|	HPRD|UNILEVER|
ENSG00000007171	ENSG00000136238	in_vitro|two_hybrid|		11422783|11457725|	BIOGRID|HPRD|OPHID|UNILEVER|	1	1	1	1	1	1	1	1	0	1	1	0	0	1	0	1	1	1	0	1	1	1	1	1	1	1	1	1	1	1	1	1	1	1	0	1	1	1	1	1	1	1	1	1
ENSG00000007171	ENSG00000197122	in_vitro|		16116474|	HPRD|UNILEVER|	0	0	0	1	1	0	0	0	0	0	0	0	0	0	0	0	0	0	0	0	0	0	0	0	0	0	0	0	0	0	0	0	1	0	0	0	0	0	0	0	0	1	0	0
ENSG00000007174	ENSG00000103932	immunoprecipitation|mass_spectrometry|		17643375|	JERONIMO|	1	1	1	0	0	0	1	1	1	0	0	1	1	1	1	1	1	1	1	1	1	0	1	1	0	1	1	1	1	0	0	1	0	1	1	1	1	0	1	1	1	1	1	1
ENSG00000007237	ENSG00000015285	physical_interaction|	co_expression|	11743162|16055720|	HOMOMINT|INTNET|OPHID|	1	1	1	1	1	1	1	1	1	1	1	1	1	1	1	1	1	1	1	1	1	1	1	1	1	1	1	1	1	1	1	1	1	1	1	1	1	1	1	1	1	1	1	1
ENSG00000007237	ENSG00000074706	physical_interaction|	co_expression|domain_domain_interaction|		INTNET|	0	1	1	1	1	1	1	1	1	0	1	0	1	0	0	0	0	1	0	1	0	0	1	1	1	1	1	1	1	1	1	1	1	1	1	1	1	1	1	1	1	0	0	0
ENSG00000007237	ENSG00000100592	physical_interaction|	co_expression|		INTNET|	1	1	1	1	1	1	1	0	1	1	1	1	1	1	1	1	1	0	1	1	1	1	1	1	1	1	1	1	1	1	1	1	1	1	1	1	1	1	1	1	1	0	0	0
ENSG00000007237	ENSG00000124789	physical_interaction|	co_expression|domain_domain_interaction|		INTNET|	1	1	1	1	1	1	1	1	1	1	1	1	1	1	1	1	1	1	1	1	1	1	1	1	1	1	1	1	1	1	1	1	1	1	1	1	1	1	1	1	1	1	1	0
ENSG00000007237	ENSG00000130638	physical_interaction|	co_expression|domain_domain_interaction|		INTNET|	1	1	1	1	1	1	1	1	1	1	1	1	1	1	1	1	1	1	1	1	1	1	1	1	1	1	1	1	1	1	1	1	1	1	1	1	1	1	1	1	1	1	1	1
ENSG00000007237	ENSG00000138592	physical_interaction|	co_expression|interolog-saccharomyces_cerevisiae|interolog-yeast|		COCIT-ORTHOLOGY|HOMOMINT-Interolog|INTNET|ORTHO-core|
ENSG00000007237	ENSG00000143632	in_vitro|in_vivo|		11795944|	HPRD|UNILEVER|	0	0	0	0	0	0	0	0	1	0	0	0	0	0	0	0	0	1	0	1	1	0	1	0	0	0	0	0	1	0	0	0	0	0	1	0	0	0	0	1	1	0	1	1
ENSG00000007255	ENSG00000054116	two_hybrid|two_hybrid_test|	interolog-yeast|	16189514|	BIOGRID|CCSB-twohybrid|HPRD|ORTHO-noncore|UNILEVER|	1	1	1	1	1	1	1	1	1	1	1	1	1	1	1	1	1	1	1	1	1	1	1	1	0	1	1	1	1	1	1	1	1	1	1	1	1	1	0	1	1	1	1	1
ENSG00000007255	ENSG00000100316	physical_interaction|	co_expression|domain_domain_interaction|		INTNET|
ENSG00000007255	ENSG00000100842	two_hybrid|two_hybrid_test|		16189514|	BIOGRID|CCSB-twohybrid|HPRD|UNILEVER|	0	1	0	0	0	0	0	0	0	1	0	1	0	1	0	1	1	1	1	1	0	1	1	1	0	1	1	1	1	1	1	1	1	1	1	1	1	1	1	1	1	1	1	1
ENSG00000007255	ENSG00000105991	physical_interaction|two_hybrid|two_hybrid_test|	co_expression|domain_domain_interaction|	16189514|	BIOGRID|CCSB-twohybrid|HPRD|INTNET|UNILEVER|	0	0	0	0	0	0	0	0	0	0	0	0	0	0	0	0	1	0	0	0	0	0	0	0	0	0	0	0	0	0	0	0	0	0	0	0	0	0	0	0	0	0	0	0
ENSG00000007255	ENSG00000160218	physical_interaction|	co_expression|domain_domain_interaction|		INTNET|	1	1	1	1	1	1	1	1	1	0	1	1	1	1	1	1	1	1	1	1	1	1	1	1	0	1	1	1	1	1	1	1	1	1	1	1	1	1	1	1	1	1	1	1
ENSG00000007255	ENSG00000173465	two_hybrid|two_hybrid_test|	share_upstream_motif|	16189514|	BIOGRID|CCSB-twohybrid|HPRD|UNILEVER|	0	0	0	1	1	1	1	1	1	1	1	0	1	1	0	0	0	1	0	0	0	1	0	0	0	0	0	0	0	0	0	0	0	0	0	0	0	0	0	0	0	0	1	1
ENSG00000007255	ENSG00000196459	physical_interaction|	co_expression|domain_domain_interaction|		INTNET|	1	1	1	1	1	1	1	1	1	1	1	1	1	1	1	1	1	1	1	1	1	0	1	1	0	1	1	1	1	1	1	1	1	1	1	1	1	1	1	1	1	1	1	1
ENSG00000007255	ENSG00000197275	two_hybrid|two_hybrid_test|		16189514|	BIOGRID|CCSB-twohybrid|HPRD|UNILEVER|	1	0	0	0	0	0	1	1	0	1	1	1	1	1	1	1	1	0	0	0	0	0	0	0	0	0	0	0	0	0	0	0	0	0	0	0	0	0	0	0	0	0	0	0
ENSG00000007264	ENSG00000089159	in_vitro|		10080957|	BIOGRID|COCIT-HPRD|HPRD|OPHID|UNILEVER|	0	1	1	0	1	1	1	1	1	0	1	0	0	0	0	1	1	0	0	1	0	0	0	1	0	0	0	1	1	1	0	1	1	1	0	0	1	1	0	0	1	0	1	0
ENSG00000007264	ENSG00000120899	in_vitro|in_vivo|		12063569|	BIOGRID|HPRD|OPHID|UNILEVER|	0	1	1	0	1	1	1	1	1	0	0	0	0	0	0	0	0	0	0	0	0	0	0	0	0	0	0	0	1	0	0	0	1	1	0	0	1	1	0	0	0	0	0	0
ENSG00000007264	ENSG00000135218	in_vivo|		9171348|	BIOGRID|COCIT-HPRD|HPRD|OPHID|UNILEVER|	0	1	1	0	1	0	0	0	0	0	1	0	0	0	0	0	0	0	0	1	0	0	0	0	0	0	0	0	0	0	0	0	0	0	0	0	0	0	0	0	0	0	1	0
ENSG00000007264	ENSG00000141736	in_vitro|in_vivo|		12122014|16273093|	BIOGRID|BIOVERSE|COCIT-HPRD|HOMOMINT|HPRD|OPHID|UNILEVER|	0	0	0	0	0	0	1	0	0	0	0	0	0	0	0	1	0	0	0	0	0	0	0	0	0	0	0	0	0	0	0	0	0	0	0	0	0	0	0	0	1	0	1	0
ENSG00000007264	ENSG00000147507	in_vitro|in_vivo|		1722201|9171348|	BIOVERSE|HPRD|UNILEVER|	0	1	1	0	1	1	1	1	1	0	1	0	0	0	0	1	1	0	0	1	0	0	0	1	0	0	0	0	1	1	0	1	1	1	0	0	1	0	0	0	1	0	1	0
ENSG00000007264	ENSG00000157404	in_vitro|		7536744|9038210|	BIOGRID|BIOVERSE|COCIT-HPRD|HPRD|OPHID|UNILEVER|	0	0	1	0	0	1	1	0	0	0	1	0	0	0	0	0	1	0	0	1	0	0	0	0	0	0	0	1	1	1	0	1	1	1	0	0	1	1	0	0	1	0	1	0
ENSG00000007264	ENSG00000182944	physical_interaction|two_hybrid|two_hybrid_test|two_hybridpooling|	co_expression|domain_domain_interaction|	16189514|	BIOGRID|CCSB-twohybrid|HOMOMINT|HPRD|INTACT|INTNET|OPHID|UNILEVER|	0	0	0	0	0	0	0	0	0	0	0	0	0	0	0	0	0	0	0	0	0	0	0	0	0	0	0	0	0	0	0	0	0	0	0	0	0	0	0	0	0	0	0	0
ENSG00000007264	ENSG00000197122	affinitycapture_ms|in_vitro|literature|		16189514|7530249|	BIOGRID|BIOVERSE|CCSB-curated|HPRD|UNILEVER|	0	0	0	0	1	0	0	0	0	0	0	0	0	0	0	0	0	0	0	0	0	0	0	0	0	0	0	0	0	0	0	0	1	0	0	0	0	0	0	0	0	0	0	0
ENSG00000007264	ENSG00000198400	in_vivo|		10329710|	BIOGRID|COCIT-HPRD|HPRD|OPHID|UNILEVER|	0	0	0	0	0	0	0	0	0	0	0	0	0	0	0	0	0	0	0	0	0	0	0	0	0	0	0	0	0	0	0	0	0	0	0	0	0	0	0	0	0	0	0	0
ENSG00000007312	ENSG00000010810	in_vitro|in_vivo|		9531288|	HPRD|UNILEVER|	0	1	0	1	1	1	1	1	1	1	1	1	1	1	1	1	0	1	1	1	0	0	1	0	1	0	0	0	0	0	0	0	0	0	0	1	0	0	0	0	0	0	0	1
ENSG00000007312	ENSG00000105369	in_vivo|	co_expression|cocitation|domain_domain_interaction|shared_go_annotation|	15892868|1591006|8656670|	BIOGRID|COCIT-COCIT|COCIT-HPRD|HPRD|INTNET|OPHID|UNILEVER|	0	1	0	0	1	1	1	1	1	1	1	1	1	1	1	1	0	1	1	1	0	0	1	0	0	0	0	0	0	0	0	0	0	0	0	1	0	0	0	0	0	0	0	1
ENSG00000007312	ENSG00000110448	in_vivo|		7512031|	HPRD|UNILEVER|	0	1	0	0	1	0	1	1	1	0	0	1	1	1	1	1	0	1	1	1	0	0	1	0	0	0	0	0	0	0	0	0	0	0	0	1	0	0	0	0	0	0	0	1
ENSG00000007312	ENSG00000111679	in_vivo|		7539038|	HPRD|	0	1	0	1	1	1	1	1	1	1	1	1	1	1	1	1	0	1	1	1	0	0	1	0	1	0	0	0	0	0	0	0	0	0	0	1	0	0	0	0	0	0	0	1
ENSG00000007312	ENSG00000115085	in_vitro|		12393534|	HPRD|UNILEVER|	0	1	0	0	1	1	1	1	0	0	1	1	0	0	0	0	0	1	1	1	0	0	0	0	0	0	0	0	0	0	0	0	0	0	0	0	0	0	0	0	0	0	0	0
ENSG00000007312	ENSG00000136573	in_vivo|		7592958|	BIOGRID|HPRD|UNILEVER|	0	1	0	0	1	0	1	1	1	0	0	0	1	1	1	1	0	0	1	1	0	0	0	0	0	0	0	0	0	0	0	0	0	0	0	0	0	0	0	0	0	0	0	0
ENSG00000007312	ENSG00000147507	in_vitro|in_vivo|		9531288|	HPRD|UNILEVER|	0	1	0	1	1	1	1	1	1	1	1	0	1	1	1	1	0	1	1	1	0	0	1	0	1	0	0	0	0	0	0	0	0	0	0	1	0	0	0	0	0	0	0	1
ENSG00000007312	ENSG00000165025	in_vitro|in_vivo|		12453414|7538118|	HPRD|UNILEVER|	0	1	0	1	1	1	0	0	1	1	1	0	1	0	0	1	0	1	1	0	0	0	1	0	0	0	0	0	0	0	0	0	0	0	0	0	0	0	0	0	0	0	0	0
ENSG00000007312	ENSG00000169398	in_vitro|in_vivo|		11389892|	HPRD|	0	0	0	1	1	1	1	1	1	1	1	1	1	1	1	1	0	1	1	1	0	0	1	0	1	0	0	0	0	0	0	0	0	0	0	1	0	0	0	0	0	0	0	1
ENSG00000007312	ENSG00000177455	in_vivo|	co_expression|domain_domain_interaction|shared_go_annotation|	9120258|	BIOGRID|HPRD|INTNET|UNILEVER|	0	1	0	1	1	1	1	0	1	1	1	1	1	1	1	1	0	1	1	1	0	0	1	0	1	0	0	0	0	0	0	0	0	0	0	1	0	0	0	0	0	0	0	1
ENSG00000007312	ENSG00000182866	in_vitro|		8077654|	HPRD|	0	1	0	1	1	1	1	1	1	0	1	1	1	1	1	1	0	1	1	1	0	0	1	0	0	0	0	0	0	0	0	0	0	0	0	1	0	0	0	0	0	0	0	1
ENSG00000007312	ENSG00000198851	in_vitro|in_vivo|		7541024|	BIOGRID|HPRD|OPHID|UNILEVER|	0	1	0	1	1	1	1	1	1	1	1	1	1	1	1	1	0	1	1	1	0	0	1	0	1	0	0	0	0	0	0	0	0	0	0	1	0	0	0	0	0	0	0	1
ENSG00000007314	ENSG00000075711	in_vitro|		16637659|	HPRD|	0	0	0	0	0	0	0	0	1	0	1	0	0	0	0	0	0	0	0	0	0	0	0	0	0	0	0	0	0	0	0	0	0	0	0	0	0	0	0	0	0	0	0	0
ENSG00000007314	ENSG00000082458	in_vitro|		16637659|	HPRD|	0	0	0	0	0	0	0	0	1	0	0	0	0	0	0	0	0	0	0	0	0	0	0	0	0	0	0	0	0	0	0	0	0	0	0	0	0	0	0	0	0	0	0	0
ENSG00000007314	ENSG00000101400	in_vivo|	co_expression|shared_go_annotation|	9412493|	BIOGRID|HPRD|INTNET|UNILEVER|	0	0	0	0	0	0	0	0	1	0	1	0	0	0	0	0	0	0	0	0	0	0	0	0	0	0	0	0	0	0	0	0	0	0	0	0	0	0	0	0	0	0	0	0
ENSG00000007314	ENSG00000132849	in_vitro|		16637659|	HPRD|	0	0	0	0	0	0	0	0	0	0	0	0	0	0	0	0	0	0	0	0	0	0	0	0	0	0	0	0	0	0	0	0	0	0	0	0	0	0	0	0	0	0	0	0
ENSG00000007314	ENSG00000150672	in_vitro|		16637659|	HPRD|	0	0	0	0	0	0	0	0	0	0	0	0	0	0	0	0	0	0	0	0	0	0	0	0	0	0	0	0	0	0	0	0	0	0	0	0	0	0	0	0	0	0	0	0
ENSG00000007314	ENSG00000168807	in_vivo|		9412493|	BIOGRID|HPRD|UNILEVER|	0	0	0	0	0	0	0	0	1	0	1	0	0	0	0	0	0	0	0	0	0	0	0	0	0	0	0	0	0	0	0	0	0	0	0	0	0	0	0	0	0	0	0	0
ENSG00000007314	ENSG00000172164	in_vitro|		9412493|	BIOGRID|HPRD|UNILEVER|	0	0	0	0	0	0	0	0	0	0	0	0	0	0	0	0	0	0	0	0	0	0	0	0	0	0	0	0	0	0	0	0	0	0	0	0	0	0	0	0	0	0	0	0
ENSG00000007372	ENSG00000051128	physical_interaction|two_hybrid|		16098226|	HPRD|INTACT|UNILEVER|	1	0	0	0	0	0	0	0	0	0	0	1	0	0	0	0	1	0	0	0	0	0	0	0	1	1	1	0	1	1	1	1	1	1	1	0	1	0	1	1	1	0	0	0
ENSG00000007372	ENSG00000064393	in_vitro|in_vivo|		16407227|	HPRD|UNILEVER|	1	0	0	0	0	0	0	0	0	0	0	0	0	0	0	0	0	0	0	0	0	0	0	0	1	1	1	0	1	1	1	1	1	1	1	0	1	0	1	1	1	0	0	0
ENSG00000007372	ENSG00000075711	in_vitro|		16637659|	HPRD|	1	0	0	0	0	0	0	0	0	0	0	1	0	0	0	0	1	0	0	0	0	0	0	0	1	1	1	0	1	1	1	1	1	1	1	0	1	0	1	1	1	0	0	0
ENSG00000007372	ENSG00000088986	two_hybrid|		16098226|	HPRD|UNILEVER|	1	0	0	0	0	0	0	0	0	0	0	1	0	0	0	0	1	0	0	0	0	0	0	0	1	1	1	0	1	1	1	1	1	1	1	0	1	0	1	1	1	0	0	0
ENSG00000007372	ENSG00000099882	in_vitro|		16637659|	HPRD|
ENSG00000007372	ENSG00000100146	two_hybrid|		16582099|	HPRD|	0	0	0	0	0	0	0	0	0	0	0	0	0	0	0	0	0	0	0	0	0	0	0	0	1	1	1	0	1	1	1	1	1	1	1	0	1	0	1	1	1	0	0	0
ENSG00000007372	ENSG00000100393	in_vitro|in_vivo|		10506141|	HPRD|UNILEVER|	1	0	0	0	0	0	0	0	0	0	0	1	0	0	0	0	1	0	0	0	0	0	0	0	0	1	0	0	1	1	0	0	1	1	1	0	1	0	0	1	0	0	0	0
ENSG00000007372	ENSG00000112592	in_vitro|in_vivo|		10359315|	BIOGRID|HPRD|OPHID|UNILEVER|	1	0	0	0	0	0	0	0	0	0	0	1	0	0	0	0	1	0	0	0	0	0	0	0	1	1	1	0	1	1	0	1	1	1	1	0	1	0	1	1	1	0	0	0
ENSG00000007372	ENSG00000117408	in_vitro|in_vivo|physical_interaction|two_hybrid|two_hybrid_test|two_hybridpooling|	co_expression|domain_domain_interaction|	15143176|16189514|	BIND|BIOGRID|CCSB-twohybrid|HOMOMINT|HPRD|INTACT|INTNET|OPHID|UNILEVER|	1	0	0	0	0	0	0	0	0	0	0	1	0	0	0	0	1	0	0	0	0	0	0	0	1	1	1	0	1	1	1	1	1	1	1	0	1	0	1	1	1	0	0	0
ENSG00000007372	ENSG00000119614	in_vitro|		11069920|	BIOGRID|HPRD|UNILEVER|
ENSG00000007372	ENSG00000120094	affinity_chromatography|in_vitro|other|pull_down|		11069920|	BIND|BIOGRID|HPRD|OPHID|UNILEVER|	1	0	0	0	0	0	0	0	0	0	0	1	0	0	0	0	1	0	0	0	0	0	0	0	1	1	1	0	1	1	1	1	1	1	1	0	1	0	0	1	0	0	0	0
ENSG00000007372	ENSG00000127616	in_vivo|		16675956|	HPRD|	1	0	0	0	0	0	0	0	0	0	0	1	0	0	0	0	1	0	0	0	0	0	0	0	1	1	1	0	1	1	1	1	1	1	1	0	1	0	1	1	1	0	0	0
ENSG00000007372	ENSG00000131504	in_vitro|in_vivo|two_hybrid|		12324464|	HPRD|UNILEVER|	1	0	0	0	0	0	0	0	0	0	0	1	0	0	0	0	1	0	0	0	0	0	0	0	1	1	1	0	1	1	1	1	1	1	1	0	1	0	1	1	1	0	0	0
ENSG00000007372	ENSG00000132849	in_vitro|		16637659|	HPRD|	0	0	0	0	0	0	0	0	0	0	0	0	0	0	0	0	0	0	0	0	0	0	0	0	0	1	0	0	0	0	0	0	0	0	0	0	0	0	0	0	0	0	0	0
ENSG00000007372	ENSG00000134438	in_vitro|in_vivo|	cocitation|	10766016|11069920|15892868|9177348|	BIOGRID|COCIT-COCIT|HPRD|OPHID|UNILEVER|	0	0	0	0	0	0	0	0	0	0	0	0	0	0	0	0	0	0	0	0	0	0	0	0	0	1	0	0	0	1	0	0	0	0	0	0	0	0	0	0	0	0	0	0
ENSG00000007372	ENSG00000134595	in_vitro|		12710953|	BIOGRID|HPRD|OPHID|UNILEVER|	0	0	0	0	0	0	0	0	0	0	0	0	0	0	0	0	0	0	0	0	0	0	0	0	0	0	0	0	0	1	1	1	0	0	1	0	0	0	0	0	1	0	0	0
ENSG00000007372	ENSG00000138083	in_vivo|	cocitation|	11069920|11554737|15892868|8575305|	BIOGRID|COCIT-COCIT|HPRD|OPHID|UNILEVER|	0	0	0	0	0	0	0	0	0	0	0	1	0	0	0	0	0	0	0	0	0	0	0	0	0	1	1	0	0	1	1	0	0	0	1	0	1	0	1	0	1	0	0	0
ENSG00000007372	ENSG00000138835	in_vitro|		16637659|	HPRD|	1	0	0	0	0	0	0	0	0	0	0	0	0	0	0	0	1	0	0	0	0	0	0	0	1	0	1	0	1	0	1	0	1	1	1	0	1	0	1	1	1	0	0	0
ENSG00000007372	ENSG00000154370	physical_interaction|two_hybrid|		16098226|	HPRD|INTACT|UNILEVER|	1	0	0	0	0	0	0	0	0	0	0	1	0	0	0	0	1	0	0	0	0	0	0	0	1	1	1	0	1	1	1	1	1	1	1	0	1	0	1	1	1	0	0	0
ENSG00000007372	ENSG00000163064	in_vitro|		11069920|	HPRD|UNILEVER|	0	0	0	0	0	0	0	0	0	0	0	0	0	0	0	0	0	0	0	0	0	0	0	0	1	0	1	0	0	0	0	0	0	1	1	0	0	0	1	1	0	0	0	0
ENSG00000007372	ENSG00000165556	in_vitro|in_vivo|		10506141|	BIOGRID|COCIT-HPRD|HPRD|OPHID|UNILEVER|	0	0	0	0	0	0	0	0	0	0	0	0	0	0	0	0	0	0	0	0	0	0	0	0	0	0	0	0	0	0	0	0	0	0	0	0	0	0	0	0	0	0	0	0
ENSG00000007372	ENSG00000181449	in_vivo|literature_annotated_complex:pax6-sox2_dna-protein_complex(mi:0413-_electrophoretic_mobility_shift_assay)|		11358870|12710953|12923055|	BIOGRID|CORUM|OPHID|	1	0	0	0	0	0	0	0	0	0	0	1	0	0	0	0	1	0	0	0	0	0	0	0	1	1	1	0	1	1	1	1	1	1	1	0	1	0	1	1	1	0	0	0
ENSG00000007372	ENSG00000185630	affinity_chromatography|in_vitro|other|pull_down|		11069920|	BIND|BIOVERSE|COCIT-BIND|HPRD|OPHID|UNILEVER|	0	0	0	0	0	0	0	0	0	0	0	0	0	0	0	0	0	0	0	0	0	0	0	0	0	0	0	0	0	0	0	0	0	0	0	0	0	0	0	0	0	0	0	0
ENSG00000007372	ENSG00000187098	affinitycapture_ms|in_vivo|literature|	share_mouse_phenotype|share_upstream_motif|	11350962|16189514|	BIOGRID|CCSB-curated|HPRD|OPHID|UNILEVER|	1	0	0	0	0	0	0	0	0	0	0	0	0	0	0	0	1	0	0	0	0	0	0	0	1	0	1	0	1	1	1	1	1	1	1	0	1	0	1	1	1	0	0	0
ENSG00000007372	ENSG00000197063	affinitycapture_ms|in_vitro|in_vivo|literature|		11036080|16189514|	BIOGRID|CCSB-curated|HPRD|OPHID|UNILEVER|	1	0	0	0	0	0	0	0	0	0	0	0	0	0	0	0	1	0	0	0	0	0	0	0	0	1	1	0	1	1	1	1	1	1	1	0	0	0	1	1	0	0	0	0
ENSG00000007384	ENSG00000163235	in_vitro|in_vivo|		15965977|	HPRD|UNILEVER|
ENSG00000007392	ENSG00000100028	physical_interaction|	co_expression|domain_domain_interaction|interolog-yeast|		BIOVERSE|COCIT-ORTHOLOGY|INTNET|ORTHO-core|	1	1	1	1	1	1	1	1	1	1	1	1	1	1	1	1	1	1	1	1	1	1	1	0	0	1	1	1	1	0	1	1	0	1	1	1	0	1	0	1	1	1	1	1
ENSG00000007392	ENSG00000103254	lacz4-two_hybrid|physical_interaction|two_hybrid|two_hybridpooling|		16169070|	HPRD|INTACT|MDC|OPHID|UNILEVER|
ENSG00000007392	ENSG00000104852	physical_interaction|	co_expression|domain_domain_interaction|interolog-yeast|		COCIT-ORTHOLOGY|INTNET|ORTHO-core|	1	1	1	1	1	1	1	1	1	1	1	1	1	1	1	1	1	1	1	1	1	1	1	1	1	1	1	1	1	1	1	1	1	1	1	1	1	1	1	1	1	1	1	1
ENSG00000007392	ENSG00000106290	physical_interaction|	co_expression|domain_domain_interaction|interolog-yeast|		INTNET|OPHID|ORTHO-noncore|
ENSG00000007392	ENSG00000108055	physical_interaction|	co_expression|domain_domain_interaction|		INTNET|OPHID|	1	1	1	1	1	1	1	1	1	1	1	1	1	1	1	1	1	1	1	1	1	1	0	0	1	1	1	1	0	1	1	1	1	1	1	1	1	1	1	1	1	0	0	0
ENSG00000007392	ENSG00000113649	physical_interaction|two_hybrid|		15383276|	HPRD|INTACT|UNILEVER|	1	1	1	1	1	1	1	1	1	1	1	1	1	1	1	1	1	1	1	1	1	1	1	1	1	1	1	1	1	1	1	1	1	1	1	1	1	1	1	1	1	1	0	0
ENSG00000007392	ENSG00000116001	physical_interaction|	co_expression|domain_domain_interaction|interolog-yeast|		COCIT-ORTHOLOGY|INTNET|ORTHO-core|	1	1	1	1	1	1	1	1	1	1	1	1	1	1	1	1	1	1	1	1	1	1	1	1	1	1	1	1	1	1	1	1	1	1	1	1	1	1	1	1	1	1	1	1
ENSG00000007392	ENSG00000117360	physical_interaction|	co_expression|domain_domain_interaction|interolog-yeast|		INTNET|ORTHO-noncore|	0	0	1	1	1	1	1	1	1	1	1	1	1	0	0	1	1	1	1	1	0	1	1	0	0	0	0	0	0	0	0	0	0	1	1	1	0	0	0	1	1	0	0	0
ENSG00000007392	ENSG00000124562	physical_interaction|	co_expression|domain_domain_interaction|		INTNET|	1	1	1	1	1	1	1	1	1	1	1	1	1	1	1	1	1	1	1	1	1	1	1	1	1	1	1	1	1	1	1	1	1	1	1	1	1	1	1	1	1	1	1	1
ENSG00000007392	ENSG00000125743	physical_interaction|	co_expression|domain_domain_interaction|interolog-yeast|		BIOVERSE|COCIT-ORTHOLOGY|INTNET|ORTHO-core|	1	1	1	1	1	1	1	1	1	1	1	1	1	1	1	1	1	1	1	1	1	1	1	1	1	1	1	1	1	1	1	1	1	1	1	1	1	1	1	1	1	1	1	1
ENSG00000007392	ENSG00000125835	physical_interaction|	co_expression|domain_domain_interaction|		INTNET|	1	1	1	1	1	1	1	1	1	1	1	1	1	1	1	1	1	1	1	1	1	1	1	1	1	1	1	1	1	1	1	1	1	1	1	1	1	1	1	1	1	1	1	1
ENSG00000007392	ENSG00000130222	physical_interaction|two_hybrid|		15383276|	HPRD|INTACT|UNILEVER|	0	1	0	0	0	0	0	0	0	0	0	0	0	0	1	0	0	1	0	0	1	1	1	0	0	0	1	1	0	0	0	0	0	0	1	0	0	0	0	1	0	1	1	1
ENSG00000007392	ENSG00000136937	physical_interaction|	co_expression|domain_domain_interaction|		INTNET|	1	1	1	1	1	1	1	1	1	1	1	1	1	1	1	0	1	0	0	1	1	0	0	0	1	1	0	1	1	0	0	1	1	1	1	1	0	1	0	0	0	0	1	0
ENSG00000007392	ENSG00000139343	physical_interaction|	co_expression|domain_domain_interaction|interolog-yeast|		BIOVERSE|INTNET|ORTHO-noncore|	1	1	1	1	1	1	1	1	1	1	1	1	1	1	1	1	1	1	1	1	1	1	1	1	1	1	1	1	1	1	1	1	1	1	1	1	1	1	1	1	1	1	1	1
ENSG00000007392	ENSG00000143977	physical_interaction|	co_expression|domain_domain_interaction|		BIOVERSE|INTNET|
ENSG00000007392	ENSG00000151247	physical_interaction|	co_expression|domain_domain_interaction|interolog-yeast|		INTNET|OPHID|ORTHO-noncore|	0	0	1	0	0	0	0	0	0	1	1	1	1	1	1	1	1	0	0	0	0	1	0	1	1	0	0	0	1	1	1	1	1	1	1	1	0	1	0	1	1	0	0	0
ENSG00000007392	ENSG00000204498	anti_baitcoip|coip|immunoprecipitation|mass_spectrometry|physical_interaction|		17353931|	EWING|INTACT|UNILEVER|	0	0	1	1	0	1	0	0	1	0	0	0	1	1	1	0	0	0	0	0	0	0	0	1	0	0	0	0	1	0	0	0	0	0	0	0	0	0	0	1	0	0	1	0
ENSG00000007392	ENSG00000205937	anti_baitcoip|immunoprecipitation|mass_spectrometry|physical_interaction|		17353931|	EWING|INTACT|	1	1	1	1	1	1	1	1	1	1	1	1	1	1	1	1	1	1	1	1	1	1	1	1	1	1	1	1	1	1	1	1	1	1	1	1	1	1	1	1	1	1	1	1
ENSG00000007516	ENSG00000181790	in_vivo|two_hybrid|		9790924|	BIOGRID|HPRD|OPHID|UNILEVER|	0	0	0	0	0	0	0	0	0	0	0	0	0	0	0	0	0	0	0	0	0	0	0	0	0	0	0	0	0	0	0	0	0	0	0	0	0	0	0	0	0	0	0	0
ENSG00000007541	ENSG00000100564	affinitycapture_ms|direct_complex|in_vitro|literature|literature_annotated_complex:gpi-gnt_activity_complex(mi:0004-_affinity_chromatography_technologies)|share_go_function|	co_expression|co_expression_johnson|cocitation|domain_domain_interaction|share_go_process|shared_go_annotation|	15892868|16189514|9463366|	BIOGRID|CCSB-curated|COCIT-COCIT|CORUM|HPRD|INTNET|OPHID|REACTOME|UNILEVER|	1	1	1	1	1	1	1	1	1	1	1	1	1	1	1	1	1	1	0	1	1	1	1	0	0	1	0	1	0	0	0	1	1	0	1	1	0	0	0	1	1	0	1	0
ENSG00000007541	ENSG00000135845	affinitycapture_ms|direct_complex|in_vitro|in_vivo|literature|literature_annotated_complex:gpi-gnt_activity_complex(mi:0004-_affinity_chromatography_technologies)|share_go_function|	co_expression|cocitation|domain_domain_interaction|share_go_process|shared_go_annotation|	11418246|15892868|16189514|7768896|8806613|8900170|9463366|9729469|	BIOGRID|CCSB-curated|COCIT-COCIT|CORUM|HPRD|INTNET|OPHID|REACTOME|UNILEVER|	1	1	1	1	1	1	1	1	1	1	1	1	1	1	1	1	1	1	1	1	1	1	1	0	1	0	0	1	0	1	1	1	1	0	1	1	1	0	1	1	1	0	1	1
ENSG00000007541	ENSG00000165195	affinitycapture_ms|direct_complex|in_vitro|literature|literature_annotated_complex:gpi-gnt_activity_complex(mi:0004-_affinity_chromatography_technologies)|share_go_function|	cocitation|	11418246|15892868|16189514|7768896|8806613|9463366|9729469|	BIOGRID|CCSB-curated|COCIT-COCIT|CORUM|HPRD|OPHID|REACTOME|UNILEVER|	0	0	1	1	1	0	1	1	0	1	1	1	1	1	1	1	1	0	0	0	0	0	0	0	0	0	0	0	0	0	0	0	0	0	0	0	0	0	0	0	0	0	0	0
ENSG00000007541	ENSG00000170365	affinitycapture_ms|complementation_assay|literature|two_hybrid|		15231748|16189514|	BIOGRID|CCSB-curated|HOMOMINT|HPRD|OPHID|UNILEVER|	1	0	1	1	0	1	0	0	0	1	1	1	0	0	0	1	0	1	1	1	1	1	1	0	1	1	0	1	0	1	1	1	1	0	1	1	1	0	0	1	1	0	1	1
ENSG00000007866	ENSG00000018408	physical_interaction|two_hybrid|two_hybrid_test|two_hybridpooling|	co_expression|domain_domain_interaction|	16189514|	BIOGRID|CCSB-twohybrid|HPRD|INTACT|INTNET|OPHID|UNILEVER|	1	0	1	0	0	0	0	0	0	1	0	0	0	0	0	0	0	0	0	0	0	0	0	0	0	0	0	0	0	0	0	0	0	0	0	0	0	0	0	0	1	0	1	0
ENSG00000007866	ENSG00000102243	in_vitro|in_vivo|two_hybrid|		10518497|	BIOGRID|HPRD|OPHID|UNILEVER|	0	0	0	0	0	0	0	0	0	0	0	0	0	0	0	0	0	0	1	0	0	1	0	0	0	0	0	0	0	0	0	0	1	0	0	1	0	0	0	0	0	0	0	0
ENSG00000007866	ENSG00000137693	in_vitro|in_vivo|		11358867|	BIOGRID|HPRD|OPHID|	1	0	0	0	0	0	0	0	0	0	0	0	0	0	0	0	0	0	0	0	0	0	0	0	0	0	0	0	0	0	0	0	0	0	0	0	0	0	0	0	0	0	1	0
ENSG00000007866	ENSG00000154310	anti_baitcoip|coip|immunoprecipitation|mass_spectrometry|physical_interaction|		17353931|	EWING|INTACT|UNILEVER|	1	0	1	0	0	0	0	0	1	1	0	1	0	0	0	1	0	0	1	0	0	1	0	0	0	0	0	1	0	0	0	0	1	0	0	1	1	0	0	0	1	1	1	1
ENSG00000007866	ENSG00000175029	physical_interaction|two_hybrid|two_hybrid_test|two_hybridpooling|	co_expression|domain_domain_interaction|	16189514|	BIOGRID|CCSB-twohybrid|HOMOMINT|HPRD|INTACT|INTNET|OPHID|UNILEVER|	1	0	1	0	0	0	0	0	1	1	0	1	0	0	0	1	0	0	1	0	0	1	0	0	0	0	0	1	0	0	0	0	1	0	0	1	1	0	0	0	1	1	1	1
ENSG00000007908	ENSG00000026508	in_vitro|in_vivo|		11402070|	BIOGRID|COCIT-HPRD|HPRD|UNILEVER|	0	0	0	0	0	0	0	0	0	0	0	0	0	0	0	1	0	0	0	0	0	0	0	0	0	0	0	0	0	0	0	0	0	0	0	0	0	0	1	0	1	0	0	0
ENSG00000007908	ENSG00000035403	in_vitro|		8609175|	BIOGRID|HPRD|OPHID|UNILEVER|	0	0	0	0	0	0	0	0	0	0	0	0	0	0	0	0	0	0	0	0	0	0	0	0	0	0	0	0	0	0	0	0	0	0	0	0	0	0	0	0	0	0	0	0
ENSG00000007908	ENSG00000077522	in_vitro|		8609175|	BIOGRID|HPRD|OPHID|UNILEVER|	0	0	0	0	0	0	0	0	0	0	0	0	0	0	0	1	0	0	0	0	0	0	0	0	0	0	0	0	0	0	0	0	0	0	0	0	0	0	1	0	1	0	0	0
ENSG00000007908	ENSG00000089159	in_vitro|		8609175|	BIOGRID|HPRD|OPHID|UNILEVER|	0	0	0	0	0	0	0	0	0	0	0	0	0	0	0	1	0	0	0	0	0	0	0	0	0	0	0	0	0	0	0	0	0	0	0	0	0	0	1	0	1	0	0	0
ENSG00000007908	ENSG00000090863	in_vitro|in_vivo|		11404363|	BIOGRID|HPRD|OPHID|UNILEVER|
ENSG00000007908	ENSG00000110876	in_vitro|in_vivo|		8621728|9128259|	BIOGRID|BIOVERSE|COCIT-HPRD|HPRD|OPHID|UNILEVER|	0	0	0	0	0	0	0	0	0	0	0	0	0	0	0	0	0	0	0	0	0	0	0	0	0	0	0	0	0	0	0	0	0	0	0	0	0	0	0	0	0	0	0	0
ENSG00000007908	ENSG00000124181	in_vitro|		12960351|	BIOGRID|COCIT-HPRD|HPRD|OPHID|UNILEVER|	0	0	0	0	0	0	0	0	0	0	0	0	0	0	0	1	0	0	0	0	0	0	0	0	0	0	0	0	0	0	0	0	0	0	0	0	0	0	1	0	1	0	0	0
ENSG00000007908	ENSG00000149131	in_vivo|		14568956|	BIOGRID|HPRD|OPHID|UNILEVER|	0	0	0	0	0	0	0	0	0	0	0	0	0	0	0	1	0	0	0	0	0	0	0	0	0	0	0	0	0	0	0	0	0	0	0	0	0	0	1	0	1	0	0	0
ENSG00000007908	ENSG00000169398	in_vitro|		8609175|	BIOGRID|HPRD|OPHID|UNILEVER|	0	0	0	0	0	0	0	0	0	0	0	0	0	0	0	1	0	0	0	0	0	0	0	0	0	0	0	0	0	0	0	0	0	0	0	0	0	0	1	0	1	0	0	0
ENSG00000007908	ENSG00000179295	in_vitro|		11602579|	BIOGRID|COCIT-HPRD|HPRD|OPHID|UNILEVER|	0	0	0	0	0	0	0	0	0	0	0	0	0	0	0	1	0	0	0	0	0	0	0	0	0	0	0	0	0	0	0	0	0	0	0	0	0	0	1	0	1	0	0	0
ENSG00000007908	ENSG00000188404	in_vitro|		9024699|	BIOGRID|BIOVERSE|HPRD|OPHID|UNILEVER|	0	0	0	0	0	0	0	0	0	0	0	0	0	0	0	1	0	0	0	0	0	0	0	0	0	0	0	0	0	0	0	0	0	0	0	0	0	0	1	0	1	0	0	0
ENSG00000007908	ENSG00000196924	in_vitro|		8609175|	BIOGRID|HPRD|OPHID|UNILEVER|	0	0	0	0	0	0	0	0	0	0	0	0	0	0	0	1	0	0	0	0	0	0	0	0	0	0	0	0	0	0	0	0	0	0	0	0	0	0	1	0	1	0	0	0
ENSG00000007923	ENSG00000184489	anti_baitcoip|coip|immunoprecipitation|mass_spectrometry|physical_interaction|		17353931|	EWING|INTACT|UNILEVER|
ENSG00000007923	ENSG00000197448	anti_baitcoip|coip|immunoprecipitation|mass_spectrometry|physical_interaction|		17353931|	EWING|INTACT|UNILEVER|
ENSG00000007944	ENSG00000099810	affinitycapture_ms|in_vitro|literature|two_hybrid|		12826659|16189514|	BIOGRID|CCSB-curated|HOMOMINT|HPRD|OPHID|UNILEVER|	0	0	0	0	0	0	0	0	0	1	1	0	1	1	1	0	0	0	0	0	0	0	0	0	0	0	0	0	0	0	1	0	0	0	0	0	0	0	0	0	0	0	0	0
ENSG00000007944	ENSG00000118680	in_vivo|two_hybrid|		10593918|	HPRD|UNILEVER|
ENSG00000007944	ENSG00000144785	in_vitro|in_vivo|two_hybrid|		12826659|	HPRD|UNILEVER|	0	1	1	1	1	1	1	1	1	1	1	0	1	1	1	1	1	1	1	1	1	1	1	1	1	0	0	1	1	1	1	1	1	1	1	0	0	1	0	1	1	1	1	1
ENSG00000007952	ENSG00000051523	in_vitro|in_vivo|		15322091|	BIND|HPRD|UNILEVER|	1	1	1	1	1	0	0	0	0	0	0	1	0	1	1	1	1	1	1	1	0	0	1	1	1	1	1	1	1	1	1	1	1	1	1	1	1	1	1	1	1	1	1	1
ENSG00000007952	ENSG00000137947	physical_interaction|	co_expression|domain_domain_interaction|		INTNET|	1	1	1	1	1	0	0	0	0	0	0	1	0	1	1	1	1	1	1	1	0	0	1	1	0	1	0	1	1	1	0	1	1	1	1	1	1	1	1	1	1	1	1	0
ENSG00000007968	ENSG00000050820	lacz4-two_hybrid|physical_interaction|two_hybrid|two_hybridpooling|		16169070|	HPRD|INTACT|MDC|UNILEVER|	0	0	0	0	0	0	0	0	0	0	0	0	1	0	0	0	0	0	0	0	0	0	0	0	0	0	0	0	0	0	0	0	0	0	0	0	0	0	0	0	0	0	0	0
ENSG00000007968	ENSG00000100811	affinitycapture_ms|in_vitro|in_vivo|literature|two_hybrid|		12411495|16189514|	BIOGRID|CCSB-curated|HPRD|OPHID|UNILEVER|	0	0	0	0	0	0	0	0	0	0	0	0	1	0	0	0	0	0	0	0	0	1	0	0	0	0	0	0	0	0	0	0	0	0	0	0	0	0	0	0	0	0	0	0
ENSG00000007968	ENSG00000105810	neighbouring_reaction|physical_interaction|reaction|			COCIT-REACTOME|UNILEVER|	0	0	0	0	0	0	0	0	0	0	0	0	0	0	0	0	0	0	0	0	0	0	0	0	0	0	0	0	0	0	0	0	0	0	0	0	0	0	0	0	0	0	0	0
ENSG00000007968	ENSG00000108504	in_vivo|		11733001|8846921|	BIOGRID|HPRD|OPHID|UNILEVER|	0	0	0	0	0	0	0	0	0	0	0	0	1	0	0	0	0	0	0	0	0	1	0	0	0	0	0	0	0	0	0	0	0	0	0	0	0	0	0	0	0	0	0	0
ENSG00000007968	ENSG00000110092	neighbouring_reaction|physical_interaction|reaction|		9190208|	COCIT-REACTOME|REACTOME|UNILEVER|	0	0	0	0	0	0	0	0	0	0	0	0	0	0	0	0	0	0	0	0	0	0	0	0	0	0	0	0	0	0	0	0	0	0	0	0	0	0	0	0	0	0	0	0
ENSG00000007968	ENSG00000112576	neighbouring_reaction|physical_interaction|reaction|			COCIT-REACTOME|UNILEVER|	0	0	0	0	0	0	0	0	0	0	0	0	1	0	0	0	0	0	0	0	0	1	0	0	0	0	0	0	0	0	0	0	0	0	0	0	0	0	0	0	0	0	0	0
ENSG00000007968	ENSG00000114126	affinitycapture_ms|gel_retardationassays|in_vivo|literature|share_go_component|two_hybrid|	co_expression|co_expression_zhang|domain_domain_interaction|interolog-fly|shared_go_annotation|	16189514|7739537|8755520|	BIOGRID|BIOVERSE|CCSB-curated|COCIT-ORTHOLOGY|DIP|HPRD|INTNET|OPHID|ORTHO-core|UNILEVER|	0	0	0	0	0	0	0	0	0	0	0	0	1	0	0	0	0	0	0	0	0	1	0	0	0	0	0	0	0	0	0	0	0	0	0	0	0	0	0	0	0	0	0	0
ENSG00000007968	ENSG00000116017	in_vitro|in_vivo|		15017387|	HPRD|	0	0	0	0	0	0	0	0	0	0	0	0	1	0	0	0	0	0	0	0	0	1	0	0	0	0	0	0	0	0	0	0	0	0	0	0	0	0	0	0	0	0	0	0
ENSG00000007968	ENSG00000118971	neighbouring_reaction|physical_interaction|reaction|			COCIT-REACTOME|UNILEVER|	0	0	0	0	0	0	0	0	0	0	0	0	1	0	0	0	0	0	0	0	0	1	0	0	0	0	0	0	0	0	0	0	0	0	0	0	0	0	0	0	0	0	0	0
ENSG00000007968	ENSG00000135446	neighbouring_reaction|physical_interaction|reaction|		9190208|	COCIT-REACTOME|REACTOME|UNILEVER|
ENSG00000007968	ENSG00000139687	affinitycapture_ms|direct_complex|gel_retardationassays|immunoprecipitation|in_vitro|in_vivo|literature|reaction|	cocitation|	10965846|11559537|12502741|15892868|15949438|16189514|7739537|8022787|8246996|8657117|8832394|9190208|	BIND|BIOGRID|BIOVERSE|CCSB-curated|COCIT-COCIT|DIP|HPRD|OPHID|REACTOME|UNILEVER|	0	0	0	0	0	0	0	0	0	0	0	0	1	0	0	0	0	0	0	0	0	1	0	0	0	0	0	0	0	0	0	0	0	0	0	0	0	0	0	0	0	0	0	0
ENSG00000007968	ENSG00000163602	affinitycapture_ms|coip|complementation_assay|in_vitro|in_vivo|literature|pull_down|two_hybrid|		12411495|16189514|	BIND|BIOGRID|CCSB-curated|HOMOMINT|HPRD|UNILEVER|	0	0	0	0	0	0	0	0	0	0	0	0	1	0	0	0	0	0	0	0	0	1	0	0	0	0	0	0	0	0	0	0	0	0	0	0	0	0	0	0	0	0	0	0
ENSG00000007968	ENSG00000183955	two_hybrid|		12411495|	HPRD|UNILEVER|
ENSG00000007968	ENSG00000185591	affinity_tag|affinity_co_purification|in_vitro|		8657141|8657142|9694791|	BIND|BIOGRID|HPRD|MIPS|OPHID|UNILEVER|	0	0	0	0	0	0	0	0	0	0	0	0	0	0	0	0	0	0	0	0	0	1	0	0	0	0	0	0	0	0	0	0	0	0	0	0	0	0	0	0	0	0	0	0
ENSG00000007968	ENSG00000198176	affinitycapture_ms|direct_complex|gel_retardationassays|immunoblotting|in_vivo|literature|physical_interaction|share_go_component|	co_expression|domain_domain_interaction|shared_go_annotation|	16189514|7739537|8657117|8755520|	BIOGRID|BIOVERSE|CCSB-curated|COCIT-ORTHOLOGY|COCIT-REACTOME|DIP|HPRD|INTNET|OPHID|REACTOME|UNILEVER|	0	0	0	0	0	0	0	0	0	0	0	0	1	0	0	0	0	0	0	0	0	1	0	0	0	0	0	0	0	0	0	0	0	0	0	0	0	0	0	0	0	0	0	0
ENSG00000007968	ENSG00000204256	in_vivo|		10965846|12145330|	BIOGRID|COCIT-HPRD|HPRD|UNILEVER|	0	0	0	0	0	0	0	0	0	0	0	0	1	0	0	0	0	0	0	0	0	1	0	0	0	0	0	0	0	0	0	0	0	0	0	0	0	0	0	0	0	0	0	0
ENSG00000008018	ENSG00000013275	direct_complex|literature_annotated_complex:pa700-20s-pa28_complex(mi:0029-_cosedimentation_through_density_gradients)|physical_interaction|	co_expression|domain_domain_interaction|interolog-yeast|phenotype_similarity|		COCIT-REACTOME|CORUM|INTNET|OPHID|ORTHO-noncore|REACTOME|UNILEVER|	1	1	1	1	1	1	1	1	1	1	1	1	1	1	1	1	1	1	1	0	0	1	1	0	0	0	0	0	1	0	0	1	0	0	0	1	0	1	0	1	0	0	1	1
ENSG00000008018	ENSG00000041357	direct_complex|literature_annotated_complex:pa28gamma-20s_proteasome(mi:0029-_cosedimentation_through_density_gradients)|physical_interaction|	co_expression|domain_domain_interaction|interolog-yeast|shared_go_annotation|		BIOVERSE|COCIT-ORTHOLOGY|COCIT-REACTOME|CORUM|INTNET|ORTHO-core|REACTOME|UNILEVER|	1	1	1	1	1	1	1	1	1	1	1	1	1	1	1	1	1	1	1	1	1	1	1	1	1	1	1	1	1	1	1	1	1	1	1	1	1	1	1	1	1	1	1	0
ENSG00000008018	ENSG00000068438	anti_baitcoip|coip|immunoprecipitation|mass_spectrometry|physical_interaction|		17353931|	EWING|INTACT|UNILEVER|	1	1	1	1	1	1	1	1	1	1	1	1	1	1	1	1	1	1	1	1	1	1	1	1	1	1	1	1	1	1	1	1	1	1	1	1	1	1	1	1	1	1	1	1
ENSG00000008018	ENSG00000068878	physical_interaction|	co_expression|domain_domain_interaction|		INTNET|	1	1	1	1	1	1	1	1	1	1	1	1	1	1	1	1	1	1	1	1	1	1	1	1	1	1	1	1	1	1	1	1	1	1	1	1	1	1	1	1	1	1	1	1
ENSG00000008018	ENSG00000085840	neighbouring_reaction|physical_interaction|reaction|		11931757|	COCIT-REACTOME|UNILEVER|	1	1	0	0	1	0	0	0	0	1	1	1	1	1	1	1	1	1	1	1	1	1	1	0	1	0	0	1	0	0	0	0	0	0	0	0	0	0	0	1	1	0	1	1
ENSG00000008018	ENSG00000087191	literature_annotated_complex:pa700-20s-pa28_complex(mi:0029-_cosedimentation_through_density_gradients)|physical_interaction|	co_expression|domain_domain_interaction|		CORUM|INTNET|
ENSG00000008018	ENSG00000092010	direct_complex|literature_annotated_complex:pa700-20s-pa28_complex(mi:0029-_cosedimentation_through_density_gradients)|physical_interaction|			COCIT-REACTOME|CORUM|REACTOME|UNILEVER|
ENSG00000008018	ENSG00000095261	direct_complex|literature_annotated_complex:pa700-20s-pa28_complex(mi:0029-_cosedimentation_through_density_gradients)|physical_interaction|			COCIT-REACTOME|CORUM|REACTOME|UNILEVER|	1	1	1	1	1	1	1	1	1	1	1	1	1	1	1	1	1	1	1	1	1	1	1	1	1	1	1	1	1	1	1	1	1	1	1	1	1	1	0	1	1	1	1	0
ENSG00000008018	ENSG00000099341	direct_complex|literature_annotated_complex:pa700-20s-pa28_complex(mi:0029-_cosedimentation_through_density_gradients)|physical_interaction|	co_expression|domain_domain_interaction|interolog-yeast|		COCIT-REACTOME|CORUM|INTNET|OPHID|ORTHO-noncore|REACTOME|UNILEVER|	1	1	1	1	1	1	1	1	1	1	1	1	1	1	1	1	1	1	1	1	1	1	1	1	1	1	1	1	1	1	1	1	1	1	1	1	1	1	1	1	1	1	1	1
ENSG00000008018	ENSG00000100519	direct_complex|literature_annotated_complex:pa700-20s-pa28_complex(mi:0029-_cosedimentation_through_density_gradients)|physical_interaction|	co_expression|domain_domain_interaction|interolog-yeast|phenotype_similarity|		COCIT-REACTOME|CORUM|INTNET|ORTHO-noncore|REACTOME|UNILEVER|
ENSG00000008018	ENSG00000100567	direct_complex|literature_annotated_complex:pa28gamma-20s_proteasome(mi:0029-_cosedimentation_through_density_gradients)|physical_interaction|	co_expression|domain_domain_interaction|interolog-yeast|phenotype_similarity|shared_go_annotation|		BIOVERSE|COCIT-REACTOME|CORUM|INTNET|OPHID|ORTHO-noncore|REACTOME|UNILEVER|	1	1	1	1	1	1	1	1	1	1	1	1	1	1	1	1	1	1	1	1	1	1	1	1	0	0	1	1	1	1	1	1	1	1	1	1	1	1	1	1	1	1	1	0
ENSG00000008018	ENSG00000100764	direct_complex|literature_annotated_complex:pa700-20s-pa28_complex(mi:0029-_cosedimentation_through_density_gradients)|physical_interaction|	co_expression|domain_domain_interaction|interolog-yeast|		COCIT-REACTOME|CORUM|INTNET|ORTHO-noncore|REACTOME|UNILEVER|	1	1	1	1	1	1	1	1	1	1	1	1	1	1	1	1	1	1	1	1	1	1	1	1	1	1	1	1	1	1	1	1	1	1	1	1	1	1	1	1	1	1	1	1
ENSG00000008018	ENSG00000100804	direct_complex|literature_annotated_complex:pa28gamma-20s_proteasome(mi:0029-_cosedimentation_through_density_gradients)|physical_interaction|two_hybrid|	interolog-yeast|	14733938|	BIOVERSE|COCIT-ORTHOLOGY|COCIT-REACTOME|CORUM|INTACT|OPHID|ORTHO-core|REACTOME|UNILEVER|	1	1	1	1	1	1	1	1	1	1	1	1	1	1	1	1	1	1	1	1	1	1	1	1	1	1	1	1	1	1	1	1	1	1	1	1	1	1	1	1	1	1	1	1
ENSG00000008018	ENSG00000100902	direct_complex|literature_annotated_complex:pa28gamma-20s_proteasome(mi:0029-_cosedimentation_through_density_gradients)|physical_interaction|	co_expression|domain_domain_interaction|interolog-yeast|shared_go_annotation|		COCIT-ORTHOLOGY|COCIT-REACTOME|CORUM|INTNET|ORTHO-core|REACTOME|UNILEVER|	1	1	1	1	1	1	1	1	1	1	1	1	1	1	1	1	1	1	1	1	1	1	1	1	1	1	1	1	1	1	1	1	1	1	1	1	1	1	1	1	1	1	1	1
ENSG00000008018	ENSG00000100911	direct_complex|literature_annotated_complex:pa700-20s-pa28_complex(mi:0029-_cosedimentation_through_density_gradients)|physical_interaction|			COCIT-REACTOME|CORUM|REACTOME|UNILEVER|	1	1	1	1	1	1	1	1	1	1	1	1	1	1	1	1	1	1	1	1	1	1	1	1	1	1	1	1	1	1	1	1	1	1	1	1	1	1	1	1	1	1	1	1
ENSG00000008018	ENSG00000101182	direct_complex|literature_annotated_complex:pa28gamma-20s_proteasome(mi:0029-_cosedimentation_through_density_gradients)|physical_interaction|	co_expression|domain_domain_interaction|interolog-yeast|shared_go_annotation|		BIOVERSE|COCIT-ORTHOLOGY|COCIT-REACTOME|CORUM|INTNET|OPHID|ORTHO-core|REACTOME|UNILEVER|	1	1	1	1	1	1	1	1	1	1	1	1	1	1	1	1	1	1	1	1	1	1	1	1	1	1	1	1	1	1	1	1	1	1	1	1	1	1	1	1	1	1	1	1
ENSG00000008018	ENSG00000101782	anti_baitcoip|coip|immunoprecipitation|mass_spectrometry|physical_interaction|		17353931|	EWING|INTACT|UNILEVER|	1	1	1	1	1	1	1	1	1	1	1	1	1	1	1	1	1	1	1	1	1	1	1	1	1	1	1	1	1	1	1	1	1	1	1	1	1	1	1	1	1	1	1	1
ENSG00000008018	ENSG00000101843	direct_complex|literature_annotated_complex:pa700-20s-pa28_complex(mi:0029-_cosedimentation_through_density_gradients)|physical_interaction|	co_expression|domain_domain_interaction|interolog-yeast|		COCIT-REACTOME|CORUM|INTNET|OPHID|ORTHO-noncore|REACTOME|UNILEVER|	1	1	1	1	1	1	1	1	1	1	1	1	1	1	1	1	1	1	1	1	1	1	1	1	1	1	1	1	1	1	1	1	1	1	1	1	1	1	1	1	1	1	1	0
ENSG00000008018	ENSG00000103035	direct_complex|literature_annotated_complex:pa700-20s-pa28_complex(mi:0029-_cosedimentation_through_density_gradients)|physical_interaction|	co_expression|domain_domain_interaction|interolog-yeast|		COCIT-REACTOME|CORUM|INTNET|OPHID|ORTHO-noncore|REACTOME|UNILEVER|	1	1	1	1	1	1	1	1	1	1	1	1	1	1	1	1	1	1	1	1	1	1	1	1	1	1	1	1	1	1	1	1	1	1	1	1	1	1	1	1	1	1	1	1
ENSG00000008018	ENSG00000106588	anti_baitcoip|coip|direct_complex|in_vitro|in_vivo|literature_annotated_complex:pa28gamma-20s_proteasome(mi:0029-_cosedimentation_through_density_gradients)|physical_interaction|	co_expression|domain_domain_interaction|interolog-yeast|phenotype_similarity|shared_go_annotation|	10436176|15887188|	BIOGRID|BIOVERSE|COCIT-ORTHOLOGY|COCIT-REACTOME|CORUM|INTACT|INTNET|OPHID|ORTHO-core|REACTOME|UNILEVER|	1	1	1	1	1	1	1	1	1	1	1	1	1	1	1	1	1	1	1	1	1	1	1	1	1	1	1	1	1	1	1	1	1	1	1	1	1	1	1	1	1	1	1	1
ENSG00000008018	ENSG00000108294	direct_complex|literature_annotated_complex:pa28gamma-20s_proteasome(mi:0029-_cosedimentation_through_density_gradients)|physical_interaction|two_hybrid|	co_expression|domain_domain_interaction|interolog-yeast|phenotype_similarity|shared_go_annotation|	14733938|	BIOVERSE|COCIT-ORTHOLOGY|COCIT-REACTOME|CORUM|INTACT|INTNET|OPHID|ORTHO-core|REACTOME|UNILEVER|	1	1	1	1	1	1	1	1	1	1	1	1	1	1	1	1	1	1	1	1	1	1	1	1	1	1	1	1	1	1	1	1	1	1	1	1	1	1	1	1	1	1	1	1
ENSG00000008018	ENSG00000108344	direct_complex|literature_annotated_complex:pa700-20s-pa28_complex(mi:0029-_cosedimentation_through_density_gradients)|physical_interaction|	co_expression|domain_domain_interaction|interolog-yeast|phenotype_similarity|		COCIT-REACTOME|CORUM|INTNET|OPHID|ORTHO-noncore|REACTOME|UNILEVER|	1	1	1	1	1	1	1	1	1	1	1	1	1	1	1	1	1	1	1	1	1	1	1	1	1	1	1	1	1	1	1	1	1	1	1	1	1	1	1	1	1	1	1	1
ENSG00000008018	ENSG00000108671	direct_complex|literature_annotated_complex:pa700-20s-pa28_complex(mi:0029-_cosedimentation_through_density_gradients)|physical_interaction|	co_expression|domain_domain_interaction|interolog-yeast|phenotype_similarity|		COCIT-REACTOME|CORUM|INTNET|OPHID|ORTHO-noncore|REACTOME|UNILEVER|	1	1	1	1	1	1	1	1	1	1	1	1	1	1	1	1	1	1	1	1	1	1	1	1	1	1	1	1	1	1	1	1	1	1	1	1	1	1	1	1	1	1	1	1
ENSG00000008018	ENSG00000110801	direct_complex|literature_annotated_complex:pa700-20s-pa28_complex(mi:0029-_cosedimentation_through_density_gradients)|physical_interaction|	co_expression|domain_domain_interaction|shared_go_annotation|		BIOVERSE|COCIT-REACTOME|CORUM|INTNET|REACTOME|UNILEVER|	1	1	1	1	1	1	1	1	1	1	1	1	1	1	1	1	1	1	1	1	1	1	1	1	1	1	1	1	1	1	1	1	1	1	1	1	1	1	1	1	1	1	1	1
ENSG00000008018	ENSG00000115233	direct_complex|literature_annotated_complex:pa700-20s-pa28_complex(mi:0029-_cosedimentation_through_density_gradients)|physical_interaction|	co_expression|domain_domain_interaction|interolog-yeast|shared_go_annotation|		CORUM|INTNET|OPHID|ORTHO-noncore|REACTOME|UNILEVER|	1	1	1	1	1	1	1	1	1	1	1	1	1	1	1	1	1	1	1	1	1	1	1	1	1	1	1	1	1	1	1	1	1	1	1	1	1	1	1	1	1	1	1	1
ENSG00000008018	ENSG00000115687	anti_baitcoip|immunoprecipitation|mass_spectrometry|physical_interaction|		17353931|	EWING|INTACT|	1	1	1	1	1	1	1	1	1	1	1	1	1	1	1	1	1	1	1	1	1	1	1	1	1	1	1	1	1	1	1	1	1	1	1	1	1	1	0	1	1	1	1	0
ENSG00000008018	ENSG00000116213	anti_baitcoip|coip|immunoprecipitation|mass_spectrometry|physical_interaction|		17353931|	EWING|INTACT|UNILEVER|
ENSG00000008018	ENSG00000125818	direct_complex|physical_interaction|	co_expression|domain_domain_interaction|shared_go_annotation|		COCIT-REACTOME|INTNET|REACTOME|UNILEVER|	1	1	1	1	1	1	1	1	1	1	1	1	1	1	1	1	1	1	1	1	1	1	1	1	1	1	1	1	1	1	1	1	1	1	1	1	1	1	1	1	1	1	1	1
ENSG00000008018	ENSG00000126067	direct_complex|literature_annotated_complex:pa28gamma-20s_proteasome(mi:0029-_cosedimentation_through_density_gradients)|physical_interaction|	co_expression|domain_domain_interaction|interolog-yeast|shared_go_annotation|		BIOVERSE|COCIT-ORTHOLOGY|COCIT-REACTOME|CORUM|INTNET|OPHID|ORTHO-core|REACTOME|UNILEVER|	1	1	1	1	1	1	1	1	1	1	1	1	1	1	1	1	1	1	1	1	1	1	1	1	1	1	1	1	1	1	1	1	1	1	1	1	1	1	1	1	1	1	1	1
ENSG00000008018	ENSG00000129084	direct_complex|literature_annotated_complex:pa28gamma-20s_proteasome(mi:0029-_cosedimentation_through_density_gradients)|physical_interaction|	co_expression|domain_domain_interaction|interolog-yeast|shared_go_annotation|		BIOVERSE|COCIT-ORTHOLOGY|COCIT-REACTOME|CORUM|INTNET|OPHID|ORTHO-core|REACTOME|UNILEVER|	1	1	1	1	1	1	1	1	1	1	1	1	1	1	1	1	1	1	1	1	1	1	1	1	1	1	1	1	1	1	1	1	1	1	1	1	1	1	1	1	1	1	1	1
ENSG00000008018	ENSG00000131467	direct_complex|physical_interaction|			COCIT-REACTOME|REACTOME|UNILEVER|	1	1	1	1	1	1	1	1	1	1	1	1	1	1	1	1	1	1	1	1	1	1	1	1	1	1	1	1	1	1	1	1	1	1	1	1	1	1	1	1	1	1	1	1
ENSG00000008018	ENSG00000133059	anti_baitcoip|immunoprecipitation|mass_spectrometry|physical_interaction|		17353931|	EWING|INTACT|	1	1	1	1	1	1	1	1	1	1	1	1	1	1	1	1	1	1	1	1	1	1	1	1	1	1	1	1	1	1	1	1	1	1	1	1	1	1	1	1	1	1	1	1
ENSG00000008018	ENSG00000134086	anti_baitcoip|coip|immunoprecipitation|indirect_complex|mass_spectrometry|physical_interaction|		17353931|	EWING|INTACT|UNILEVER|	0	0	1	0	0	0	0	0	1	1	0	0	0	0	0	0	0	0	0	0	0	0	0	0	1	0	0	0	0	0	0	0	0	0	0	0	0	0	1	0	0	0	0	0
ENSG00000008018	ENSG00000136930	direct_complex|literature_annotated_complex:pa28gamma-20s_proteasome(mi:0029-_cosedimentation_through_density_gradients)|physical_interaction|two_hybrid|	co_expression|domain_domain_interaction|interolog-yeast|shared_go_annotation|	14733938|	BIOVERSE|COCIT-REACTOME|CORUM|INTACT|INTNET|OPHID|ORTHO-noncore|REACTOME|UNILEVER|	1	1	1	1	1	1	1	1	1	1	1	1	1	1	1	1	1	1	1	1	1	1	1	1	1	1	1	1	1	1	1	1	1	1	1	1	1	1	1	1	1	1	1	1
ENSG00000008018	ENSG00000142507	direct_complex|literature_annotated_complex:pa28gamma-20s_proteasome(mi:0029-_cosedimentation_through_density_gradients)|physical_interaction|	co_expression|domain_domain_interaction|interolog-yeast|phenotype_similarity|shared_go_annotation|		COCIT-REACTOME|CORUM|INTNET|OPHID|ORTHO-noncore|REACTOME|UNILEVER|	1	1	1	1	1	1	1	1	1	1	1	1	1	1	1	1	1	1	1	1	1	1	1	1	1	1	1	1	1	1	1	1	1	1	1	1	1	1	1	1	1	1	1	1
ENSG00000008018	ENSG00000143106	direct_complex|literature_annotated_complex:pa28gamma-20s_proteasome(mi:0029-_cosedimentation_through_density_gradients)|physical_interaction|	co_expression|domain_domain_interaction|interolog-yeast|shared_go_annotation|		BIOVERSE|COCIT-REACTOME|CORUM|INTNET|OPHID|ORTHO-noncore|REACTOME|UNILEVER|	1	1	1	1	1	1	1	1	1	1	1	1	1	1	1	1	1	1	1	1	1	1	1	1	1	1	1	1	1	1	1	1	1	1	1	1	1	1	1	1	1	1	1	1
ENSG00000008018	ENSG00000143466	anti_baitcoip|coip|immunoprecipitation|mass_spectrometry|physical_interaction|		17353931|	EWING|INTACT|UNILEVER|	1	1	1	1	1	1	1	1	1	1	1	1	1	1	1	1	1	1	1	1	1	1	1	1	1	1	1	1	1	1	1	1	1	1	1	1	1	1	1	1	1	0	1	1
ENSG00000008018	ENSG00000143947	physical_interaction|			COCIT-REACTOME|	1	1	1	1	1	1	1	1	1	1	1	1	1	1	1	1	1	0	1	1	0	1	0	0	1	0	0	1	0	1	1	1	1	1	1	1	1	1	1	1	1	0	0	0
ENSG00000008018	ENSG00000144021	anti_baitcoip|coip|immunoprecipitation|mass_spectrometry|physical_interaction|		17353931|	EWING|INTACT|UNILEVER|	1	1	1	1	1	1	1	1	1	1	1	1	1	1	1	1	1	1	1	1	1	0	1	0	0	0	1	0	1	1	1	1	1	1	1	1	0	1	0	1	1	1	1	1
ENSG00000008018	ENSG00000157344	two_hybrid|		15231747|	BIOGRID|HPRD|UNILEVER|
ENSG00000008018	ENSG00000157873	anti_baitcoip|coip|immunoprecipitation|mass_spectrometry|physical_interaction|		17353931|	EWING|INTACT|UNILEVER|	1	1	1	1	1	1	1	1	1	1	1	1	1	1	1	1	1	1	1	1	1	1	1	1	0	1	0	0	0	1	0	0	1	1	1	0	0	0	1	1	1	0	1	1
ENSG00000008018	ENSG00000159023	anti_baitcoip|coip|immunoprecipitation|mass_spectrometry|physical_interaction|		17353931|	EWING|INTACT|UNILEVER|	0	0	0	0	0	0	0	0	0	0	0	0	0	0	0	0	0	0	0	0	1	1	1	0	0	0	0	0	0	0	0	0	0	0	0	0	0	0	0	0	0	0	0	0
ENSG00000008018	ENSG00000159352	direct_complex|literature_annotated_complex:pa700-20s-pa28_complex(mi:0029-_cosedimentation_through_density_gradients)|physical_interaction|	co_expression|domain_domain_interaction|interolog-yeast|		BIOVERSE|COCIT-REACTOME|CORUM|INTNET|OPHID|ORTHO-noncore|REACTOME|UNILEVER|
ENSG00000008018	ENSG00000159377	direct_complex|literature_annotated_complex:pa28gamma-20s_proteasome(mi:0029-_cosedimentation_through_density_gradients)|physical_interaction|	co_expression|domain_domain_interaction|interolog-yeast|phenotype_similarity|shared_go_annotation|		BIOVERSE|COCIT-REACTOME|CORUM|INTNET|OPHID|ORTHO-noncore|REACTOME|UNILEVER|	1	1	1	1	1	1	1	1	1	1	1	1	1	1	1	1	1	1	1	1	1	1	1	1	1	1	1	1	1	1	1	1	1	1	1	1	1	1	1	1	1	1	1	1
ENSG00000008018	ENSG00000161057	direct_complex|literature_annotated_complex:pa700-20s-pa28_complex(mi:0029-_cosedimentation_through_density_gradients)|physical_interaction|	co_expression|domain_domain_interaction|interolog-yeast|		COCIT-REACTOME|CORUM|INTNET|OPHID|ORTHO-noncore|REACTOME|UNILEVER|	1	1	1	1	1	1	1	1	1	1	1	1	1	1	1	1	1	1	1	1	1	1	1	1	1	1	1	1	1	1	1	1	1	1	1	1	1	1	1	1	1	1	1	1
ENSG00000008018	ENSG00000163636	direct_complex|literature_annotated_complex:pa700-20s-pa28_complex(mi:0029-_cosedimentation_through_density_gradients)|physical_interaction|	co_expression|domain_domain_interaction|interolog-yeast|phenotype_similarity|		COCIT-REACTOME|CORUM|INTNET|OPHID|ORTHO-noncore|REACTOME|UNILEVER|	1	1	1	1	1	1	1	1	1	1	1	1	1	1	1	1	1	1	1	1	1	1	1	1	1	1	1	1	1	1	1	1	1	1	1	1	1	1	1	1	1	1	1	1
ENSG00000008018	ENSG00000164045	neighbouring_reaction|physical_interaction|reaction|			COCIT-REACTOME|UNILEVER|	1	0	0	0	0	0	0	0	0	1	1	0	1	0	0	0	1	0	0	0	1	1	1	0	1	0	0	0	0	0	0	0	0	0	0	0	1	0	0	0	0	0	1	0
ENSG00000008018	ENSG00000165916	direct_complex|literature_annotated_complex:pa700-20s-pa28_complex(mi:0029-_cosedimentation_through_density_gradients)|physical_interaction|	co_expression|domain_domain_interaction|interolog-yeast|phenotype_similarity|		COCIT-REACTOME|CORUM|INTNET|OPHID|ORTHO-noncore|REACTOME|UNILEVER|	1	1	1	1	1	1	1	1	1	1	1	1	1	1	1	1	1	1	0	0	1	1	1	1	1	1	1	1	1	1	1	1	1	1	1	1	1	1	1	1	1	1	1	1
ENSG00000008018	ENSG00000166333	anti_baitcoip|coip|immunoprecipitation|indirect_complex|mass_spectrometry|physical_interaction|		17353931|	EWING|INTACT|UNILEVER|
ENSG00000008018	ENSG00000166851	affinitycapture_ms|in_vivo|literature|	co_expression|co_expression_johnson|	11205743|16189514|	BIOGRID|CCSB-curated|COCIT-HPRD|HPRD|OPHID|UNILEVER|	1	1	1	1	1	0	0	1	1	1	1	1	1	1	1	1	1	1	1	1	1	1	1	0	1	0	1	0	0	1	1	1	1	0	1	1	1	1	1	1	1	0	1	1
ENSG00000008018	ENSG00000172409	physical_interaction|	co_expression|domain_domain_interaction|interolog-worm|		COCIT-ORTHOLOGY|INTNET|OPHID|ORTHO-core|	1	1	1	1	1	1	1	1	1	1	1	1	1	1	1	1	1	1	1	1	1	1	1	1	1	1	1	1	1	1	1	1	1	1	1	1	1	1	1	1	1	1	1	1
ENSG00000008018	ENSG00000172795	physical_interaction|two_hybrid|		15231747|	BIOGRID|HPRD|INTACT|OPHID|UNILEVER|	1	1	1	1	1	1	1	1	1	1	1	1	1	1	1	1	1	1	1	1	1	1	1	1	1	1	1	1	1	1	1	1	1	1	1	1	1	1	1	1	1	1	1	1
ENSG00000008018	ENSG00000173692	direct_complex|literature_annotated_complex:pa700-20s-pa28_complex(mi:0029-_cosedimentation_through_density_gradients)|physical_interaction|	co_expression|domain_domain_interaction|		COCIT-REACTOME|CORUM|INTNET|REACTOME|UNILEVER|	1	1	1	1	1	1	1	1	1	1	1	1	1	1	1	1	1	1	1	1	1	1	1	1	1	1	1	1	1	1	1	1	1	1	1	1	1	1	1	1	1	1	1	0
ENSG00000008018	ENSG00000175166	direct_complex|literature_annotated_complex:pa700-20s-pa28_complex(mi:0029-_cosedimentation_through_density_gradients)|physical_interaction|	co_expression|domain_domain_interaction|phenotype_similarity|		COCIT-REACTOME|CORUM|INTNET|REACTOME|UNILEVER|	1	1	1	1	1	1	1	1	1	1	1	1	1	1	1	1	1	1	1	1	1	1	1	1	1	1	1	1	1	1	1	1	1	1	1	1	1	1	1	1	1	1	1	1
ENSG00000008018	ENSG00000185627	direct_complex|literature_annotated_complex:pa700-20s-pa28_complex(mi:0029-_cosedimentation_through_density_gradients)|physical_interaction|	co_expression|domain_domain_interaction|interolog-yeast|		COCIT-REACTOME|CORUM|INTNET|OPHID|ORTHO-noncore|REACTOME|UNILEVER|	1	1	1	1	1	1	1	1	1	1	1	1	1	1	1	1	1	1	1	1	1	1	1	1	1	1	1	1	1	1	1	1	1	1	1	1	1	1	1	1	1	1	1	1
ENSG00000008018	ENSG00000187574	in_vitro|in_vivo|two_hybrid|		12525704|	BIOGRID|
ENSG00000008018	ENSG00000196954	anti_baitcoip|coip|immunoprecipitation|mass_spectrometry|physical_interaction|		17353931|	EWING|INTACT|UNILEVER|	0	1	1	1	1	1	1	1	1	1	1	1	1	1	1	1	1	1	1	1	0	0	1	0	0	1	0	1	0	1	1	0	1	0	1	1	1	0	0	1	1	1	1	0
ENSG00000008018	ENSG00000197170	direct_complex|literature_annotated_complex:pa700-20s-pa28_complex(mi:0029-_cosedimentation_through_density_gradients)|physical_interaction|	co_expression|domain_domain_interaction|interolog-yeast|		BIOVERSE|COCIT-REACTOME|CORUM|INTNET|OPHID|REACTOME|UNILEVER|	1	1	1	1	1	1	1	1	1	1	1	1	1	1	1	1	1	1	1	1	1	1	1	1	1	1	1	1	1	1	1	1	1	1	1	1	1	1	1	1	1	1	1	1
ENSG00000008018	ENSG00000197632	in_vitro|two_hybrid|		14732874|	HPRD|	0	1	1	1	0	0	0	0	0	1	1	0	0	0	0	1	1	0	1	0	1	1	1	1	0	1	0	1	0	0	0	0	0	1	0	1	0	0	1	0	0	0	0	1
ENSG00000008018	ENSG00000204261	direct_complex|physical_interaction|			BIOVERSE|COCIT-REACTOME|REACTOME|UNILEVER|	1	1	1	1	1	1	1	1	1	1	1	1	1	1	1	1	1	1	1	1	1	1	1	1	1	1	1	1	1	1	1	1	1	1	1	1	1	1	1	1	1	1	1	1
ENSG00000008018	ENSG00000204264	direct_complex|physical_interaction|two_hybrid|	co_expression|domain_domain_interaction|shared_go_annotation|	14733938|	BIOVERSE|COCIT-ORTHOLOGY|COCIT-REACTOME|INTACT|INTNET|REACTOME|UNILEVER|	0	1	1	1	1	1	1	1	1	1	1	1	1	1	1	1	0	1	1	1	0	0	1	0	0	0	0	0	0	0	0	0	0	0	0	0	0	0	0	0	0	0	1	1
ENSG00000008018	ENSG00000205220	direct_complex|physical_interaction|			BIOVERSE|COCIT-REACTOME|REACTOME|UNILEVER|	1	1	1	1	1	1	1	1	1	1	1	1	1	1	1	1	1	1	1	1	0	0	1	1	0	0	0	1	1	0	0	1	1	1	1	1	0	0	0	1	0	1	1	1
ENSG00000008056	ENSG00000026025	lacz4-two_hybrid|physical_interaction|two_hybrid|two_hybridpooling|		16169070|	HOMOMINT|HPRD|INTACT|MDC|UNILEVER|
ENSG00000008056	ENSG00000070087	in_vitro|literature_annotated_complex:profilin_2_complex(mi:0019-_coimmunoprecipitation)|	co_expression|domain_domain_interaction|interolog-mus_musculus|shared_go_annotation|	9463375|	CORUM|HOMOMINT-Interolog|HPRD|INTNET|UNILEVER|
ENSG00000008056	ENSG00000072062	in_vitro|		10571231|12237306|	HPRD|UNILEVER|
ENSG00000008056	ENSG00000077264	in_vitro|		12237306|	HPRD|UNILEVER|
ENSG00000008056	ENSG00000078053	in_vitro|in_vivo|	co_expression|domain_domain_interaction|interolog-rattus_norvegicus|shared_go_annotation|	10899172|	BIOGRID|HOMOMINT-Interolog|HPRD|INTNET|OPHID|UNILEVER|
ENSG00000008056	ENSG00000102882	in_vitro|in_vivo|		10725920|	HPRD|
ENSG00000008056	ENSG00000108504	physical_interaction|	co_expression|domain_domain_interaction|		INTNET|
ENSG00000008056	ENSG00000124181	in_vitro|		10899172|	HPRD|UNILEVER|
ENSG00000008056	ENSG00000134072	in_vitro|		10571231|12237306|9395448|	HPRD|UNILEVER|
ENSG00000008056	ENSG00000136717	in_vitro|in_vivo|		10899172|	BIOGRID|HPRD|OPHID|UNILEVER|
ENSG00000008056	ENSG00000145675	in_vitro|in_vivo|		10899172|	BIOGRID|COCIT-HPRD|HPRD|OPHID|UNILEVER|
ENSG00000008056	ENSG00000145715	in_vivo|		10899172|	BIOGRID|HPRD|OPHID|UNILEVER|
ENSG00000008056	ENSG00000148660	in_vitro|		3118371|	HPRD|UNILEVER|
ENSG00000008056	ENSG00000149269	in_vitro|		12237306|	HPRD|UNILEVER|
ENSG00000008056	ENSG00000157152	in_vitro|in_vivo|literature_annotated_complex:profilin_2_complex(mi:0019-_coimmunoprecipitation)|two_hybrid|	co_expression|domain_domain_interaction|shared_go_annotation|	10358015|	BIOGRID|CORUM|HPRD|INTNET|OPHID|UNILEVER|
ENSG00000008056	ENSG00000158517	in_vitro|in_vivo|		10899172|	BIOGRID|UNILEVER|
ENSG00000008056	ENSG00000160678	in_vitro|in_vivo|		15147519|	HPRD|UNILEVER|
ENSG00000008056	ENSG00000164885	in_vitro|in_vivo|		8702879|	HPRD|UNILEVER|
ENSG00000008056	ENSG00000167193	in_vivo|		10899172|	BIOGRID|HPRD|OPHID|UNILEVER|
ENSG00000008056	ENSG00000172977	lacz4-two_hybrid|physical_interaction|two_hybrid|two_hybridpooling|		16169070|	HOMOMINT|HPRD|INTACT|MDC|UNILEVER|
ENSG00000008056	ENSG00000177885	in_vitro|in_vivo|	interolog-rattus_norvegicus|	10899172|8022809|	BIOGRID|COCIT-HPRD|HOMOMINT-Interolog|HPRD|OPHID|UNILEVER|
ENSG00000008056	ENSG00000180370	in_vitro|in_vivo|		10571231|12237306|	HPRD|UNILEVER|
ENSG00000008056	ENSG00000185666	in_vitro|in_vivo|two_hybrid|		10358015|	BIOGRID|HPRD|OPHID|UNILEVER|
ENSG00000008056	ENSG00000197122	in_vivo|		10899172|	BIOGRID|HPRD|UNILEVER|
ENSG00000008056	ENSG00000197694	in_vitro|	co_expression|domain_domain_interaction|shared_go_annotation|	1905928|	BIOGRID|COCIT-HPRD|HPRD|INTNET|OPHID|UNILEVER|
ENSG00000008056	ENSG00000198929	in_vivo|		11867766|	BIOGRID|HPRD|UNILEVER|
ENSG00000008083	ENSG00000136574	in_vitro|in_vivo|		15542826|	BIND|HPRD|
ENSG00000008083	ENSG00000183072	in_vitro|in_vivo|		15542826|	BIND|HPRD|
ENSG00000008118	ENSG00000068323	physical_interaction|	co_expression|domain_domain_interaction|		INTNET|	1	1	1	1	1	1	1	1	1	1	1	1	1	1	1	1	1	1	1	1	1	1	1	1	1	1	1	1	1	1	1	1	1	1	1	1	1	1	0	1	1	1	1	1
ENSG00000008118	ENSG00000133026	physical_interaction|	co_expression|domain_domain_interaction|shared_go_annotation|		INTNET|	1	1	1	1	1	1	1	1	1	1	1	1	1	1	1	1	1	1	1	1	1	1	1	1	1	1	1	1	1	1	1	1	1	1	1	1	1	1	1	1	1	1	1	1
ENSG00000008118	ENSG00000198668	physical_interaction|	co_expression|domain_domain_interaction|		BIOVERSE|INTNET|	1	1	1	1	1	1	1	1	1	1	1	1	1	1	1	1	1	1	1	1	1	1	1	1	1	1	1	1	1	1	1	1	1	1	1	1	1	1	1	1	1	1	1	1
ENSG00000008128	ENSG00000064012	in_vitro|in_vivo|		9632733|	HPRD|UNILEVER|
ENSG00000008128	ENSG00000086062	in_vitro|		11506180|	BIOGRID|OPHID|UNILEVER|
ENSG00000008128	ENSG00000108953	in_vitro|in_vivo|		15883043|	BIND|HPRD|UNILEVER|
ENSG00000008128	ENSG00000112576	in_vitro|in_vivo|two_hybrid|		12082095|	BIOGRID|BIOVERSE|HPRD|OPHID|UNILEVER|
ENSG00000008128	ENSG00000115875	in_vivo|two_hybrid|		12501247|	BIOGRID|OPHID|UNILEVER|
ENSG00000008128	ENSG00000116148	in_vivo|		14623875|14684736|	BIOGRID|HPRD|UNILEVER|
ENSG00000008128	ENSG00000134308	in_vitro|in_vivo|		15883043|	BIND|BIOVERSE|HPRD|UNILEVER|
ENSG00000008128	ENSG00000136504	in_vitro|in_vivo|two_hybrid|		15963510|	HOMOMINT|HPRD|UNILEVER|
ENSG00000008128	ENSG00000137752	in_vitro|in_vivo|		9115219|9632733|	HPRD|UNILEVER|
ENSG00000008128	ENSG00000149269	anti_tagcoip|coip|in_vitro|in_vivo|physical_interaction|pull_down|two_hybrid|		12624090|	BIOGRID|BIOVERSE|HPRD|INTACT|UNILEVER|
ENSG00000008128	ENSG00000163660	in_vitro|in_vivo|		11683997|11980906|	BIOGRID|UNILEVER|
ENSG00000008128	ENSG00000164305	in_vitro|in_vivo|		9115219|9632733|	HPRD|UNILEVER|
ENSG00000008128	ENSG00000166913	in_vitro|in_vivo|		15883043|	BIND|BIOVERSE|HPRD|UNILEVER|
ENSG00000008128	ENSG00000167118	physical_interaction|sd4-two_hybrid|two_hybrid|two_hybridpooling|		16169070|	HOMOMINT|HPRD|INTACT|MDC|OPHID|UNILEVER|
ENSG00000008128	ENSG00000170027	in_vitro|in_vivo|		15883043|	BIND|BIOVERSE|HPRD|UNILEVER|
ENSG00000008128	ENSG00000171703	in_vitro|		11709559|	HPRD|UNILEVER|
ENSG00000008128	ENSG00000175390	affinitycapture_western|two_hybrid|		12446680|	BIOGRID|
ENSG00000008128	ENSG00000205937	anti_baitcoip|immunoprecipitation|in_vivo|mass_spectrometry|physical_interaction|		17353931|9580558|	BIOGRID|EWING|INTACT|
ENSG00000008128	ENSG00000206353	two_hybrid|		15231747|	BIOGRID|OPHID|
ENSG00000008130	ENSG00000072201	physical_interaction|two_hybrid|two_hybrid_test|two_hybridpooling|	share_upstream_motif|	16189514|	BIOGRID|CCSB-twohybrid|HOMOMINT|HPRD|INTACT|OPHID|UNILEVER|
ENSG00000008130	ENSG00000108010	physical_interaction|two_hybrid|two_hybrid_test|two_hybridpooling|		16189514|	BIOGRID|CCSB-twohybrid|HOMOMINT|HPRD|INTACT|OPHID|UNILEVER|	1	1	1	1	1	1	1	1	1	1	1	1	1	1	1	1	1	1	1	1	1	1	1	1	1	1	1	1	1	1	1	1	1	1	1	1	1	1	1	1	1	1	1	1
ENSG00000008130	ENSG00000173566	physical_interaction|two_hybrid|two_hybrid_test|two_hybridpooling|		16189514|	BIOGRID|CCSB-twohybrid|HOMOMINT|HPRD|INTACT|OPHID|UNILEVER|	1	1	1	1	1	1	1	1	1	1	1	0	1	1	1	1	1	1	0	1	0	0	1	1	1	1	1	1	1	1	1	1	1	1	1	1	1	1	1	1	0	1	1	1
ENSG00000008130	ENSG00000186676	-|gst_pulldown|physical_interaction|two_hybrid|two_hybridpooling|		16169070|	HOMOMINT|HPRD|INTACT|MDC|OPHID|UNILEVER|	1	1	1	1	1	1	1	1	1	1	1	1	1	1	1	1	1	1	1	1	1	1	1	1	1	1	1	1	1	1	1	1	1	1	1	1	1	1	1	1	1	1	1	1
ENSG00000008196	ENSG00000103275	in_vivo|physical_interaction|two_hybrid|		12072434|	HPRD|INTACT|UNILEVER|	0	0	0	0	0	0	0	0	0	0	0	0	0	0	0	0	1	0	0	0	0	0	0	0	0	0	1	0	0	0	0	0	0	0	0	0	1	0	0	0	0	0	0	0
ENSG00000008196	ENSG00000127337	in_vitro|in_vivo|two_hybrid|		16698963|	HPRD|UNILEVER|	0	0	0	0	0	0	0	0	0	0	0	0	0	0	0	0	0	0	0	0	0	0	0	0	0	0	0	0	0	0	0	0	0	0	0	0	0	0	0	0	0	0	0	0
ENSG00000008196	ENSG00000132872	in_vivo|		7993622|	BIOGRID|HPRD|OPHID|UNILEVER|	0	0	0	0	0	0	0	0	0	0	0	0	0	0	0	0	1	0	0	0	0	0	0	0	0	0	1	0	0	0	0	0	0	0	0	0	1	0	0	0	0	0	0	0
ENSG00000008196	ENSG00000136997	in_vitro|in_vivo|		7729426|	BIOGRID|COCIT-HPRD|HPRD|OPHID|UNILEVER|	0	0	0	0	0	0	0	0	0	0	0	0	0	0	0	0	1	0	0	0	0	0	0	0	0	0	0	0	0	0	0	0	0	0	0	0	0	0	0	0	0	0	0	0
ENSG00000008196	ENSG00000160695	physical_interaction|sd4-two_hybrid|two_hybrid|two_hybridpooling|		16169070|	HOMOMINT|HPRD|INTACT|MDC|OPHID|UNILEVER|	0	0	0	0	0	0	0	0	0	0	0	0	0	0	0	0	1	0	0	0	0	0	0	0	0	0	1	0	0	0	0	0	0	0	0	0	1	0	0	0	0	0	0	0
ENSG00000008196	ENSG00000179862	in_vitro|		11744733|	BIOGRID|HPRD|OPHID|UNILEVER|	0	0	0	0	0	0	0	0	0	0	0	0	0	0	0	0	0	0	0	0	0	0	0	0	0	0	0	0	0	0	0	0	0	0	0	0	0	0	0	0	0	0	0	0
ENSG00000008196	ENSG00000180573	physical_interaction|sd4-two_hybrid|two_hybrid|two_hybridpooling|		16169070|	HOMOMINT|HPRD|INTACT|MDC|UNILEVER|	0	0	0	0	0	0	0	0	0	0	0	0	0	0	0	0	1	0	0	0	0	0	0	0	0	0	1	0	0	0	0	0	0	0	0	0	0	0	0	0	0	0	0	0
ENSG00000008256	ENSG00000012822	physical_interaction|two_hybrid|two_hybrid_test|two_hybridpooling|	co_expression|domain_domain_interaction|	16189514|	BIOGRID|CCSB-twohybrid|HOMOMINT|HPRD|INTACT|INTNET|OPHID|UNILEVER|	0	0	0	0	0	1	0	0	0	0	0	0	0	0	0	0	0	0	0	0	0	0	0	0	0	0	0	0	0	0	0	0	0	0	0	0	0	0	0	0	0	0	0	0
ENSG00000008256	ENSG00000114541	in_vivo|		11445584|	HPRD|	0	0	0	0	0	0	0	0	0	0	0	0	0	0	0	0	0	0	0	0	0	0	0	0	0	0	0	0	0	0	0	0	0	0	0	0	0	0	0	0	0	0	0	0
ENSG00000008256	ENSG00000115165	in_vitro|		12606567|	HPRD|	0	0	0	0	0	1	0	0	0	0	0	0	0	0	0	0	0	0	0	0	0	0	0	0	0	0	0	0	0	0	0	0	0	0	0	0	0	0	0	0	0	0	0	0
ENSG00000008256	ENSG00000142675	physical_interaction|two_hybrid|two_hybrid_test|two_hybridpooling|	co_expression|	16189514|	BIOGRID|CCSB-twohybrid|HOMOMINT|HPRD|INTACT|INTNET|OPHID|UNILEVER|	0	0	0	0	0	1	0	0	0	0	0	0	0	0	0	0	0	0	0	0	0	0	0	0	0	0	0	0	0	0	0	0	0	0	0	0	0	0	0	0	0	0	0	0
ENSG00000008256	ENSG00000161835	in_vitro|in_vivo|literature_annotated_complex:grasp-grp1_complex(mi:0019-_coimmunoprecipitation)|two_hybrid|	interolog-caenorhabditis_elegans|	10828067|14704431|	CORUM|HOMOMINT-Interolog|HPRD|UNILEVER|	0	0	0	0	0	0	0	0	0	0	0	0	0	0	0	0	0	0	0	0	0	0	0	0	0	0	0	0	0	0	0	0	0	0	0	0	0	0	0	0	0	0	0	0
ENSG00000008277	ENSG00000164924	in_vitro|in_vivo|two_hybrid|		12589811|	HOMOMINT|HPRD|UNILEVER|	1	1	1	0	1	1	1	1	1	0	1	0	1	1	0	0	0	0	0	0	0	0	0	1	0	0	1	1	0	0	1	1	1	1	1	1	0	1	1	0	1	0	0	0
ENSG00000008282	ENSG00000179036	in_vivo|		10370136|	BIOGRID|HPRD|UNILEVER|	1	1	1	1	1	1	1	1	1	1	1	1	1	1	1	1	1	1	1	1	1	1	1	1	1	1	1	1	1	1	1	1	1	1	1	1	1	1	1	1	1	1	1	1
ENSG00000008294	ENSG00000065559	in_vitro|		12391307|	BIOGRID|HPRD|UNILEVER|	1	1	1	1	1	1	1	1	1	1	1	1	1	1	1	1	1	1	1	1	1	1	1	1	1	1	1	1	1	1	1	1	1	1	1	1	1	1	1	1	1	1	0	1
ENSG00000008294	ENSG00000107643	in_vitro|in_vivo|		12391307|	BIOGRID|HPRD|UNILEVER|	0	1	0	0	1	0	1	0	1	0	1	0	1	1	1	1	0	1	0	1	1	1	1	0	1	0	1	0	0	0	0	1	1	0	0	1	1	1	0	1	1	0	1	1
ENSG00000008294	ENSG00000109320	in_vivo|		14743216|	BIND|HOMOMINT|HPRD|UNILEVER|	1	1	1	1	1	1	1	1	1	1	1	1	1	1	1	1	1	1	1	1	1	1	1	1	1	1	1	1	1	1	1	1	1	1	1	1	1	1	1	1	1	1	1	1
ENSG00000008294	ENSG00000112062	affinitycapture_ms|in_vitro|literature|		12391307|16189514|	BIOGRID|CCSB-curated|HPRD|UNILEVER|	1	1	1	1	1	1	1	1	1	1	1	1	1	1	1	1	1	1	1	1	1	1	1	1	1	1	1	1	1	1	1	1	1	1	1	1	1	1	1	1	1	1	1	1
ENSG00000008294	ENSG00000125952	affinitycapture_ms|in_vitro|in_vivo|literature|	share_upstream_motif|	12391307|16189514|	BIOGRID|CCSB-curated|HPRD|UNILEVER|	1	1	1	1	1	1	1	1	1	1	1	1	1	1	1	1	1	1	1	1	1	1	1	1	1	1	1	1	1	1	1	1	1	1	1	1	1	1	1	1	1	1	1	1
ENSG00000008294	ENSG00000126214	in_vivo|two_hybrid|		15987681|	HPRD|	1	1	1	1	1	1	1	1	1	1	1	1	1	1	1	1	1	1	1	1	1	1	1	1	1	1	1	1	1	1	1	1	1	1	1	1	1	1	1	1	1	1	1	1
ENSG00000008294	ENSG00000136997	in_vitro|		12391307|	BIOGRID|HPRD|UNILEVER|	1	1	1	1	1	1	1	1	1	1	1	1	1	1	1	1	1	1	1	1	1	1	1	0	0	0	0	0	0	0	0	0	0	0	0	0	0	0	0	1	0	1	1	0
ENSG00000008294	ENSG00000156976	immunoprecipitation|mass_spectrometry|		17353931|	EWING|
ENSG00000008294	ENSG00000198909	affinitycapture_ms|in_vitro|literature|	share_upstream_motif|	12391307|16189514|	BIOGRID|CCSB-curated|HPRD|UNILEVER|	1	1	1	1	1	1	1	1	1	1	1	1	1	1	0	0	1	1	1	1	1	1	1	1	1	1	1	1	1	1	1	1	1	1	1	1	1	1	0	1	1	1	1	1
ENSG00000008300	ENSG00000071051	physical_interaction|two_hybrid|two_hybrid_test|two_hybridpooling|		16189514|	BIOGRID|BIOVERSE|CCSB-twohybrid|HOMOMINT|HPRD|INTACT|OPHID|UNILEVER|	1	1	0	1	1	0	1	1	1	1	1	1	1	1	1	1	1	1	1	1	1	0	1	1	1	1	1	1	1	1	1	1	1	1	1	1	1	1	1	1	1	1	1	1
ENSG00000008300	ENSG00000102882	in_vitro|in_vivo|two_hybrid|		14559906|	HPRD|	1	1	0	1	1	0	1	1	1	1	1	0	1	1	0	0	0	1	0	1	1	1	1	1	1	1	1	1	1	1	1	1	1	1	1	1	1	1	1	1	1	1	1	1
ENSG00000008300	ENSG00000106299	in_vitro|in_vivo|		11157975|	HPRD|UNILEVER|	0	0	0	0	0	0	0	0	0	0	0	0	0	0	0	0	0	0	0	0	1	0	0	0	0	0	0	0	0	0	0	1	0	1	0	0	0	0	0	0	0	0	0	0
ENSG00000008300	ENSG00000132361	physical_interaction|two_hybrid|		12421765|14681467|	HPRD|INTACT|UNILEVER|	1	1	0	1	1	0	1	1	1	1	1	1	1	1	1	1	1	1	1	1	1	1	1	1	1	1	1	1	1	1	1	1	1	1	1	1	1	1	1	1	1	1	1	1
ENSG00000008300	ENSG00000133789	physical_interaction|two_hybrid|		12421765|	COCIT-BIND|HPRD|UNILEVER|	1	1	0	1	1	0	0	0	1	0	1	0	1	1	1	1	0	1	1	1	0	0	0	0	0	0	0	0	0	1	1	1	1	1	1	0	0	0	0	1	0	0	1	0
ENSG00000008300	ENSG00000137831	two_hybrid|		12421765|14681467|	HPRD|UNILEVER|	0	0	0	0	0	0	0	0	0	0	0	0	0	0	0	0	0	0	0	0	0	0	0	0	0	0	1	0	0	0	0	0	0	0	1	0	0	0	0	0	0	0	0	0
ENSG00000008300	ENSG00000140386	physical_interaction|two_hybrid|		12421765|14681467|	HPRD|INTACT|UNILEVER|	1	1	0	1	1	0	1	1	1	1	0	1	1	1	1	1	1	1	1	1	1	1	1	1	1	1	1	1	1	1	1	1	1	1	1	1	1	1	1	1	1	1	1	1
ENSG00000008300	ENSG00000141258	lacz4-two_hybrid|two_hybrid|		16169070|	HPRD|MDC|UNILEVER|	1	1	0	1	1	0	1	1	1	1	1	1	1	1	1	1	1	1	1	1	1	1	1	1	1	1	1	1	1	1	1	1	1	1	1	1	1	1	1	1	1	1	1	1
ENSG00000008300	ENSG00000143006	two_hybrid|two_hybrid_test|		16189514|	BIOGRID|CCSB-twohybrid|HOMOMINT|HPRD|OPHID|UNILEVER|	0	0	0	0	0	0	0	0	1	0	0	1	0	0	0	0	0	0	1	1	1	0	1	1	1	1	0	1	0	0	1	0	1	1	1	0	1	1	1	0	1	1	0	0
ENSG00000008300	ENSG00000147202	in_vitro|in_vivo|		11509578|	HPRD|UNILEVER|	1	1	0	1	1	0	1	1	1	1	1	1	1	1	1	1	1	1	1	1	1	1	1	1	1	1	1	1	1	1	1	1	1	1	1	1	1	1	1	1	1	1	1	1
ENSG00000008300	ENSG00000151914	physical_interaction|two_hybrid|		12421765|	HPRD|INTACT|OPHID|UNILEVER|	1	1	0	1	1	0	1	0	0	1	1	1	1	1	1	1	1	1	1	1	1	0	0	1	1	1	1	1	1	1	1	1	1	1	1	1	1	1	1	1	1	1	1	1
ENSG00000008300	ENSG00000153827	physical_interaction|two_hybrid|		12421765|14681467|	HPRD|INTACT|UNILEVER|	1	1	0	1	1	0	1	1	1	1	1	1	1	1	1	1	1	1	1	1	1	1	1	1	1	0	0	1	1	1	1	1	1	1	1	1	1	1	0	1	1	1	0	0
ENSG00000008300	ENSG00000158092	in_vivo|two_hybrid|		11278500|14559906|	BIOGRID|BIOVERSE|HPRD|UNILEVER|	1	1	0	1	1	0	1	1	1	1	1	1	1	1	1	1	1	1	1	1	1	1	1	1	1	1	1	1	1	1	1	1	1	1	1	1	1	1	1	1	1	1	1	0
ENSG00000008300	ENSG00000160460	physical_interaction|two_hybrid|		12421765|14681467|	HPRD|INTACT|UNILEVER|	0	0	0	1	0	0	0	1	1	0	0	0	0	1	0	1	0	0	0	0	0	1	1	1	1	1	1	1	1	1	1	1	1	1	1	1	1	1	1	1	1	0	0	1
ENSG00000008300	ENSG00000170027	anti_baitcoip|coip|immunoprecipitation|in_vivo|mass_spectrometry|physical_interaction|		15324660|17353931|	EWING|HPRD|INTACT|UNILEVER|	1	1	0	0	1	0	0	1	0	0	0	1	1	0	0	1	1	1	0	1	0	0	1	1	1	1	1	1	1	1	1	1	0	1	1	1	1	1	1	1	1	1	1	1
ENSG00000008300	ENSG00000173898	physical_interaction|two_hybrid|		12421765|14681467|	HPRD|INTACT|UNILEVER|	1	0	0	0	0	0	0	0	0	1	1	1	0	1	0	1	0	0	0	0	0	0	0	1	1	1	1	1	1	1	1	1	1	1	1	1	1	1	1	1	1	0	0	1
ENSG00000008300	ENSG00000174827	in_vitro|two_hybrid|		14531806|	HPRD|UNILEVER|
ENSG00000008300	ENSG00000175866	physical_interaction|two_hybrid|two_hybrid_test|two_hybridpooling|		16189514|	BIOGRID|CCSB-twohybrid|HOMOMINT|HPRD|INTACT|OPHID|UNILEVER|	1	1	0	1	1	0	1	1	1	1	1	1	1	1	1	1	1	1	1	1	1	1	1	1	1	1	1	1	1	1	1	1	1	1	1	1	1	1	1	1	1	1	1	1
ENSG00000008300	ENSG00000177885	affinitycapture_ms|in_vitro|in_vivo|literature|	share_upstream_motif|	11157975|11509578|16189514|	BIOGRID|BIOVERSE|CCSB-curated|HPRD|UNILEVER|	1	1	0	1	1	0	1	1	1	1	1	1	1	1	1	1	1	1	1	1	1	1	1	1	1	1	1	1	1	1	1	1	1	1	1	1	1	1	1	1	1	1	1	1
ENSG00000008300	ENSG00000187189	physical_interaction|two_hybrid|		12421765|14681467|	HPRD|INTACT|UNILEVER|	1	1	0	1	1	0	1	1	1	1	1	1	1	1	1	1	1	1	1	1	1	1	1	1	1	1	1	1	1	1	1	1	1	1	1	1	1	1	1	1	1	1	1	1
ENSG00000008300	ENSG00000187535	two_hybrid|		12421765|14681467|	HPRD|UNILEVER|	1	1	0	1	1	0	1	1	1	1	1	1	1	1	1	1	1	1	1	1	1	0	0	1	1	1	1	0	1	1	1	1	1	1	1	1	1	0	1	1	1	1	1	1
ENSG00000008394	ENSG00000161021	in_vitro|in_vivo|		11034337|7663172|	BIOGRID|HPRD|UNILEVER|	1	1	1	1	1	1	1	1	1	1	1	0	1	1	1	0	1	1	1	1	1	1	1	1	1	1	1	1	1	1	1	1	1	1	1	1	1	1	1	1	1	1	1	1
ENSG00000008405	ENSG00000049246	affinitycapture_ms|in_vivo|literature|		10428031|16189514|	BIOGRID|CCSB-curated|HPRD|OPHID|UNILEVER|
ENSG00000008405	ENSG00000100181	affinitycapture_ms|in_vivo|literature|	share_upstream_motif|	11875063|16189514|	BIOGRID|CCSB-curated|HPRD|OPHID|UNILEVER|
ENSG00000008405	ENSG00000111602	in_vivo|		10428031|	BIOGRID|HPRD|OPHID|	1	1	1	1	0	1	1	1	0	1	1	1	1	0	0	0	1	1	0	0	0	1	1	0	0	1	1	0	0	0	0	1	0	1	1	0	0	0	0	1	1	0	1	0
ENSG00000008405	ENSG00000112559	physical_interaction|two_hybrid|two_hybrid_test|two_hybridpooling|		16189514|	BIOGRID|CCSB-twohybrid|HOMOMINT|HPRD|INTACT|OPHID|UNILEVER|	0	0	0	0	0	1	1	0	0	1	0	0	0	0	0	0	0	0	0	0	0	0	0	0	0	1	0	0	0	0	0	0	0	1	0	0	0	0	0	1	0	0	1	0
ENSG00000008405	ENSG00000114423	physical_interaction|two_hybrid|two_hybrid_test|two_hybridpooling|	co_expression|domain_domain_interaction|	16189514|	BIOGRID|CCSB-twohybrid|HOMOMINT|HPRD|INTACT|INTNET|OPHID|UNILEVER|	1	1	1	1	0	1	1	1	0	1	1	1	1	0	0	0	1	1	0	0	0	1	1	0	0	1	1	0	0	0	0	1	0	0	1	0	0	0	0	1	1	0	1	0
ENSG00000008405	ENSG00000127191	physical_interaction|two_hybrid|two_hybrid_test|two_hybridpooling|		16189514|	BIOGRID|CCSB-twohybrid|HOMOMINT|HPRD|INTACT|OPHID|UNILEVER|	0	0	0	1	0	1	1	1	0	1	1	1	1	0	0	0	1	1	0	0	0	1	0	0	0	1	0	0	0	0	0	0	0	0	1	0	0	0	0	0	0	0	0	0
ENSG00000008405	ENSG00000132326	in_vitro|in_vivo|two_hybrid|	co_expression|domain_domain_interaction|shared_go_annotation|	10428031|10531061|11533252|	BIOGRID|HPRD|INTNET|OPHID|UNILEVER|	1	1	1	1	0	1	1	1	0	1	1	1	1	0	0	0	1	1	0	0	0	0	1	0	0	1	1	0	0	0	0	1	0	1	1	0	0	0	0	1	1	0	1	0
ENSG00000008405	ENSG00000133794	two_hybrid|	co_expression|domain_domain_interaction|shared_go_annotation|	10531061|	BIOGRID|HPRD|INTNET|OPHID|UNILEVER|	0	1	1	0	0	1	1	1	0	0	0	0	1	0	0	0	0	0	0	0	0	0	0	0	0	0	0	0	0	0	0	1	0	0	0	0	0	0	0	0	0	0	0	0
ENSG00000008405	ENSG00000179094	affinitycapture_ms|in_vitro|in_vivo|literature|two_hybrid|	share_go_process|share_mouse_phenotype|	10531061|12782655|16189514|	BIOGRID|CCSB-curated|HPRD|OPHID|UNILEVER|	1	1	1	1	0	1	1	1	0	1	1	1	1	0	0	0	1	1	0	0	0	1	1	0	0	1	1	0	0	0	0	1	0	1	1	0	0	0	0	1	1	0	1	0
ENSG00000008405	ENSG00000186852	physical_interaction|two_hybrid|two_hybrid_test|two_hybridpooling|		16189514|	BIOGRID|CCSB-twohybrid|HOMOMINT|HPRD|INTACT|UNILEVER|	0	0	0	1	0	0	0	0	0	1	1	1	0	0	0	0	1	0	0	0	0	1	0	0	0	0	1	0	0	0	0	0	0	1	0	0	0	0	0	0	1	0	1	0
ENSG00000008405	ENSG00000188313	physical_interaction|two_hybrid|two_hybrid_test|two_hybridpooling|	co_expression|domain_domain_interaction|	16189514|	BIOGRID|CCSB-twohybrid|HOMOMINT|HPRD|INTACT|INTNET|OPHID|UNILEVER|	1	1	1	1	0	1	1	1	0	1	1	1	1	0	0	0	1	1	0	0	0	1	1	0	0	0	0	0	0	0	0	1	0	1	1	0	0	0	0	1	1	0	1	0
ENSG00000008441	ENSG00000087842	in_vivo|two_hybrid|		9079676|	BIOGRID|HPRD|OPHID|UNILEVER|	0	0	0	0	0	0	0	0	0	1	0	0	0	0	0	0	0	0	0	0	0	1	0	0	0	0	0	1	1	0	0	0	0	0	0	0	0	0	0	0	0	0	1	0
ENSG00000008441	ENSG00000132005	in_vitro|in_vivo|		12624117|	BIOGRID|HPRD|OPHID|UNILEVER|	0	0	0	0	0	0	0	0	0	0	0	0	0	0	0	0	0	0	0	0	0	0	0	0	0	0	0	0	0	0	0	0	0	0	0	0	0	0	0	0	0	0	0	0
ENSG00000008441	ENSG00000147862	in_vitro|	cocitation|	15892868|7590749|9099724|	BIOGRID|COCIT-COCIT|HPRD|OPHID|UNILEVER|	0	0	0	0	0	0	0	0	0	1	0	0	0	0	0	0	0	0	0	0	0	1	0	0	0	1	0	1	1	0	0	0	0	0	0	0	0	0	0	0	0	0	1	0
ENSG00000008441	ENSG00000157933	in_vitro|		9380514|	BIOGRID|HPRD|OPHID|UNILEVER|	0	0	0	0	0	0	0	0	0	1	0	0	0	0	0	0	0	0	0	0	0	0	0	0	0	1	0	1	1	0	0	0	0	0	0	0	0	0	0	0	0	0	1	0
ENSG00000008516	ENSG00000087245	in_vitro|		14583471|8663332|	BIOVERSE|HPRD|UNILEVER|	1	1	1	0	0	0	1	1	1	1	1	1	1	1	1	1	1	1	1	1	1	1	1	1	1	1	1	1	1	1	1	1	1	1	1	1	1	1	1	1	1	1	1	1
ENSG00000008516	ENSG00000120885	in_vitro|in_vivo|		12860995|	BIOGRID|HPRD|OPHID|UNILEVER|	1	1	0	1	0	0	0	0	1	0	1	0	0	0	0	0	0	1	1	1	1	0	0	1	1	1	1	1	1	1	1	1	1	1	1	1	1	1	1	1	1	1	1	1
ENSG00000008517	ENSG00000196415	in_vitro|		16488976|	HPRD|UNILEVER|	0	1	0	0	0	0	0	0	0	0	0	0	1	1	0	0	0	1	0	0	0	0	0	0	0	0	0	0	0	0	0	0	0	0	0	0	0	0	0	0	0	0	1	1
ENSG00000008710	ENSG00000026025	in_vitro|in_vivo|two_hybrid|		11581269|	HPRD|UNILEVER|	1	0	1	1	1	1	1	0	1	1	1	1	1	1	1	1	1	1	0	1	0	0	0	1	0	1	1	1	1	1	1	1	1	0	1	1	0	1	1	1	1	1	0	1
ENSG00000008710	ENSG00000035403	in_vitro|in_vivo|		11113628|	COCIT-HPRD|HPRD|UNILEVER|	0	0	0	0	0	0	0	0	0	0	0	0	1	1	0	0	0	0	0	0	0	0	0	0	0	0	0	0	0	0	0	0	0	0	0	0	0	0	0	0	0	0	0	0
ENSG00000008710	ENSG00000039068	in_vitro|in_vivo|literature_annotated_complex:polycystin-1-e-cadherin-beta-catenin-flotillin-2_complex(mi:0019-_coimmunoprecipitation;_mi:0029-_cosedimentation_through_density_gradients;_mi:0021-_colocalization_by_fluorescent_probes_cloning)|		11274246|	BIOGRID|COCIT-HPRD|CORUM|HPRD|OPHID|UNILEVER|	1	0	0	0	1	0	0	0	0	1	1	0	0	0	0	0	0	1	0	1	0	0	0	0	0	0	0	0	0	0	0	0	0	0	0	0	0	0	0	0	0	0	0	0
ENSG00000008710	ENSG00000044115	in_vitro|in_vivo|		11274246|	HPRD|UNILEVER|	1	0	1	1	1	1	0	0	1	1	1	1	1	0	0	0	1	1	0	1	0	0	0	1	0	1	1	1	1	1	1	1	1	0	1	1	0	1	1	1	1	1	0	1
ENSG00000008710	ENSG00000050820	in_vitro|in_vivo|		11113628|	BIOGRID|COCIT-HPRD|HPRD|OPHID|UNILEVER|	1	0	0	0	0	0	0	0	0	0	0	0	1	0	0	0	0	0	0	0	0	0	0	1	0	1	1	1	0	1	1	1	1	0	0	1	0	1	0	1	1	0	0	0
ENSG00000008710	ENSG00000072110	in_vitro|in_vivo|		11113628|	HPRD|UNILEVER|	1	0	1	1	1	1	1	0	1	1	1	1	0	1	0	1	1	1	0	1	0	0	0	1	0	1	1	1	1	1	1	1	1	0	1	1	0	1	1	1	1	1	0	1
ENSG00000008710	ENSG00000089159	in_vitro|in_vivo|		11113628|	BIOGRID|COCIT-HPRD|HPRD|OPHID|UNILEVER|	1	0	1	1	1	1	1	0	1	1	1	1	1	1	1	1	1	1	0	1	0	0	0	1	0	1	1	1	1	1	1	1	1	0	1	1	0	1	1	1	1	1	0	1
ENSG00000008710	ENSG00000096968	in_vitro|		12007403|	HPRD|UNILEVER|	0	0	1	1	1	1	1	0	1	1	1	0	1	1	0	0	1	0	0	1	0	0	0	0	0	0	1	0	0	0	1	1	1	0	1	0	0	1	0	0	0	0	0	0
ENSG00000008710	ENSG00000111057	in_vitro|in_vivo|two_hybrid|		11581269|	BIOGRID|COCIT-HPRD|HPRD|OPHID|UNILEVER|
ENSG00000008710	ENSG00000115414	in_vitro|		11752017|	BIOGRID|COCIT-HPRD|HPRD|OPHID|UNILEVER|	1	0	0	1	0	0	1	0	0	0	1	1	1	1	1	1	1	1	0	1	0	0	0	1	0	1	1	1	1	1	1	0	1	0	1	1	0	0	1	1	1	1	0	1
ENSG00000008710	ENSG00000118762	co_fractionation|native|centrifugation|co_immunoprecipitation|in_vivo|two_hybrid|	cocitation|	11901144|15692563|15892868|9192675|	BIND|BIOGRID|COCIT-COCIT|COCIT-HPRD|HPRD|MIPS|OPHID|UNILEVER|	1	0	1	1	1	1	1	0	1	1	1	1	1	1	1	0	0	1	0	1	0	0	0	1	0	0	0	1	0	1	1	1	1	0	1	1	0	0	1	1	1	1	0	0
ENSG00000008710	ENSG00000137076	in_vitro|in_vivo|		11113628|	BIOGRID|COCIT-HPRD|HPRD|UNILEVER|	1	0	1	1	1	1	1	0	1	1	1	1	1	1	1	1	1	1	0	1	0	0	0	0	0	1	1	1	1	1	1	1	1	0	1	1	0	1	1	1	1	1	0	1
ENSG00000008710	ENSG00000139219	in_vitro|		11406351|	BIOGRID|COCIT-HPRD|HPRD|OPHID|UNILEVER|	0	0	0	0	0	0	0	0	1	1	1	0	0	1	0	1	1	0	0	1	0	0	0	1	0	0	0	1	0	0	1	1	1	0	1	1	0	1	1	0	1	0	0	0
ENSG00000008710	ENSG00000168036	in_vitro|in_vivo|literature_annotated_complex:polycystin-1-e-cadherin-beta-catenin-flotillin-2_complex(mi:0019-_coimmunoprecipitation;_mi:0029-_cosedimentation_through_density_gradients;_mi:0021-_colocalization_by_fluorescent_probes_cloning)|		11113628|11274246|	BIND|BIOGRID|COCIT-HPRD|CORUM|HPRD|OPHID|UNILEVER|	1	0	1	1	1	1	1	0	1	1	1	1	1	1	1	1	1	1	0	1	0	0	0	1	0	1	1	1	1	1	1	1	1	0	1	1	0	1	1	1	1	1	0	1
ENSG00000008710	ENSG00000169398	in_vitro|in_vivo|		11113628|	BIND|BIOGRID|HPRD|OPHID|UNILEVER|	1	0	1	1	1	1	1	0	1	1	1	1	1	1	1	1	1	1	0	1	0	0	0	1	0	1	1	1	1	1	1	1	1	0	1	1	0	1	1	1	1	1	0	1
ENSG00000008710	ENSG00000170421	in_vitro|in_vivo|two_hybrid|		11581269|	HPRD|UNILEVER|
ENSG00000008710	ENSG00000171681	complementation_assay|two_hybrid|		15231748|	HPRD|UNILEVER|	1	0	1	1	1	1	1	0	1	1	1	1	1	1	1	1	1	1	0	1	0	0	0	1	0	1	1	1	1	1	1	1	1	0	1	1	0	1	1	1	1	1	0	1
ENSG00000008710	ENSG00000173801	in_vitro|in_vivo|		11274246|	BIOGRID|COCIT-HPRD|HPRD|OPHID|UNILEVER|	1	0	1	1	1	0	0	0	1	1	1	0	1	1	0	0	1	1	0	1	0	0	0	0	0	1	0	0	0	0	0	1	1	0	0	0	0	0	0	1	1	0	0	1
ENSG00000008710	ENSG00000175084	in_vitro|in_vivo|two_hybrid|		11581269|	HPRD|UNILEVER|	1	0	1	0	0	0	1	0	1	0	1	0	0	1	0	0	0	0	0	1	0	0	0	0	0	1	0	0	0	0	0	0	0	0	0	0	0	0	0	0	0	1	0	1
ENSG00000008710	ENSG00000182901	in_vitro|in_vivo|two_hybrid|		10339594|	BIOGRID|HPRD|OPHID|UNILEVER|	0	0	0	0	1	1	0	0	0	0	0	0	0	1	0	0	0	0	0	0	0	0	0	1	0	1	1	1	1	1	1	1	1	0	1	1	0	1	1	1	1	0	0	1
ENSG00000008710	ENSG00000196470	in_vivo|two_hybrid|		15284290|	HPRD|	1	0	1	1	1	1	1	0	1	1	1	1	1	1	1	1	1	1	0	1	0	0	0	1	0	1	1	1	1	1	1	1	1	0	1	1	0	1	1	1	1	1	0	1
ENSG00000008710	ENSG00000197122	in_vitro|in_vivo|		11113628|	BIOGRID|COCIT-HPRD|HPRD|UNILEVER|	0	0	0	1	1	0	0	0	0	0	0	0	1	0	0	0	0	0	0	0	0	0	0	0	0	0	0	0	0	0	0	0	1	0	0	0	0	0	0	0	0	1	0	0
ENSG00000008735	ENSG00000034152	in_vivo|		12024021|	BIOGRID|HPRD|UNILEVER|	0	0	1	1	1	1	1	1	1	1	1	1	1	1	1	1	1	1	1	1	1	1	1	1	1	1	1	1	1	1	1	1	1	1	1	1	1	1	1	1	1	1	0	1
ENSG00000008735	ENSG00000076984	in_vitro|in_vivo|		10490659|10756100|	BIOGRID|HPRD|OPHID|UNILEVER|	0	0	1	0	1	1	1	1	1	1	1	0	1	1	1	1	1	0	1	0	1	1	1	1	1	1	1	0	1	1	1	1	1	1	1	0	0	1	0	1	1	1	0	1
ENSG00000008735	ENSG00000081479	in_vitro|two_hybrid|		10827173|	BIOGRID|HPRD|UNILEVER|	0	0	0	1	0	1	1	0	1	0	0	1	0	0	1	1	1	0	1	1	1	0	1	0	0	0	0	1	0	1	1	0	0	1	1	0	1	1	1	1	1	1	0	0
ENSG00000008735	ENSG00000107643	in_vitro|in_vivo|		10490659|10756100|	BIOGRID|HPRD|OPHID|UNILEVER|	0	0	0	0	1	0	1	0	1	0	1	0	1	1	1	1	0	1	0	1	1	1	1	0	1	0	1	0	0	0	0	1	1	0	0	1	1	1	0	1	1	0	0	1
ENSG00000008735	ENSG00000111266	in_vitro|		12524447|	BIOGRID|HPRD|OPHID|UNILEVER|
ENSG00000008735	ENSG00000114279	in_vivo|two_hybrid|		11378392|	BIOGRID|HPRD|OPHID|UNILEVER|	0	0	1	0	0	0	1	1	0	1	1	1	1	1	0	1	0	0	1	1	1	0	1	1	1	1	1	1	1	1	1	1	1	1	1	1	1	1	1	1	1	1	0	1
ENSG00000008735	ENSG00000121653	in_vitro|	co_expression|shared_go_annotation|	10629060|	HPRD|INTNET|UNILEVER|	0	0	0	0	0	1	0	0	0	0	0	0	0	1	1	1	1	1	0	0	1	1	1	1	1	1	1	1	1	1	1	1	1	1	0	0	0	0	1	1	1	0	0	1
ENSG00000008735	ENSG00000123384	in_vitro|in_vivo|two_hybrid|		10827173|	BIOGRID|HPRD|UNILEVER|	0	0	1	1	1	0	1	0	1	1	1	0	0	1	0	0	1	0	1	1	1	1	0	1	1	1	1	1	1	1	1	1	1	1	1	1	1	1	1	1	1	1	0	1
ENSG00000008735	ENSG00000129682	two_hybrid|		12244047|	BIOGRID|OPHID|	0	0	1	0	1	0	0	0	0	1	1	0	0	1	0	0	1	0	0	1	0	0	1	1	1	0	0	1	1	1	1	1	1	1	1	1	1	1	1	1	1	0	0	1
ENSG00000008735	ENSG00000138834	in_vitro|in_vivo|		10629060|	BIOGRID|HPRD|	0	0	1	1	1	1	1	1	1	1	1	1	1	1	1	1	1	1	1	1	1	1	1	1	1	1	1	1	1	1	1	1	1	1	1	1	1	1	1	1	1	1	0	1
ENSG00000008735	ENSG00000150687	lacz4-two_hybrid|physical_interaction|two_hybrid|two_hybridpooling|		16169070|	HOMOMINT|HPRD|INTACT|MDC|OPHID|UNILEVER|	0	0	0	0	0	1	1	1	0	0	0	1	0	0	0	0	0	1	0	1	0	0	0	0	0	0	1	1	0	0	0	1	1	1	1	1	1	1	1	1	0	1	0	1
ENSG00000008735	ENSG00000156299	in_vivo|		12024021|	BIOGRID|HPRD|UNILEVER|	0	0	1	1	1	1	1	1	0	1	1	1	0	1	1	1	0	1	1	1	1	0	1	1	1	1	1	1	1	1	1	1	1	1	1	1	1	1	1	1	1	1	0	1
ENSG00000008735	ENSG00000156711	in_vivo|		12244047|	BIOGRID|OPHID|	0	0	1	1	1	1	1	1	1	1	1	1	1	1	1	1	1	1	1	1	1	1	1	1	1	1	1	1	1	1	1	1	1	1	1	1	1	1	1	1	1	1	0	1
ENSG00000008735	ENSG00000173327	in_vitro|		10490659|	BIOGRID|HPRD|OPHID|UNILEVER|	0	0	1	1	1	1	1	1	1	1	1	1	1	1	1	1	1	1	1	1	1	1	1	1	1	1	1	1	1	1	1	1	1	1	1	1	1	1	1	1	1	1	0	1
ENSG00000008838	ENSG00000063322	anti_tagcoip|in_vitro|literature_annotated_complex:mediator_complex(mi:0007-_anti_tag_coimmunoprecipitation;_mi:0069-_mass_spectrometry_studies_of_complexes)|physical_interaction|		14576168|15175163|	BIOGRID|CORUM|INTACT|	0	0	0	0	0	0	0	0	0	0	0	0	0	0	0	0	0	0	0	0	0	0	0	0	0	0	0	0	0	0	0	1	0	0	0	0	0	0	0	1	0	1	0	0
ENSG00000008838	ENSG00000091831	in_vitro|literature_annotated_complex:tftc-type_histone_acetyl_transferase_complex(mi:0091-_chromatography_technologies;_mi:0029-_cosedimentation_through_density_gradients;_mi:0096-_pull_down)|		9653119|	BIOGRID|CORUM|HPRD|OPHID|	0	0	0	0	0	0	0	0	0	0	0	0	0	0	0	1	0	0	0	0	0	0	0	0	0	0	0	0	0	0	0	1	0	0	0	0	0	0	0	1	1	1	0	0
ENSG00000008838	ENSG00000132170	affinitycapture_ms|in_vitro|literature|		16189514|9653119|	BIOGRID|CCSB-curated|HPRD|OPHID|	0	0	0	0	0	0	0	0	0	0	0	0	0	0	0	0	0	0	0	0	0	0	0	0	0	0	0	0	0	0	0	0	0	0	0	0	0	0	0	0	0	0	0	0
ENSG00000008838	ENSG00000141026	anti_tagcoip|in_vitro|literature_annotated_complex:mediator_complex(mi:0007-_anti_tag_coimmunoprecipitation;_mi:0069-_mass_spectrometry_studies_of_complexes)|physical_interaction|		14638676|15175163|	BIOGRID|COCIT-BIND|CORUM|HPRD|INTACT|	0	0	0	0	0	0	0	0	0	0	0	0	0	0	0	1	0	0	0	0	0	0	0	0	0	0	0	0	0	0	0	1	0	0	0	0	0	0	0	1	1	1	0	0
ENSG00000008838	ENSG00000186350	affinitycapture_ms|in_vitro|literature|		16189514|9653119|	BIOGRID|CCSB-curated|HPRD|OPHID|	0	0	0	0	0	0	0	0	0	0	0	0	0	0	0	1	0	0	0	0	0	0	0	0	0	0	0	0	0	0	0	1	0	0	0	0	0	0	0	1	1	1	0	0
ENSG00000008838	ENSG00000186951	in_vitro|		9653119|	BIOGRID|COCIT-HPRD|HPRD|OPHID|	0	0	0	0	0	0	0	0	0	0	0	0	0	0	0	0	0	0	0	0	0	0	0	0	0	0	0	0	0	0	0	0	0	0	0	0	0	0	0	0	1	0	0	0
ENSG00000008952	ENSG00000025796	in_vitro|physical_interaction|	co_expression|domain_domain_interaction|interolog-yeast|shared_go_annotation|	10799540|	BIOGRID|HPRD|INTNET|OPHID|ORTHO-noncore|UNILEVER|	1	1	1	1	1	1	1	1	1	1	1	1	1	1	1	1	1	1	1	1	1	1	1	1	1	1	1	1	1	1	1	1	1	1	1	1	1	1	1	1	1	1	1	0
ENSG00000008952	ENSG00000079432	physical_interaction|two_hybrid|		16713569|	HOMOMINT|HPRD|INTACT|UNILEVER|
ENSG00000008952	ENSG00000137947	physical_interaction|	co_expression|domain_domain_interaction|interolog-saccharomyces_cerevisiae|interolog-yeast|		HOMOMINT-Interolog|INTNET|ORTHO-noncore|	1	1	1	1	1	1	1	1	1	1	1	1	1	1	1	1	1	1	1	1	1	1	1	1	0	1	0	1	1	1	0	1	1	1	1	1	1	1	1	1	1	1	1	0
ENSG00000008988	ENSG00000037241	indirect_complex|neighbouring_reaction|physical_interaction|reaction|		10659855|1095581|592398|592398|1095581|10659855|6568109|	COCIT-REACTOME|REACTOME|UNILEVER|
ENSG00000008988	ENSG00000083845	direct_complex|literature_annotated_complex:40s_ribosomal_subunit,_cytoplasmic(mi:0029-_cosedimentation_through_density_gradients;_mi:0004-_affinity_chromatography_technologies)|neighbouring_reaction|physical_interaction|reaction|	co_expression|domain_domain_interaction|interolog-yeast|phenotype_similarity|shared_go_annotation|	6568109|9857202|	COCIT-ORTHOLOGY|COCIT-REACTOME|CORUM|INTNET|OPHID|ORTHO-core|REACTOME|UNILEVER|	1	1	1	1	1	1	1	1	1	1	1	1	1	1	1	1	1	1	1	1	1	1	1	1	1	1	1	1	0	1	1	1	1	1	1	1	1	1	1	1	1	1	1	0
ENSG00000008988	ENSG00000084623	indirect_complex|neighbouring_reaction|physical_interaction|reaction|	co_expression|domain_domain_interaction|shared_go_annotation|	10659855|11018020|12493757|12493757|429297|6901506|641056|592399|1856230|429297|429297|641056|592399|429297|641056|592399|1856230|10659855|11018020|429297|641056|592399|6901506|12493757|592399|641056|6901506|9857202|	COCIT-REACTOME|INTNET|REACTOME|UNILEVER|	1	1	1	1	1	1	1	1	1	1	1	1	1	1	1	1	1	1	1	1	1	1	1	1	1	1	1	1	0	1	1	1	1	1	1	1	1	1	1	1	1	1	1	0
ENSG00000008988	ENSG00000089009	indirect_complex|literature_annotated_complex:ribosome,_cytoplasmic(mi:0363-_inferred_by_author)|neighbouring_reaction|physical_interaction|reaction|	co_expression|domain_domain_interaction|shared_go_annotation|	10659855|1095581|592398|592398|1095581|10659855|6568109|	COCIT-REACTOME|CORUM|INTNET|REACTOME|UNILEVER|	1	1	1	1	1	1	1	1	1	1	1	1	1	1	1	1	1	1	1	1	1	1	1	1	1	1	1	1	0	1	1	1	1	1	1	1	1	1	1	1	1	1	1	0
ENSG00000008988	ENSG00000089157	indirect_complex|literature_annotated_complex:ribosome,_cytoplasmic(mi:0363-_inferred_by_author)|neighbouring_reaction|physical_interaction|reaction|	co_expression|domain_domain_interaction|shared_go_annotation|	10659855|1095581|592398|592398|1095581|10659855|6568109|	COCIT-REACTOME|CORUM|INTNET|REACTOME|UNILEVER|
ENSG00000008988	ENSG00000099783	physical_interaction|	co_expression|domain_domain_interaction|		INTNET|	1	1	1	1	1	1	1	1	1	1	1	1	1	1	1	1	1	1	1	1	1	1	1	1	1	1	1	1	0	1	1	1	1	1	1	1	1	1	1	1	1	1	1	0
ENSG00000008988	ENSG00000100316	indirect_complex|literature_annotated_complex:ribosome,_cytoplasmic(mi:0363-_inferred_by_author)|neighbouring_reaction|physical_interaction|reaction|	co_expression|domain_domain_interaction|shared_go_annotation|	10659855|1095581|592398|592398|1095581|10659855|6568109|	COCIT-REACTOME|CORUM|INTNET|REACTOME|UNILEVER|
ENSG00000008988	ENSG00000100353	indirect_complex|neighbouring_reaction|physical_interaction|reaction|	co_expression|domain_domain_interaction|shared_go_annotation|	10659855|11018020|12493757|12493757|429297|6901506|641056|592399|1856230|429297|429297|641056|592399|429297|641056|592399|1856230|10659855|11018020|429297|641056|592399|6901506|12493757|592399|641056|6901506|9857202|	COCIT-REACTOME|INTNET|REACTOME|UNILEVER|	1	1	1	1	1	1	1	1	1	1	1	1	1	1	1	1	1	1	1	1	1	1	1	1	1	1	1	1	0	1	1	1	1	1	1	1	1	1	1	1	1	1	1	0
ENSG00000008988	ENSG00000104131	indirect_complex|neighbouring_reaction|physical_interaction|reaction|		10659855|11018020|12493757|12493757|429297|6901506|641056|592399|1856230|429297|429297|641056|592399|429297|641056|592399|1856230|10659855|11018020|429297|641056|592399|6901506|12493757|592399|641056|6901506|9857202|	COCIT-REACTOME|REACTOME|UNILEVER|	1	0	1	1	1	1	1	0	0	1	1	0	1	1	1	1	1	0	0	0	0	0	0	0	0	0	1	0	0	1	0	1	0	1	0	0	0	0	0	1	0	0	0	0
ENSG00000008988	ENSG00000105193	direct_complex|literature_annotated_complex:40s_ribosomal_subunit,_cytoplasmic(mi:0029-_cosedimentation_through_density_gradients;_mi:0004-_affinity_chromatography_technologies)|neighbouring_reaction|physical_interaction|reaction|	co_expression|domain_domain_interaction|phenotype_similarity|shared_go_annotation|	6568109|9857202|	COCIT-REACTOME|CORUM|INTNET|REACTOME|UNILEVER|
ENSG00000008988	ENSG00000105372	direct_complex|literature_annotated_complex:40s_ribosomal_subunit,_cytoplasmic(mi:0029-_cosedimentation_through_density_gradients;_mi:0004-_affinity_chromatography_technologies)|neighbouring_reaction|physical_interaction|reaction|	co_expression|domain_domain_interaction|shared_go_annotation|	6568109|9857202|	COCIT-REACTOME|CORUM|INTNET|REACTOME|UNILEVER|	0	0	1	1	0	0	0	0	1	1	1	1	0	1	1	1	1	1	1	1	1	0	1	1	0	0	1	1	0	1	1	0	0	0	0	1	0	0	0	1	1	1	0	0
ENSG00000008988	ENSG00000105640	indirect_complex|literature_annotated_complex:ribosome,_cytoplasmic(mi:0363-_inferred_by_author)|neighbouring_reaction|physical_interaction|reaction|	co_expression|domain_domain_interaction|shared_go_annotation|	10659855|1095581|592398|592398|1095581|10659855|6568109|	COCIT-REACTOME|CORUM|INTNET|REACTOME|UNILEVER|
ENSG00000008988	ENSG00000105821	physical_interaction|	co_expression|domain_domain_interaction|		INTNET|	1	1	1	1	1	1	1	1	1	1	1	1	1	1	1	1	1	1	1	1	1	1	0	1	1	1	0	1	0	1	1	1	1	1	1	1	1	1	0	1	1	1	1	0
ENSG00000008988	ENSG00000105926	two_hybrid|		15231747|	BIOGRID|HPRD|UNILEVER|	1	0	0	0	1	0	0	0	1	0	1	0	1	1	1	1	0	0	0	0	0	0	0	0	0	0	0	0	0	0	0	0	0	0	0	0	0	0	0	0	0	0	0	0
ENSG00000008988	ENSG00000106263	indirect_complex|neighbouring_reaction|physical_interaction|reaction|	co_expression|domain_domain_interaction|phenotype_similarity|shared_go_annotation|	10659855|11018020|12493757|12493757|429297|6901506|641056|592399|1856230|429297|429297|641056|592399|429297|641056|592399|1856230|10659855|11018020|429297|641056|592399|6901506|12493757|592399|641056|6901506|9857202|	COCIT-REACTOME|INTNET|REACTOME|UNILEVER|	1	1	1	1	1	1	1	1	1	1	1	1	1	1	1	1	1	1	1	1	1	1	1	1	1	1	1	1	0	1	1	1	1	1	1	1	1	1	1	1	1	1	1	0
ENSG00000008988	ENSG00000106682	indirect_complex|neighbouring_reaction|physical_interaction|reaction|		9732867|10659855|11018020|1856230|429297|429297|641056|592399|1856230|10659855|11018020|592399|641056|641056|592399|6853548|9732867|6853548|6853548|641056|9732867|592399|9732867|9857202|	COCIT-REACTOME|REACTOME|UNILEVER|
ENSG00000008988	ENSG00000107581	indirect_complex|neighbouring_reaction|physical_interaction|reaction|		10659855|11018020|12493757|12493757|429297|6901506|641056|592399|1856230|429297|429297|641056|592399|429297|641056|592399|1856230|10659855|11018020|429297|641056|592399|6901506|12493757|592399|641056|6901506|9857202|	COCIT-REACTOME|REACTOME|UNILEVER|	1	1	1	1	1	1	1	1	1	1	1	1	1	1	1	1	1	1	1	1	1	1	1	1	1	1	1	1	0	1	1	1	1	1	1	1	1	1	1	1	1	1	1	0
ENSG00000008988	ENSG00000110700	direct_complex|literature_annotated_complex:40s_ribosomal_subunit,_cytoplasmic(mi:0029-_cosedimentation_through_density_gradients;_mi:0004-_affinity_chromatography_technologies)|neighbouring_reaction|physical_interaction|reaction|	co_expression|domain_domain_interaction|phenotype_similarity|shared_go_annotation|	6568109|9857202|	COCIT-REACTOME|CORUM|INTNET|REACTOME|UNILEVER|
ENSG00000008988	ENSG00000112306	direct_complex|literature_annotated_complex:40s_ribosomal_subunit,_cytoplasmic(mi:0029-_cosedimentation_through_density_gradients;_mi:0004-_affinity_chromatography_technologies)|neighbouring_reaction|physical_interaction|reaction|		6568109|9857202|	COCIT-REACTOME|CORUM|REACTOME|UNILEVER|
ENSG00000008988	ENSG00000114867	indirect_complex|neighbouring_reaction|physical_interaction|reaction|	co_expression|domain_domain_interaction|shared_go_annotation|	9732867|10659855|11018020|1856230|429297|429297|641056|592399|1856230|10659855|11018020|592399|641056|641056|592399|6853548|9732867|6853548|6853548|641056|9732867|592399|9732867|9857202|	INTNET|REACTOME|UNILEVER|	1	1	1	1	1	1	1	1	1	1	1	1	1	1	1	1	1	1	1	1	1	1	1	1	1	1	1	1	0	1	1	1	1	1	1	1	1	1	1	1	1	1	1	0
ENSG00000008988	ENSG00000115268	direct_complex|literature_annotated_complex:40s_ribosomal_subunit,_cytoplasmic(mi:0029-_cosedimentation_through_density_gradients;_mi:0004-_affinity_chromatography_technologies)|neighbouring_reaction|physical_interaction|reaction|	co_expression|domain_domain_interaction|shared_go_annotation|	6568109|9857202|	COCIT-REACTOME|CORUM|INTNET|REACTOME|UNILEVER|
ENSG00000008988	ENSG00000118181	direct_complex|literature_annotated_complex:40s_ribosomal_subunit,_cytoplasmic(mi:0029-_cosedimentation_through_density_gradients;_mi:0004-_affinity_chromatography_technologies)|neighbouring_reaction|physical_interaction|reaction|	co_expression|domain_domain_interaction|shared_go_annotation|	6568109|9857202|	COCIT-REACTOME|CORUM|INTNET|REACTOME|UNILEVER|
ENSG00000008988	ENSG00000122406	indirect_complex|literature_annotated_complex:ribosome,_cytoplasmic(mi:0363-_inferred_by_author)|neighbouring_reaction|physical_interaction|reaction|	co_expression|domain_domain_interaction|interolog-yeast|shared_go_annotation|	10659855|1095581|592398|592398|1095581|10659855|6568109|	COCIT-ORTHOLOGY|COCIT-REACTOME|CORUM|INTNET|ORTHO-core|REACTOME|UNILEVER|
ENSG00000008988	ENSG00000124614	direct_complex|literature_annotated_complex:40s_ribosomal_subunit,_cytoplasmic(mi:0029-_cosedimentation_through_density_gradients;_mi:0004-_affinity_chromatography_technologies)|neighbouring_reaction|physical_interaction|reaction|	co_expression|domain_domain_interaction|shared_go_annotation|	6568109|9857202|	COCIT-REACTOME|CORUM|INTNET|REACTOME|UNILEVER|
ENSG00000008988	ENSG00000125385	direct_complex|neighbouring_reaction|physical_interaction|reaction|	co_expression|domain_domain_interaction|interolog-yeast|phenotype_similarity|shared_go_annotation|	6568109|9857202|	COCIT-ORTHOLOGY|COCIT-REACTOME|INTNET|OPHID|ORTHO-core|REACTOME|UNILEVER|
ENSG00000008988	ENSG00000125691	indirect_complex|literature_annotated_complex:ribosome,_cytoplasmic(mi:0363-_inferred_by_author)|neighbouring_reaction|physical_interaction|reaction|	co_expression|domain_domain_interaction|shared_go_annotation|	10659855|1095581|592398|592398|1095581|10659855|6568109|	COCIT-REACTOME|CORUM|INTNET|REACTOME|UNILEVER|	0	0	1	1	1	1	1	0	1	1	1	1	1	0	1	1	1	0	0	0	1	1	0	0	0	0	0	0	0	1	0	0	0	0	0	0	0	0	0	0	0	0	0	0
ENSG00000008988	ENSG00000125977	indirect_complex|neighbouring_reaction|physical_interaction|reaction|	co_expression|domain_domain_interaction|phenotype_similarity|shared_go_annotation|	10659855|11018020|1856230|429297|429297|641056|592399|429297|641056|592399|1856230|10659855|11018020|592399|641056|9732867|9732867|9857202|	COCIT-REACTOME|INTNET|REACTOME|UNILEVER|	0	0	0	0	0	0	0	0	0	0	0	0	1	1	0	0	0	0	0	0	0	0	0	0	0	0	0	0	0	0	0	0	0	0	0	0	0	0	0	0	0	0	0	0
ENSG00000008988	ENSG00000130255	indirect_complex|literature_annotated_complex:ribosome,_cytoplasmic(mi:0363-_inferred_by_author)|neighbouring_reaction|physical_interaction|reaction|		10659855|1095581|592398|592398|1095581|10659855|6568109|	COCIT-REACTOME|CORUM|REACTOME|UNILEVER|
ENSG00000008988	ENSG00000130811	indirect_complex|neighbouring_reaction|physical_interaction|reaction|		10659855|11018020|12493757|12493757|429297|6901506|641056|592399|1856230|429297|429297|641056|592399|429297|641056|592399|1856230|10659855|11018020|429297|641056|592399|6901506|12493757|592399|641056|6901506|9857202|	COCIT-REACTOME|REACTOME|UNILEVER|	1	1	1	1	1	1	1	1	1	1	1	1	1	1	1	1	1	1	1	1	1	1	1	1	1	1	1	1	0	1	1	1	1	1	1	1	1	1	1	1	1	1	1	0
ENSG00000008988	ENSG00000131469	indirect_complex|literature_annotated_complex:ribosome,_cytoplasmic(mi:0363-_inferred_by_author)|neighbouring_reaction|physical_interaction|reaction|	co_expression|domain_domain_interaction|shared_go_annotation|	10659855|1095581|592398|592398|1095581|10659855|6568109|	COCIT-REACTOME|CORUM|INTNET|REACTOME|UNILEVER|	1	1	1	1	1	1	1	1	1	1	1	1	1	1	1	1	1	1	1	1	1	1	1	1	1	1	1	1	0	1	1	1	1	1	1	1	1	1	1	1	1	1	1	0
ENSG00000008988	ENSG00000134419	direct_complex|literature_annotated_complex:40s_ribosomal_subunit,_cytoplasmic(mi:0029-_cosedimentation_through_density_gradients;_mi:0004-_affinity_chromatography_technologies)|neighbouring_reaction|physical_interaction|reaction|	co_expression|domain_domain_interaction|interolog-yeast|shared_go_annotation|	6568109|9857202|	COCIT-ORTHOLOGY|COCIT-REACTOME|CORUM|INTNET|OPHID|ORTHO-core|REACTOME|UNILEVER|
ENSG00000008988	ENSG00000135698	physical_interaction|two_hybrid|		15231747|	HPRD|INTACT|OPHID|UNILEVER|	1	1	1	1	1	1	1	1	1	1	1	1	1	1	1	1	1	1	1	1	1	1	1	1	1	1	1	1	0	1	1	1	1	1	1	1	1	1	1	1	1	1	1	0
ENSG00000008988	ENSG00000136937	physical_interaction|	co_expression|domain_domain_interaction|shared_go_annotation|		INTNET|	1	1	1	1	1	1	1	1	1	1	1	1	1	1	1	0	1	0	0	1	1	0	0	0	1	1	0	1	0	0	0	1	1	1	1	1	0	1	0	0	0	0	1	0
ENSG00000008988	ENSG00000136942	indirect_complex|literature_annotated_complex:ribosome,_cytoplasmic(mi:0363-_inferred_by_author)|neighbouring_reaction|physical_interaction|reaction|	co_expression|domain_domain_interaction|interolog-yeast|phenotype_similarity|shared_go_annotation|	10659855|1095581|592398|592398|1095581|10659855|6568109|	COCIT-ORTHOLOGY|COCIT-REACTOME|CORUM|INTNET|ORTHO-core|REACTOME|UNILEVER|	1	1	1	1	1	1	1	1	1	1	1	1	1	1	1	1	1	1	1	1	1	1	1	1	1	1	1	1	0	1	1	1	1	1	1	1	1	1	1	1	1	1	1	0
ENSG00000008988	ENSG00000138326	direct_complex|literature_annotated_complex:40s_ribosomal_subunit,_cytoplasmic(mi:0029-_cosedimentation_through_density_gradients;_mi:0004-_affinity_chromatography_technologies)|neighbouring_reaction|physical_interaction|reaction|	co_expression|domain_domain_interaction|shared_go_annotation|	6568109|9857202|	COCIT-REACTOME|CORUM|INTNET|REACTOME|UNILEVER|	1	1	1	1	1	1	1	1	1	1	1	1	1	1	1	1	1	1	1	1	1	1	1	1	1	1	1	1	0	1	1	1	1	1	1	1	1	1	1	1	1	1	1	0
ENSG00000008988	ENSG00000140988	direct_complex|literature_annotated_complex:40s_ribosomal_subunit,_cytoplasmic(mi:0029-_cosedimentation_through_density_gradients;_mi:0004-_affinity_chromatography_technologies)|neighbouring_reaction|physical_interaction|reaction|	co_expression|domain_domain_interaction|phenotype_similarity|shared_go_annotation|	6568109|9857202|	COCIT-REACTOME|CORUM|INTNET|OPHID|REACTOME|UNILEVER|
ENSG00000008988	ENSG00000142534	direct_complex|literature_annotated_complex:40s_ribosomal_subunit,_cytoplasmic(mi:0029-_cosedimentation_through_density_gradients;_mi:0004-_affinity_chromatography_technologies)|neighbouring_reaction|physical_interaction|reaction|	co_expression|domain_domain_interaction|interolog-yeast|shared_go_annotation|	6568109|9857202|	COCIT-REACTOME|CORUM|INTNET|ORTHO-noncore|REACTOME|UNILEVER|	1	1	1	1	1	1	1	1	1	1	1	1	1	1	1	1	1	1	1	1	1	1	1	1	1	1	1	1	0	1	1	1	1	1	1	1	1	1	1	1	1	1	1	0
ENSG00000008988	ENSG00000142541	indirect_complex|literature_annotated_complex:ribosome,_cytoplasmic(mi:0363-_inferred_by_author)|neighbouring_reaction|physical_interaction|reaction|	co_expression|domain_domain_interaction|shared_go_annotation|	10659855|1095581|12588972|592398|592398|1095581|10659855|6568109|	COCIT-REACTOME|CORUM|INTNET|REACTOME|UNILEVER|
ENSG00000008988	ENSG00000142676	indirect_complex|literature_annotated_complex:ribosome,_cytoplasmic(mi:0363-_inferred_by_author)|neighbouring_reaction|physical_interaction|reaction|	co_expression|domain_domain_interaction|interolog-yeast|shared_go_annotation|	10659855|1095581|592398|592398|1095581|10659855|6568109|	COCIT-ORTHOLOGY|COCIT-REACTOME|CORUM|INTNET|ORTHO-core|REACTOME|UNILEVER|	1	1	1	1	1	1	1	1	1	1	1	1	1	1	1	1	1	1	1	1	1	1	1	1	1	1	1	1	0	1	1	1	1	1	1	1	1	1	1	1	1	1	1	0
ENSG00000008988	ENSG00000143947	direct_complex|literature_annotated_complex:40s_ribosomal_subunit,_cytoplasmic(mi:0029-_cosedimentation_through_density_gradients;_mi:0004-_affinity_chromatography_technologies)|neighbouring_reaction|physical_interaction|reaction|	co_expression|domain_domain_interaction|shared_go_annotation|	6568109|9857202|	COCIT-REACTOME|CORUM|INTNET|REACTOME|UNILEVER|	1	1	1	1	1	1	1	1	1	1	1	1	1	1	1	1	1	0	1	1	0	1	0	0	1	0	0	1	0	1	1	1	1	1	1	1	1	1	1	1	1	0	0	0
ENSG00000008988	ENSG00000144028	physical_interaction|	co_expression|domain_domain_interaction|		INTNET|	1	1	1	1	1	1	1	1	1	1	1	1	1	1	1	1	1	1	1	1	1	1	1	1	1	1	1	1	0	1	1	1	1	1	1	1	1	1	1	1	1	1	1	0
ENSG00000008988	ENSG00000145425	direct_complex|literature_annotated_complex:40s_ribosomal_subunit,_cytoplasmic(mi:0029-_cosedimentation_through_density_gradients;_mi:0004-_affinity_chromatography_technologies)|neighbouring_reaction|physical_interaction|reaction|	co_expression|domain_domain_interaction|shared_go_annotation|	6568109|9857202|	COCIT-REACTOME|CORUM|INTNET|REACTOME|UNILEVER|
ENSG00000008988	ENSG00000147403	indirect_complex|literature_annotated_complex:ribosome,_cytoplasmic(mi:0363-_inferred_by_author)|neighbouring_reaction|physical_interaction|reaction|	co_expression|domain_domain_interaction|shared_go_annotation|	10659855|1095581|592398|592398|1095581|10659855|6568109|	COCIT-REACTOME|CORUM|INTNET|REACTOME|UNILEVER|
ENSG00000008988	ENSG00000147604	indirect_complex|literature_annotated_complex:ribosome,_cytoplasmic(mi:0363-_inferred_by_author)|neighbouring_reaction|physical_interaction|reaction|	co_expression|domain_domain_interaction|shared_go_annotation|	10659855|1095581|592398|592398|1095581|10659855|6568109|	COCIT-REACTOME|CORUM|INTNET|REACTOME|UNILEVER|
ENSG00000008988	ENSG00000147677	indirect_complex|neighbouring_reaction|physical_interaction|reaction|	co_expression|domain_domain_interaction|shared_go_annotation|	10659855|11018020|12493757|12493757|429297|6901506|641056|592399|1856230|429297|429297|641056|592399|429297|641056|592399|1856230|10659855|11018020|429297|641056|592399|6901506|12493757|592399|641056|6901506|9857202|	COCIT-REACTOME|INTNET|REACTOME|UNILEVER|	1	1	1	1	1	1	1	1	1	1	1	1	1	1	1	1	1	1	1	1	1	1	1	1	1	1	1	1	0	1	1	1	1	1	1	1	1	1	1	1	1	1	1	0
ENSG00000008988	ENSG00000149273	direct_complex|literature_annotated_complex:40s_ribosomal_subunit,_cytoplasmic(mi:0029-_cosedimentation_through_density_gradients;_mi:0004-_affinity_chromatography_technologies)|neighbouring_reaction|physical_interaction|reaction|	co_expression|domain_domain_interaction|interolog-yeast|shared_go_annotation|	6568109|9857202|	COCIT-REACTOME|CORUM|INTNET|OPHID|ORTHO-noncore|REACTOME|UNILEVER|	1	1	1	1	1	1	1	1	1	1	1	1	1	1	1	1	1	1	1	1	1	1	1	1	1	1	1	1	0	1	1	1	1	1	1	1	1	1	1	1	1	1	1	0
ENSG00000008988	ENSG00000156508	indirect_complex|neighbouring_reaction|physical_interaction|reaction|	co_expression|domain_domain_interaction|shared_go_annotation|	6568109|	INTNET|REACTOME|UNILEVER|
ENSG00000008988	ENSG00000161016	indirect_complex|literature_annotated_complex:ribosome,_cytoplasmic(mi:0363-_inferred_by_author)|neighbouring_reaction|physical_interaction|reaction|	co_expression|domain_domain_interaction|shared_go_annotation|	10659855|1095581|592398|592398|1095581|10659855|6568109|	COCIT-REACTOME|CORUM|INTNET|REACTOME|UNILEVER|	1	1	1	1	1	1	1	1	1	1	1	1	1	1	1	1	1	1	1	1	1	1	1	1	1	1	1	1	0	1	1	1	1	1	1	1	1	1	1	1	1	1	1	0
ENSG00000008988	ENSG00000163923	physical_interaction|			COCIT-REACTOME|	0	0	1	0	0	1	0	0	1	0	1	0	0	1	1	1	1	1	0	0	0	0	0	1	0	0	0	0	0	0	0	1	0	0	0	0	0	1	0	0	1	0	0	0
ENSG00000008988	ENSG00000164587	direct_complex|literature_annotated_complex:40s_ribosomal_subunit,_cytoplasmic(mi:0029-_cosedimentation_through_density_gradients;_mi:0004-_affinity_chromatography_technologies)|neighbouring_reaction|physical_interaction|reaction|	co_expression|domain_domain_interaction|interolog-yeast|phenotype_similarity|shared_go_annotation|	6568109|9857202|	COCIT-ORTHOLOGY|COCIT-REACTOME|CORUM|INTNET|OPHID|ORTHO-core|REACTOME|UNILEVER|
ENSG00000008988	ENSG00000166441	indirect_complex|literature_annotated_complex:ribosome,_cytoplasmic(mi:0363-_inferred_by_author)|neighbouring_reaction|physical_interaction|reaction|	co_expression|domain_domain_interaction|shared_go_annotation|	10659855|1095581|592398|592398|1095581|10659855|6568109|	COCIT-REACTOME|CORUM|INTNET|REACTOME|UNILEVER|	1	1	1	1	1	1	1	1	1	1	1	1	1	1	1	1	1	1	1	1	1	1	1	1	1	1	1	1	0	1	1	1	1	1	1	1	1	1	1	1	1	1	1	0
ENSG00000008988	ENSG00000166986	physical_interaction|	co_expression|domain_domain_interaction|shared_go_annotation|		INTNET|
ENSG00000008988	ENSG00000167526	indirect_complex|literature_annotated_complex:ribosome,_cytoplasmic(mi:0363-_inferred_by_author)|neighbouring_reaction|physical_interaction|reaction|	co_expression|domain_domain_interaction|shared_go_annotation|	10659855|1095581|592398|592398|1095581|10659855|6568109|	COCIT-REACTOME|CORUM|INTNET|REACTOME|UNILEVER|
ENSG00000008988	ENSG00000170889	direct_complex|literature_annotated_complex:40s_ribosomal_subunit,_cytoplasmic(mi:0029-_cosedimentation_through_density_gradients;_mi:0004-_affinity_chromatography_technologies)|neighbouring_reaction|physical_interaction|reaction|	co_expression|domain_domain_interaction|phenotype_similarity|shared_go_annotation|	6568109|9857202|	COCIT-REACTOME|CORUM|INTNET|REACTOME|UNILEVER|
ENSG00000008988	ENSG00000171858	direct_complex|literature_annotated_complex:40s_ribosomal_subunit,_cytoplasmic(mi:0029-_cosedimentation_through_density_gradients;_mi:0004-_affinity_chromatography_technologies)|neighbouring_reaction|physical_interaction|reaction|	co_expression|domain_domain_interaction|shared_go_annotation|	6568109|9857202|	COCIT-REACTOME|CORUM|INTNET|REACTOME|UNILEVER|	1	1	1	1	1	1	1	1	1	1	1	1	1	1	1	1	1	1	1	1	1	1	1	1	1	1	1	1	0	1	1	1	1	1	1	1	1	1	1	1	1	1	1	0
ENSG00000008988	ENSG00000171863	direct_complex|literature_annotated_complex:40s_ribosomal_subunit,_cytoplasmic(mi:0029-_cosedimentation_through_density_gradients;_mi:0004-_affinity_chromatography_technologies)|neighbouring_reaction|physical_interaction|reaction|	co_expression|domain_domain_interaction|shared_go_annotation|	6568109|9857202|	COCIT-REACTOME|CORUM|INTNET|REACTOME|UNILEVER|
ENSG00000008988	ENSG00000174444	indirect_complex|literature_annotated_complex:ribosome,_cytoplasmic(mi:0363-_inferred_by_author)|neighbouring_reaction|physical_interaction|reaction|	co_expression|domain_domain_interaction|interolog-yeast|phenotype_similarity|shared_go_annotation|	10659855|1095581|592398|592398|1095581|10659855|6568109|	COCIT-REACTOME|CORUM|INTNET|ORTHO-noncore|REACTOME|UNILEVER|
ENSG00000008988	ENSG00000175390	indirect_complex|neighbouring_reaction|physical_interaction|reaction|	co_expression|domain_domain_interaction|shared_go_annotation|	10659855|11018020|12493757|12493757|429297|6901506|641056|592399|1856230|429297|429297|641056|592399|429297|641056|592399|1856230|10659855|11018020|429297|641056|592399|6901506|12493757|592399|641056|6901506|9857202|	COCIT-REACTOME|INTNET|REACTOME|UNILEVER|
ENSG00000008988	ENSG00000177954	direct_complex|neighbouring_reaction|physical_interaction|reaction|	co_expression|domain_domain_interaction|shared_go_annotation|	6568109|9857202|	COCIT-REACTOME|INTNET|UNILEVER|	1	1	1	1	1	1	1	1	1	1	1	1	1	1	1	1	1	1	1	1	1	1	1	1	1	1	1	1	0	1	1	1	1	1	1	1	1	1	1	1	1	1	1	0
ENSG00000008988	ENSG00000178982	indirect_complex|neighbouring_reaction|physical_interaction|reaction|		10659855|11018020|12493757|12493757|429297|6901506|641056|592399|1856230|429297|429297|641056|592399|429297|641056|592399|1856230|10659855|11018020|429297|641056|592399|6901506|12493757|592399|641056|6901506|9857202|	COCIT-REACTOME|REACTOME|UNILEVER|	1	1	1	1	1	1	1	1	1	1	1	1	1	1	1	1	1	1	1	1	1	1	1	1	1	1	1	1	0	1	1	1	1	1	1	1	1	1	1	1	1	1	1	0
ENSG00000008988	ENSG00000182498	direct_complex|literature_annotated_complex:40s_ribosomal_subunit,_cytoplasmic(mi:0029-_cosedimentation_through_density_gradients;_mi:0004-_affinity_chromatography_technologies)|neighbouring_reaction|physical_interaction|reaction|		6568109|9857202|	COCIT-ORTHOLOGY|COCIT-REACTOME|CORUM|REACTOME|UNILEVER|
ENSG00000008988	ENSG00000184110	indirect_complex|neighbouring_reaction|physical_interaction|reaction|		10659855|11018020|12493757|12493757|429297|6901506|641056|592399|1856230|429297|429297|641056|592399|429297|641056|592399|1856230|10659855|11018020|429297|641056|592399|6901506|12493757|592399|641056|6901506|9857202|	COCIT-REACTOME|REACTOME|UNILEVER|
ENSG00000008988	ENSG00000184779	direct_complex|literature_annotated_complex:40s_ribosomal_subunit,_cytoplasmic(mi:0029-_cosedimentation_through_density_gradients;_mi:0004-_affinity_chromatography_technologies)|neighbouring_reaction|physical_interaction|reaction|	co_expression|domain_domain_interaction|phenotype_similarity|shared_go_annotation|	6568109|9857202|	COCIT-REACTOME|CORUM|INTNET|REACTOME|UNILEVER|	1	1	1	1	1	1	1	1	1	1	1	1	1	1	1	1	1	1	1	1	1	1	1	1	1	1	1	1	0	1	1	1	1	1	1	1	1	1	1	1	1	1	1	0
ENSG00000008988	ENSG00000186468	direct_complex|literature_annotated_complex:40s_ribosomal_subunit,_cytoplasmic(mi:0029-_cosedimentation_through_density_gradients;_mi:0004-_affinity_chromatography_technologies)|neighbouring_reaction|physical_interaction|reaction|	co_expression|domain_domain_interaction|interolog-yeast|shared_go_annotation|	6568109|9857202|	COCIT-REACTOME|CORUM|INTNET|ORTHO-core|REACTOME|UNILEVER|	1	1	1	1	1	1	1	1	1	1	1	1	1	1	1	1	1	1	1	1	1	1	1	1	1	1	1	1	0	1	1	1	1	1	1	1	1	1	1	1	1	1	1	0
ENSG00000008988	ENSG00000188846	indirect_complex|literature_annotated_complex:ribosome,_cytoplasmic(mi:0363-_inferred_by_author)|neighbouring_reaction|physical_interaction|reaction|	co_expression|domain_domain_interaction|shared_go_annotation|	10659855|1095581|592398|592398|1095581|10659855|6568109|	COCIT-REACTOME|CORUM|INTNET|REACTOME|UNILEVER|	1	1	1	1	1	1	1	1	1	1	1	1	1	1	1	1	1	1	1	1	1	1	1	1	1	1	1	1	0	1	1	1	1	1	1	1	1	1	1	1	1	1	1	0
ENSG00000008988	ENSG00000196656	direct_complex|literature_annotated_complex:40s_ribosomal_subunit,_cytoplasmic(mi:0029-_cosedimentation_through_density_gradients;_mi:0004-_affinity_chromatography_technologies)|neighbouring_reaction|physical_interaction|reaction|		6568109|9857202|	COCIT-REACTOME|CORUM|REACTOME|UNILEVER|
ENSG00000008988	ENSG00000197303	direct_complex|literature_annotated_complex:40s_ribosomal_subunit,_cytoplasmic(mi:0029-_cosedimentation_through_density_gradients;_mi:0004-_affinity_chromatography_technologies)|neighbouring_reaction|physical_interaction|reaction|	co_expression|domain_domain_interaction|shared_go_annotation|	6568109|9857202|	COCIT-REACTOME|CORUM|INTNET|REACTOME|UNILEVER|	1	1	1	1	1	1	1	1	1	1	1	1	1	1	1	1	1	1	1	1	1	1	1	1	1	1	1	1	0	1	1	1	1	1	1	1	1	1	1	1	1	1	1	0
ENSG00000008988	ENSG00000197958	indirect_complex|literature_annotated_complex:ribosome,_cytoplasmic(mi:0363-_inferred_by_author)|neighbouring_reaction|physical_interaction|reaction|	co_expression|domain_domain_interaction|shared_go_annotation|	10659855|1095581|592398|592398|1095581|10659855|6568109|	COCIT-ORTHOLOGY|COCIT-REACTOME|CORUM|INTNET|REACTOME|UNILEVER|
ENSG00000008988	ENSG00000198034	direct_complex|literature_annotated_complex:40s_ribosomal_subunit,_cytoplasmic(mi:0029-_cosedimentation_through_density_gradients;_mi:0004-_affinity_chromatography_technologies)|neighbouring_reaction|physical_interaction|reaction|	co_expression|domain_domain_interaction|shared_go_annotation|	6568109|9857202|	COCIT-REACTOME|CORUM|INTNET|REACTOME|UNILEVER|
ENSG00000008988	ENSG00000198242	indirect_complex|literature_annotated_complex:ribosome,_cytoplasmic(mi:0363-_inferred_by_author)|neighbouring_reaction|physical_interaction|reaction|	co_expression|domain_domain_interaction|shared_go_annotation|	10659855|1095581|592398|592398|1095581|10659855|6568109|	COCIT-REACTOME|CORUM|INTNET|REACTOME|UNILEVER|
ENSG00000008988	ENSG00000198677	physical_interaction|	co_expression|domain_domain_interaction|shared_go_annotation|		INTNET|	1	1	1	1	1	1	1	1	1	1	1	1	1	1	1	1	1	0	1	1	1	1	1	1	1	0	0	1	0	1	1	1	1	1	1	1	1	1	1	1	1	1	0	0
ENSG00000008988	ENSG00000198755	indirect_complex|literature_annotated_complex:ribosome,_cytoplasmic(mi:0363-_inferred_by_author)|neighbouring_reaction|physical_interaction|reaction|	co_expression|domain_domain_interaction|shared_go_annotation|	10659855|1095581|592398|592398|1095581|10659855|6568109|	COCIT-ORTHOLOGY|COCIT-REACTOME|CORUM|INTNET|REACTOME|UNILEVER|	1	1	1	1	1	1	1	1	1	1	1	1	1	1	1	1	1	1	1	1	1	1	1	1	1	1	1	1	0	1	1	1	1	1	1	1	1	1	1	1	1	1	1	0
ENSG00000008988	ENSG00000198782	indirect_complex|neighbouring_reaction|physical_interaction|reaction|	co_expression|domain_domain_interaction|phenotype_similarity|shared_go_annotation|	10659855|1095581|592398|6568109|	COCIT-REACTOME|INTNET|UNILEVER|
ENSG00000008988	ENSG00000204628	physical_interaction|	co_expression|domain_domain_interaction|		INTNET|	1	1	1	1	1	1	1	1	1	1	1	1	1	1	1	1	1	1	1	1	1	1	1	1	1	1	1	1	0	1	1	1	1	1	1	1	1	1	1	1	1	1	1	0
ENSG00000009307	ENSG00000068831	in_vitro|in_vivo|		10918068|	BIOGRID|HPRD|UNILEVER|	0	1	1	1	1	1	1	1	1	1	1	0	1	1	0	1	0	1	1	1	0	1	1	0	0	0	0	1	1	0	1	0	1	0	0	1	0	0	1	0	1	0	1	1
ENSG00000009307	ENSG00000070756	in_vivo|	co_expression|domain_domain_interaction|shared_go_annotation|	11051545|	HPRD|INTNET|UNILEVER|	1	1	1	1	1	1	1	1	1	1	1	1	1	1	1	1	1	1	1	1	1	1	1	1	1	1	1	1	1	1	1	1	1	1	1	1	1	1	1	1	1	1	1	1
ENSG00000009307	ENSG00000089820	in_vitro|		10655059|	BIOGRID|HPRD|UNILEVER|
ENSG00000009307	ENSG00000108061	in_vitro|in_vivo|two_hybrid|		10783161|9674433|	BIOGRID|COCIT-HPRD|COCIT-ORTHOLOGY|HPRD|UNILEVER|	1	1	1	1	1	1	1	1	1	1	1	1	1	1	1	1	1	1	1	1	1	1	1	1	1	1	1	1	1	1	1	1	1	1	1	1	1	1	1	1	1	1	1	1
ENSG00000009307	ENSG00000108854	in_vivo|		15761153|	HPRD|	1	1	1	1	1	1	1	1	1	1	1	1	1	1	1	1	1	1	1	1	1	0	1	1	0	1	1	1	0	1	1	1	1	1	1	1	0	1	0	1	1	1	1	0
ENSG00000009307	ENSG00000115170	in_vivo|		15761153|	BIOVERSE|HPRD|UNILEVER|	1	1	1	1	1	1	1	1	0	1	1	1	0	1	1	1	1	1	1	1	1	1	1	1	1	1	1	1	1	1	1	1	1	1	1	1	1	1	1	1	1	1	1	1
ENSG00000009307	ENSG00000121879	in_vitro|in_vivo|		7820549|8665852|	BIOGRID|BIOVERSE|HPRD|UNILEVER|	0	1	1	1	1	1	1	1	1	0	1	1	1	0	1	1	1	0	1	1	1	1	0	1	0	0	0	0	0	1	0	1	1	1	0	0	0	0	0	0	1	0	0	0
ENSG00000009307	ENSG00000132155	in_vitro|indirect_complex|neighbouring_reaction|reaction|		15705808|9069260|9488663|	BIND|BIOVERSE|COCIT-ORTHOLOGY|HPRD|UNILEVER|	1	1	1	1	1	1	1	1	1	1	1	1	1	1	1	1	1	1	1	1	1	1	1	1	1	1	1	1	1	1	1	1	1	1	1	1	1	1	1	1	1	1	1	1
ENSG00000009307	ENSG00000134910	-|coap_assay|physical_interaction|two_hybrid|two_hybridpooling|		16169070|	HOMOMINT|HPRD|INTACT|MDC|OPHID|	1	1	1	1	1	1	1	1	1	1	1	1	1	1	1	1	1	1	1	1	1	1	1	1	0	1	1	1	1	1	1	1	1	0	1	1	1	1	1	1	1	1	1	1
ENSG00000009307	ENSG00000135316	in_vivo|		11051545|	HPRD|UNILEVER|	1	1	1	1	1	1	1	1	1	1	1	1	1	1	1	1	1	1	1	1	1	1	1	1	0	1	1	1	1	1	0	1	1	1	1	0	0	1	0	1	1	1	1	1
ENSG00000009307	ENSG00000136653	in_vitro|two_hybrid|		9488663|	HPRD|UNILEVER|	1	1	1	1	1	1	1	1	1	1	1	1	1	1	1	1	1	1	1	1	1	1	1	1	1	1	1	1	1	1	1	1	1	1	1	1	1	1	1	1	1	1	1	1
ENSG00000009307	ENSG00000138193	lacz4-two_hybrid|two_hybrid|		16169070|	HPRD|MDC|	0	0	0	0	0	0	0	0	0	1	0	0	0	0	0	0	0	0	0	0	0	0	0	0	1	1	0	0	0	0	0	0	1	0	1	1	1	0	0	1	1	0	0	0
ENSG00000009307	ENSG00000138668	in_vivo|	co_expression|domain_domain_interaction|shared_go_annotation|	11051545|	HPRD|INTNET|UNILEVER|	1	1	1	1	1	1	1	1	1	1	1	1	1	1	1	1	1	1	1	1	1	1	1	1	1	1	1	1	1	1	1	1	1	1	1	1	1	1	1	1	1	1	1	1
ENSG00000009307	ENSG00000138698	in_vitro|two_hybrid|		11948427|	BIOGRID|HPRD|UNILEVER|	1	1	1	1	1	1	1	1	1	1	1	1	1	1	1	1	0	1	1	1	1	1	1	1	1	1	1	1	1	1	1	1	1	1	1	1	1	1	1	1	1	0	1	0
ENSG00000009307	ENSG00000141646	in_vivo|		15761153|	HPRD|UNILEVER|	0	1	1	1	1	1	1	1	1	1	1	1	1	1	1	1	1	1	1	1	1	1	1	0	1	1	1	1	1	1	1	1	1	1	1	1	1	0	1	1	1	1	1	1
ENSG00000009307	ENSG00000160613	in_vivo|		11051545|	HPRD|UNILEVER|	1	1	1	1	1	1	1	1	1	0	0	0	0	1	1	0	0	1	1	1	0	0	1	1	1	1	1	1	1	1	1	1	1	1	1	1	1	1	1	1	0	1	1	1
ENSG00000009307	ENSG00000161800	in_vitro|		10655059|	BIOGRID|HPRD|UNILEVER|	1	1	1	1	1	1	1	1	1	1	1	1	1	1	1	1	1	1	1	0	1	1	1	0	0	0	1	0	1	0	1	1	1	0	1	0	1	1	1	1	1	0	0	0
ENSG00000009307	ENSG00000171791	in_vivo|		10490827|	BIOGRID|COCIT-HPRD|HPRD|UNILEVER|	1	1	1	1	1	1	1	1	1	1	1	1	1	1	1	1	1	1	1	1	1	1	1	1	1	1	1	1	1	1	1	1	1	1	1	1	1	1	1	1	1	1	1	1
ENSG00000009335	ENSG00000144712	in_vitro|in_vivo|		12692129|	BIOGRID|HPRD|
ENSG00000009335	ENSG00000175166	in_vitro|		12692129|	BIOGRID|HPRD|UNILEVER|	1	1	1	1	1	1	1	1	1	1	1	1	1	1	1	1	1	1	1	1	1	1	1	1	1	1	1	1	1	1	1	1	1	1	1	1	1	1	1	1	1	1	1	1
ENSG00000009335	ENSG00000184489	immunoprecipitation|mass_spectrometry|		17353931|	EWING|	1	1	1	1	1	1	1	1	1	1	1	1	1	1	1	1	1	1	1	1	1	1	1	1	1	1	1	1	1	1	1	1	1	1	1	1	1	1	1	1	1	1	1	1
ENSG00000009413	ENSG00000068024	two_hybrid|		15964851|	HPRD|UNILEVER|	0	1	1	1	0	1	1	1	1	1	1	1	0	1	0	0	0	1	0	0	1	0	0	0	1	1	1	1	0	0	1	1	1	1	1	0	1	1	0	1	1	1	0	0
ENSG00000009413	ENSG00000116670	co_sedimentation|co_sedimentation|directed|library|yeast|affinity_chromatography|centrifugation|direct_complex|in_vitro|in_vivo|neighbouring_reaction|reaction|two_hybrid|two_hybrid_test|	cocitation|	10660610|11485998|15892868|	BIND|BIOGRID|COCIT-COCIT|HPRD|MIPS|OPHID|REACTOME|UNILEVER|	0	1	1	1	1	1	1	1	1	1	1	1	1	1	1	1	1	1	0	1	1	1	0	0	1	1	1	1	0	0	1	1	1	1	1	0	1	1	0	1	1	1	0	0
ENSG00000009413	ENSG00000135945	two_hybrid|	co_expression|cocitation|phenotype_similarity|shared_go_annotation|	10760286|11018586|11050393|11077674|11485998|15189446|15892868|9707589|9765213|	COCIT-COCIT|HPRD|INTNET|UNILEVER|
ENSG00000009413	ENSG00000164109	co_sedimentation|affinity_chromatography|centrifugation|physical_interaction|two_hybrid|		10660610|	BIND|BIOGRID|COCIT-BIND|MIPS|OPHID|	0	0	1	0	1	1	1	1	1	1	1	1	1	1	1	1	1	1	0	1	1	1	0	0	0	0	0	0	0	0	1	0	0	0	0	0	0	0	0	0	0	0	0	0
ENSG00000009709	ENSG00000085662	anti_baitcoip|coip|immunoprecipitation|mass_spectrometry|physical_interaction|		17353931|	EWING|INTACT|UNILEVER|	0	1	0	0	0	0	0	0	0	0	0	0	0	0	0	0	0	0	1	0	0	0	0	0	0	0	0	1	0	1	0	0	0	0	0	0	0	1	0	0	0	0	1	0
ENSG00000009709	ENSG00000100084	in_vitro|two_hybrid|		9731536|	BIOGRID|COCIT-HPRD|HPRD|UNILEVER|	0	1	0	0	0	0	0	0	0	0	0	0	0	0	0	0	0	0	0	0	0	0	0	0	0	0	0	1	0	0	0	0	0	0	0	0	0	0	0	0	0	0	1	0
ENSG00000009724	ENSG00000149131	in_vivo|	co_expression|domain_domain_interaction|shared_go_annotation|	10946292|	BIOGRID|BIOVERSE|HPRD|INTNET|OPHID|UNILEVER|	0	0	0	0	0	0	0	0	0	0	0	0	0	0	0	1	0	0	0	0	0	0	0	0	0	0	0	1	0	0	0	0	0	0	0	0	0	0	0	0	0	0	0	0
ENSG00000009724	ENSG00000160339	in_vitro|	co_expression|domain_domain_interaction|shared_go_annotation|	12421953|	BIOGRID|HPRD|INTNET|OPHID|UNILEVER|	0	0	0	0	0	0	0	0	0	0	0	0	0	0	0	1	0	0	0	0	0	0	0	0	0	0	0	0	0	0	0	0	0	0	0	0	0	0	0	0	0	0	0	0
ENSG00000009724	ENSG00000165471	in_vitro|in_vivo|indirect_complex|neighbouring_reaction|	co_expression|cocitation|domain_domain_interaction|shared_go_annotation|	10679061|10878362|11038306|15892868|	BIOGRID|COCIT-COCIT|HPRD|INTNET|OPHID|REACTOME|UNILEVER|	0	0	0	0	0	0	0	0	0	0	0	0	0	0	0	0	0	0	0	0	0	0	0	0	0	0	0	0	0	0	0	0	0	0	0	0	0	0	0	0	0	0	0	0
ENSG00000009790	ENSG00000131323	in_vitro|in_vivo|two_hybrid|		14572659|	HPRD|UNILEVER|
ENSG00000009790	ENSG00000159958	in_vitro|two_hybrid|		12471121|	HPRD|
ENSG00000009830	ENSG00000130714	in_vitro|in_vivo|	cocitation|	11162531|14699049|15892868|	BIOGRID|COCIT-COCIT|HPRD|OPHID|UNILEVER|
ENSG00000009844	ENSG00000103154	two_hybrid|two_hybrid_test|		16189514|	BIOGRID|CCSB-twohybrid|HOMOMINT|HPRD|OPHID|UNILEVER|	0	1	0	0	0	1	1	0	1	0	0	0	0	0	0	1	1	0	0	0	0	0	1	1	1	0	0	1	1	1	1	1	1	1	1	1	1	0	1	0	1	0	0	0
ENSG00000009844	ENSG00000105404	physical_interaction|two_hybrid|two_hybrid_test|two_hybridpooling|		16189514|	BIOGRID|CCSB-twohybrid|HOMOMINT|HPRD|INTACT|OPHID|UNILEVER|	0	1	1	1	1	1	1	1	1	1	1	1	1	1	1	1	1	1	1	1	1	1	1	1	1	1	1	1	1	1	1	1	1	1	1	1	1	0	1	1	1	1	1	1
ENSG00000009844	ENSG00000109906	physical_interaction|two_hybrid|two_hybrid_test|two_hybridpooling|		16189514|	BIOGRID|CCSB-twohybrid|HOMOMINT|HPRD|INTACT|OPHID|UNILEVER|	0	1	1	1	1	1	1	1	1	1	1	1	1	1	1	1	1	1	1	1	1	1	1	1	1	1	1	1	1	1	1	1	1	1	1	1	1	0	1	1	1	1	1	1
ENSG00000009844	ENSG00000117153	physical_interaction|two_hybrid|two_hybrid_test|two_hybridpooling|		16189514|	BIOGRID|CCSB-twohybrid|HOMOMINT|HPRD|INTACT|UNILEVER|
ENSG00000009844	ENSG00000135446	physical_interaction|two_hybrid|two_hybrid_test|two_hybridpooling|		16189514|	BIOGRID|CCSB-twohybrid|HOMOMINT|HPRD|INTACT|OPHID|UNILEVER|
ENSG00000009844	ENSG00000151332	physical_interaction|two_hybrid|two_hybrid_test|two_hybridpooling|		16189514|	BIOGRID|CCSB-twohybrid|HOMOMINT|HPRD|INTACT|OPHID|UNILEVER|	0	0	0	1	1	1	0	0	1	1	1	1	1	1	1	1	0	0	0	0	1	0	0	1	1	0	0	0	0	0	0	1	1	0	0	0	0	0	1	0	1	1	1	0
ENSG00000009844	ENSG00000153574	physical_interaction|two_hybrid|two_hybrid_test|two_hybridpooling|		16189514|	BIOGRID|CCSB-twohybrid|HOMOMINT|HPRD|INTACT|OPHID|UNILEVER|	0	1	1	1	1	1	1	1	1	1	1	1	1	1	1	1	1	1	1	1	1	1	1	1	1	0	1	1	1	1	1	0	1	1	1	1	0	0	1	1	1	1	1	0
ENSG00000009844	ENSG00000160200	physical_interaction|two_hybrid|two_hybrid_test|two_hybridpooling|		16189514|	BIOGRID|CCSB-twohybrid|HOMOMINT|HPRD|INTACT|OPHID|UNILEVER|	0	0	1	0	0	0	0	0	0	1	0	1	0	1	1	0	1	0	0	0	1	0	1	1	1	1	1	1	1	1	1	1	1	1	1	1	1	0	1	1	1	1	1	1
ENSG00000009844	ENSG00000163530	physical_interaction|two_hybrid|two_hybrid_test|two_hybridpooling|		16189514|	BIOGRID|CCSB-twohybrid|HOMOMINT|HPRD|INTACT|OPHID|UNILEVER|
ENSG00000009844	ENSG00000166681	in_vitro|in_vivo|two_hybrid|		16777077|	HPRD|	0	1	1	1	1	1	1	1	1	1	1	1	0	1	0	1	0	1	1	1	1	1	1	1	1	1	1	1	1	1	1	1	1	1	1	1	1	0	1	1	1	1	1	1
ENSG00000009844	ENSG00000173465	physical_interaction|two_hybrid|two_hybrid_test|two_hybridpooling|		16189514|	BIOGRID|CCSB-twohybrid|HOMOMINT|HPRD|INTACT|OPHID|UNILEVER|	0	0	0	1	1	1	1	1	1	1	1	0	1	1	0	0	0	1	0	0	0	1	0	0	0	0	0	0	0	0	0	0	0	0	0	0	0	0	0	0	0	0	1	1
ENSG00000009844	ENSG00000174943	physical_interaction|two_hybrid|two_hybrid_test|two_hybridpooling|		16189514|	BIOGRID|CCSB-twohybrid|HOMOMINT|HPRD|INTACT|OPHID|UNILEVER|	0	1	1	1	1	1	1	1	1	0	1	1	1	1	1	1	1	1	1	1	0	0	1	1	1	1	1	1	1	1	1	1	1	1	1	1	1	0	1	1	1	1	1	0
ENSG00000009844	ENSG00000185247	physical_interaction|two_hybrid|two_hybrid_test|two_hybridpooling|		16189514|	BIOGRID|CCSB-twohybrid|HPRD|INTACT|OPHID|UNILEVER|	0	0	0	0	0	0	0	0	0	0	0	0	0	0	0	0	0	0	0	0	0	0	0	0	0	0	0	0	0	0	0	0	0	0	0	0	0	0	0	0	0	0	0	0
ENSG00000009844	ENSG00000188554	physical_interaction|two_hybrid|two_hybrid_test|two_hybridpooling|		16189514|	BIOGRID|CCSB-twohybrid|HOMOMINT|HPRD|INTACT|OPHID|UNILEVER|
ENSG00000009950	ENSG00000108788	direct_complex|in_vitro|in_vivo|neighbouring_reaction|reaction|two_hybrid|	interolog-fly|	11230181|14742444|	BIOGRID|COCIT-ORTHOLOGY|HPRD|ORTHO-core|REACTOME|UNILEVER|	1	0	1	1	1	1	1	1	1	0	1	1	1	1	1	1	1	0	0	0	1	1	1	0	1	1	1	0	0	1	0	1	1	1	1	0	0	0	0	1	1	1	0	1
ENSG00000009950	ENSG00000196290	in_vivo|two_hybrid|		15163635|	BIOGRID|HPRD|UNILEVER|	1	0	1	1	1	1	1	1	1	0	1	1	1	0	1	1	1	0	0	0	0	1	0	0	1	1	0	1	0	0	1	1	1	1	1	1	1	1	0	1	0	0	0	0
ENSG00000009954	ENSG00000066117	in_vitro|in_vivo|literature_annotated_complex:winac_complex(mi:0004-_affinity_chromatography_technologies;_mi:0029-_cosedimentation_through_density_gradients;_mi:0006-_anti_bait_coimmunoprecipitation)|		12837248|	BIOGRID|CORUM|	1	1	1	1	1	1	1	1	1	1	1	1	1	1	1	1	1	1	1	1	1	1	1	1	1	1	1	1	1	1	1	1	1	1	1	1	1	1	1	1	1	0	0	0
ENSG00000009954	ENSG00000073584	in_vitro|in_vivo|literature_annotated_complex:winac_complex(mi:0004-_affinity_chromatography_technologies;_mi:0029-_cosedimentation_through_density_gradients;_mi:0006-_anti_bait_coimmunoprecipitation)|		12837248|	BIOGRID|CORUM|HPRD|UNILEVER|
ENSG00000009954	ENSG00000080503	in_vitro|in_vivo|literature_annotated_complex:winac_complex(mi:0004-_affinity_chromatography_technologies;_mi:0029-_cosedimentation_through_density_gradients;_mi:0006-_anti_bait_coimmunoprecipitation)|		12837248|	BIOGRID|CORUM|	1	1	1	1	1	1	1	1	1	1	1	1	1	1	1	1	1	1	1	1	1	1	1	1	1	1	1	1	1	1	1	1	1	1	1	1	1	1	1	1	1	0	0	0
ENSG00000009954	ENSG00000092201	in_vitro|in_vivo|literature_annotated_complex:winac_complex(mi:0004-_affinity_chromatography_technologies;_mi:0029-_cosedimentation_through_density_gradients;_mi:0006-_anti_bait_coimmunoprecipitation)|		12837248|	BIOGRID|CORUM|	1	1	1	1	1	1	1	1	1	1	1	1	1	1	1	1	1	1	1	1	1	1	1	1	1	1	1	1	1	1	1	1	1	1	1	1	1	1	1	1	1	0	0	0
ENSG00000009954	ENSG00000099956	in_vivo|literature_annotated_complex:winac_complex(mi:0004-_affinity_chromatography_technologies;_mi:0029-_cosedimentation_through_density_gradients;_mi:0006-_anti_bait_coimmunoprecipitation)|		12837248|	BIOGRID|CORUM|
ENSG00000009954	ENSG00000102038	in_vitro|in_vivo|		11980720|	BIOGRID|HPRD|UNILEVER|	1	0	1	1	1	1	1	0	0	1	1	0	0	1	1	1	1	0	0	1	1	0	0	1	1	1	1	1	1	1	1	1	1	1	1	1	1	1	1	1	1	0	0	0
ENSG00000009954	ENSG00000111424	in_vivo|literature_annotated_complex:winac_complex(mi:0004-_affinity_chromatography_technologies;_mi:0029-_cosedimentation_through_density_gradients;_mi:0006-_anti_bait_coimmunoprecipitation)|		12837248|	BIOGRID|CORUM|	1	0	1	1	1	1	1	1	1	1	1	0	1	1	1	1	1	0	1	1	0	1	0	1	1	1	0	1	0	1	1	0	0	1	1	1	1	1	1	1	0	0	0	0
ENSG00000009954	ENSG00000117713	in_vitro|in_vivo|literature_annotated_complex:winac_complex(mi:0004-_affinity_chromatography_technologies;_mi:0029-_cosedimentation_through_density_gradients;_mi:0006-_anti_bait_coimmunoprecipitation)|		12837248|	BIOGRID|CORUM|	1	1	1	1	1	1	1	1	1	1	1	1	1	1	1	1	1	1	1	1	1	1	1	1	1	1	1	1	1	1	1	1	1	1	1	1	1	1	1	1	1	0	0	0
ENSG00000009954	ENSG00000127616	in_vivo|literature_annotated_complex:winac_complex(mi:0004-_affinity_chromatography_technologies;_mi:0029-_cosedimentation_through_density_gradients;_mi:0006-_anti_bait_coimmunoprecipitation)|		12837248|	BIOGRID|CORUM|	1	1	1	1	1	1	1	1	1	1	1	1	1	1	1	1	1	1	1	1	1	1	1	1	1	1	1	1	1	1	1	1	1	1	1	1	1	1	1	1	1	0	0	0
ENSG00000009954	ENSG00000132646	in_vitro|pull_down|		15543136|	BIND|HPRD|UNILEVER|	1	1	1	1	1	1	1	1	1	1	1	1	1	1	1	1	1	1	1	1	1	1	1	0	0	1	1	1	1	1	1	1	1	0	1	0	1	0	1	1	0	0	0	0
ENSG00000009954	ENSG00000136518	in_vivo|literature_annotated_complex:winac_complex(mi:0004-_affinity_chromatography_technologies;_mi:0029-_cosedimentation_through_density_gradients;_mi:0006-_anti_bait_coimmunoprecipitation)|		12837248|	BIOGRID|CORUM|
ENSG00000009954	ENSG00000139613	in_vitro|in_vivo|literature_annotated_complex:winac_complex(mi:0004-_affinity_chromatography_technologies;_mi:0029-_cosedimentation_through_density_gradients;_mi:0006-_anti_bait_coimmunoprecipitation)|		12837248|	BIOGRID|CORUM|HPRD|UNILEVER|	1	1	1	1	1	1	1	1	1	1	1	1	1	1	1	1	1	1	1	1	1	1	1	1	1	1	1	1	1	1	1	1	1	1	1	1	1	1	1	1	1	0	0	0
ENSG00000009954	ENSG00000153147	anti_baitcoip|coip|in_vitro|in_vivo|literature_annotated_complex:wich_complex(mi:0096-_pull_down)|molecular_sieving|physical_interaction|		11980720|16514417|	BIOGRID|CORUM|HPRD|INTACT|UNILEVER|	1	1	1	1	1	1	1	1	1	1	1	1	1	1	1	1	1	1	1	1	1	1	0	1	0	0	1	1	1	1	1	1	1	1	1	1	1	1	1	1	1	0	0	0
ENSG00000009954	ENSG00000167670	in_vivo|literature_annotated_complex:winac_complex(mi:0004-_affinity_chromatography_technologies;_mi:0029-_cosedimentation_through_density_gradients;_mi:0006-_anti_bait_coimmunoprecipitation)|		12837248|	BIOGRID|CORUM|	1	1	1	1	1	1	1	1	1	1	1	1	1	1	1	1	1	1	1	0	1	1	0	0	0	0	0	0	0	0	1	0	0	1	0	0	0	1	0	1	0	0	0	0
ENSG00000009954	ENSG00000173473	in_vitro|in_vivo|literature_annotated_complex:winac_complex(mi:0004-_affinity_chromatography_technologies;_mi:0029-_cosedimentation_through_density_gradients;_mi:0006-_anti_bait_coimmunoprecipitation)|		12837248|	BIOGRID|CORUM|	1	1	1	1	1	1	1	1	1	1	1	1	1	1	1	1	1	1	1	1	1	1	1	1	0	1	1	1	1	1	1	1	1	1	1	1	1	1	1	1	1	0	0	0
ENSG00000009954	ENSG00000174307	anti_baitcoip|coip|immunoprecipitation|mass_spectrometry|physical_interaction|		17353931|	EWING|INTACT|UNILEVER|	1	1	1	0	1	1	1	1	1	1	1	1	1	1	1	1	1	1	1	1	1	1	1	1	1	1	1	1	1	1	1	1	1	1	1	1	1	1	1	1	1	0	0	0
ENSG00000009954	ENSG00000198604	in_vivo|molecular_sieving|physical_interaction|		11980720|	BIOGRID|INTACT|UNILEVER|	1	1	1	1	1	1	1	1	1	1	1	1	1	1	1	1	1	0	1	1	1	1	1	0	0	0	0	0	0	0	0	0	0	0	0	0	0	0	0	0	0	0	0	0
ENSG00000010017	ENSG00000064393	coip|complementation_assay|imaging_techniques|immunoprecipitation|immunostaining|in_vitro|in_vivo|two_hybrid|two_hybrid_test|		12220523|	BIND|BIOGRID|HPRD|UNILEVER|	1	1	1	0	1	1	1	1	1	0	1	0	1	1	0	1	0	1	1	0	1	1	0	1	1	1	1	1	1	1	1	1	1	1	1	1	1	1	1	1	1	0	0	1
ENSG00000010017	ENSG00000072274	in_vivo|		14722085|	HOMOMINT|HPRD|OPHID|UNILEVER|	1	1	1	0	1	1	1	1	1	0	1	1	1	1	1	1	1	1	1	1	1	1	0	1	1	1	1	1	1	1	1	1	1	1	1	1	1	1	1	1	1	0	0	1
ENSG00000010017	ENSG00000102081	in_vitro|in_vivo|two_hybrid|		15381419|	BIND|HPRD|UNILEVER|	1	1	1	0	1	1	1	1	1	0	1	1	1	1	1	1	1	1	1	1	1	1	0	1	1	1	1	1	1	1	1	1	1	1	1	1	1	1	1	1	1	0	0	0
[truncated: 78,953 more rows]
[truncated: 35 more columns]
