# Supplementary material for: Reconstruction and Functional Annotation of P311 Protein–Protein Interaction Network Reveals Its New Functions
Source: Front Genet. 2019 Feb 19;10:109. doi: 10.3389/fgene.2019.00109 (PMC6390203; doi:10.3389/fgene.2019.00109)
Supplement: Supplementary file 2 [file Data_Sheet_2.ZIP › Supplementary Material 2.xls]

## Sheet: Sheet1
Bait	Interactor Name	Library	Official full name	ENSEMBL_GENE_ID	Y2H screen occurrence	Tested by Co-immunoprecipitation (CoIP)
NERP (neuronal regeneration related protein		liver（adult human）	neuronal regeneration related protein	ENSG00000134986
NERP (neuronal regeneration related protein	HRG	liver（adult human）	histidine-rich glycoprotein	ENSG00000113905	1
NERP (neuronal regeneration related protein	SERPINC1	liver（adult human）	serpin family C member 1	ENSG00000117601	1
NERP (neuronal regeneration related protein	MT2A	liver（adult human）	metallothionein 2A	ENSG00000125148	17
NERP (neuronal regeneration related protein	SRPRA	liver（adult human）	SRP receptor alpha subunit	ENSG00000182934	1
NERP (neuronal regeneration related protein	HYI	liver（adult human）	hydroxypyruvate isomerase	ENSG00000178922	3
NERP (neuronal regeneration related protein	ACY3	liver（adult human）	aminoacylase 3	ENSG00000132744	2
NERP (neuronal regeneration related protein	EIF6	liver（adult human）	eukaryotic translation initiation factor 6	ENSG00000242372	1	confirmed
NERP (neuronal regeneration related protein	PDF	liver（adult human）	peptide deformylase, mitochondrial	ENSG00000258429	2
