# Supplementary material for: Reconstruction and Functional Annotation of P311 Protein–Protein Interaction Network Reveals Its New Functions
Source: Front Genet. 2019 Feb 19;10:109. doi: 10.3389/fgene.2019.00109 (PMC6390203; doi:10.3389/fgene.2019.00109)
Supplement: Supplementary file 3 [file Data_Sheet_3.ZIP › Supplementary Material 3.xlsx]

## Sheet: Sheet1
protein1	protein2	combined_score
ENSP00000007516	ENSP00000252102	0.999
ENSP00000007516	ENSP00000354961	0.999
ENSP00000007516	ENSP00000276062	0.999
ENSP00000007516	ENSP00000389160	0.999
ENSP00000007516	ENSP00000266544	0.999
ENSP00000007516	ENSP00000330787	0.999
ENSP00000007516	ENSP00000233627	0.999
ENSP00000007516	ENSP00000360492	0.999
ENSP00000007516	ENSP00000354813	0.999
ENSP00000007516	ENSP00000392709	0.999
ENSP00000007516	ENSP00000347988	0.999
ENSP00000007516	ENSP00000263774	0.999
ENSP00000007516	ENSP00000362058	0.999
ENSP00000007516	ENSP00000355046	0.999
ENSP00000007516	ENSP00000330737	0.999
ENSP00000007516	ENSP00000369176	0.999
ENSP00000007516	ENSP00000259037	0.999
ENSP00000007516	ENSP00000296684	0.999
ENSP00000007516	ENSP00000355206	0.999
ENSP00000007516	ENSP00000215565	0.999
ENSP00000007516	ENSP00000327268	0.999
ENSP00000007516	ENSP00000346196	0.999
ENSP00000007516	ENSP00000315774	0.999
ENSP00000007516	ENSP00000423673	0.999
ENSP00000007516	ENSP00000184266	0.999
ENSP00000007516	ENSP00000322450	0.999
ENSP00000007516	ENSP00000268668	0.999
ENSP00000007516	ENSP00000252711	0.999
ENSP00000007516	ENSP00000418842	0.999
ENSP00000007516	ENSP00000265500	0.999
ENSP00000007516	ENSP00000276689	0.999
ENSP00000007516	ENSP00000247866	0.999
ENSP00000007516	ENSP00000354687	0.999
ENSP00000007516	ENSP00000237889	0.999
ENSP00000007516	ENSP00000362873	0.999
ENSP00000007516	ENSP00000356972	0.999
ENSP00000007516	ENSP00000274137	0.999
ENSP00000008527	ENSP00000314420	0.999
ENSP00000008527	ENSP00000374357	0.999
ENSP00000008527	ENSP00000254657	0.999
ENSP00000013807	ENSP00000310520	0.999
ENSP00000013807	ENSP00000364270	0.999
ENSP00000037243	ENSP00000346437	0.999
ENSP00000039007	ENSP00000253004	0.999
ENSP00000039007	ENSP00000402608	0.999
ENSP00000044462	ENSP00000261479	0.999
ENSP00000044462	ENSP00000262193	0.999
ENSP00000044462	ENSP00000363993	0.999
ENSP00000044462	ENSP00000216455	0.999
ENSP00000044462	ENSP00000359910	0.999
ENSP00000044462	ENSP00000356425	0.999
ENSP00000044462	ENSP00000261712	0.999
ENSP00000044462	ENSP00000157812	0.999
ENSP00000044462	ENSP00000270586	0.999
ENSP00000044462	ENSP00000292644	0.999
ENSP00000044462	ENSP00000414359	0.999
ENSP00000044462	ENSP00000215071	0.999
ENSP00000044462	ENSP00000219313	0.999
ENSP00000044462	ENSP00000348442	0.999
ENSP00000044462	ENSP00000295901	0.999
ENSP00000044462	ENSP00000364016	0.999
ENSP00000044462	ENSP00000351314	0.999
ENSP00000044462	ENSP00000309474	0.999
ENSP00000044462	ENSP00000455744	0.999
ENSP00000044462	ENSP00000261303	0.999
ENSP00000044462	ENSP00000261601	0.999
ENSP00000044462	ENSP00000298852	0.999
ENSP00000044462	ENSP00000290541	0.999
ENSP00000044462	ENSP00000357879	0.999
ENSP00000044462	ENSP00000223321	0.999
ENSP00000044462	ENSP00000362334	0.999
ENSP00000044462	ENSP00000401802	0.999
ENSP00000044462	ENSP00000225426	0.999
ENSP00000044462	ENSP00000396937	0.999
ENSP00000044462	ENSP00000355325	0.999
ENSP00000044462	ENSP00000264639	0.999
ENSP00000044462	ENSP00000311121	0.999
ENSP00000044462	ENSP00000259457	0.999
ENSP00000044462	ENSP00000310572	0.999
ENSP00000044462	ENSP00000271308	0.999
ENSP00000044462	ENSP00000386541	0.999
ENSP00000046794	ENSP00000472929	0.999
ENSP00000053468	ENSP00000362036	0.999
ENSP00000053468	ENSP00000317376	0.999
ENSP00000053468	ENSP00000393241	0.999
ENSP00000053468	ENSP00000362208	0.999
ENSP00000053468	ENSP00000420714	0.999
ENSP00000053468	ENSP00000431040	0.999
ENSP00000053468	ENSP00000308845	0.999
ENSP00000053468	ENSP00000245539	0.999
ENSP00000053468	ENSP00000241600	0.999
ENSP00000053468	ENSP00000272418	0.999
ENSP00000053468	ENSP00000354525	0.999
ENSP00000053468	ENSP00000258455	0.999
ENSP00000055077	ENSP00000296273	0.999
ENSP00000055077	ENSP00000368438	0.999
ENSP00000055077	ENSP00000369411	0.999
ENSP00000055077	ENSP00000371321	0.999
ENSP00000055077	ENSP00000408295	0.999
ENSP00000157812	ENSP00000044462	0.999
ENSP00000157812	ENSP00000359910	0.999
ENSP00000157812	ENSP00000216455	0.999
ENSP00000157812	ENSP00000356425	0.999
ENSP00000157812	ENSP00000261712	0.999
ENSP00000157812	ENSP00000270586	0.999
ENSP00000157812	ENSP00000292644	0.999
ENSP00000157812	ENSP00000414359	0.999
ENSP00000157812	ENSP00000253003	0.999
ENSP00000157812	ENSP00000215071	0.999
ENSP00000157812	ENSP00000219313	0.999
ENSP00000157812	ENSP00000348442	0.999
ENSP00000157812	ENSP00000295901	0.999
ENSP00000157812	ENSP00000364016	0.999
ENSP00000157812	ENSP00000309474	0.999
ENSP00000157812	ENSP00000261303	0.999
ENSP00000157812	ENSP00000261601	0.999
ENSP00000157812	ENSP00000298852	0.999
ENSP00000157812	ENSP00000363993	0.999
ENSP00000157812	ENSP00000290541	0.999
ENSP00000157812	ENSP00000401802	0.999
ENSP00000157812	ENSP00000223321	0.999
ENSP00000157812	ENSP00000357879	0.999
ENSP00000157812	ENSP00000225426	0.999
ENSP00000157812	ENSP00000362334	0.999
ENSP00000157812	ENSP00000396937	0.999
ENSP00000157812	ENSP00000248566	0.999
ENSP00000157812	ENSP00000355325	0.999
ENSP00000157812	ENSP00000264639	0.999
ENSP00000157812	ENSP00000311121	0.999
ENSP00000157812	ENSP00000217958	0.999
ENSP00000157812	ENSP00000259457	0.999
ENSP00000157812	ENSP00000310572	0.999
ENSP00000157812	ENSP00000271308	0.999
ENSP00000157812	ENSP00000386541	0.999
ENSP00000157812	ENSP00000310129	0.999
ENSP00000157812	ENSP00000262193	0.999
ENSP00000157812	ENSP00000261479	0.999
ENSP00000164139	ENSP00000294724	0.999
ENSP00000184266	ENSP00000007516	0.999
ENSP00000196371	ENSP00000361914	0.999
ENSP00000196551	ENSP00000362744	0.999
ENSP00000196551	ENSP00000359345	0.999
ENSP00000196551	ENSP00000339795	0.999
ENSP00000196551	ENSP00000346045	0.999
ENSP00000196551	ENSP00000326981	0.999
ENSP00000196551	ENSP00000346015	0.999
ENSP00000196551	ENSP00000345957	0.999
ENSP00000196551	ENSP00000363676	0.999
ENSP00000196551	ENSP00000250784	0.999
ENSP00000196551	ENSP00000311028	0.999
ENSP00000196551	ENSP00000361076	0.999
ENSP00000196551	ENSP00000256383	0.999
ENSP00000196551	ENSP00000346046	0.999
ENSP00000196551	ENSP00000293842	0.999
ENSP00000196551	ENSP00000272317	0.999
ENSP00000196551	ENSP00000322419	0.999
ENSP00000196551	ENSP00000426909	0.999
ENSP00000196551	ENSP00000302896	0.999
ENSP00000196551	ENSP00000379339	0.999
ENSP00000196551	ENSP00000346001	0.999
ENSP00000196551	ENSP00000341885	0.999
ENSP00000196551	ENSP00000288666	0.999
ENSP00000196551	ENSP00000253788	0.999
ENSP00000196551	ENSP00000388107	0.999
ENSP00000196551	ENSP00000311430	0.999
ENSP00000196551	ENSP00000447001	0.999
ENSP00000196551	ENSP00000348849	0.999
ENSP00000196551	ENSP00000393241	0.999
ENSP00000196551	ENSP00000222247	0.999
ENSP00000196551	ENSP00000377865	0.999
ENSP00000196551	ENSP00000298283	0.999
ENSP00000196551	ENSP00000309334	0.999
ENSP00000196551	ENSP00000252543	0.999
ENSP00000196551	ENSP00000375730	0.999
ENSP00000196551	ENSP00000346067	0.999
ENSP00000196551	ENSP00000386717	0.999
ENSP00000196551	ENSP00000307940	0.999
ENSP00000196551	ENSP00000369757	0.999
ENSP00000196551	ENSP00000341730	0.999
ENSP00000196551	ENSP00000470004	0.999
ENSP00000196551	ENSP00000418082	0.999
ENSP00000196551	ENSP00000270625	0.999
ENSP00000196551	ENSP00000379888	0.999
ENSP00000196551	ENSP00000265100	0.999
ENSP00000196551	ENSP00000307889	0.999
ENSP00000196551	ENSP00000429374	0.999
ENSP00000196551	ENSP00000346037	0.999
ENSP00000196551	ENSP00000414321	0.999
ENSP00000196551	ENSP00000472469	0.999
ENSP00000196551	ENSP00000347271	0.999
ENSP00000196551	ENSP00000339095	0.999
ENSP00000196551	ENSP00000354739	0.999
ENSP00000196551	ENSP00000339027	0.999
ENSP00000196551	ENSP00000346022	0.999
ENSP00000196551	ENSP00000368927	0.999
ENSP00000196551	ENSP00000287038	0.999
ENSP00000196551	ENSP00000345156	0.999
ENSP00000196551	ENSP00000389103	0.999
ENSP00000196551	ENSP00000230050	0.999
ENSP00000196551	ENSP00000401450	0.999
ENSP00000196551	ENSP00000259469	0.999
ENSP00000196551	ENSP00000296674	0.999
ENSP00000196551	ENSP00000380156	0.999
ENSP00000196551	ENSP00000433821	0.999
ENSP00000196551	ENSP00000309830	0.999
ENSP00000196551	ENSP00000346027	0.999
ENSP00000196551	ENSP00000435096	0.999
ENSP00000196551	ENSP00000363018	0.999
ENSP00000196551	ENSP00000251453	0.999
ENSP00000196551	ENSP00000431822	0.999
ENSP00000196551	ENSP00000357555	0.999
ENSP00000196551	ENSP00000331019	0.999
ENSP00000196551	ENSP00000435777	0.999
ENSP00000196551	ENSP00000377640	0.999
ENSP00000196551	ENSP00000225430	0.999
ENSP00000196551	ENSP00000202773	0.999
ENSP00000196551	ENSP00000462023	0.999
ENSP00000196551	ENSP00000318646	0.999
ENSP00000196551	ENSP00000262584	0.999
ENSP00000196551	ENSP00000467676	0.999
ENSP00000196551	ENSP00000346050	0.999
ENSP00000202773	ENSP00000268661	0.999
ENSP00000202773	ENSP00000418082	0.999
ENSP00000202773	ENSP00000270625	0.999
ENSP00000202773	ENSP00000470004	0.999
ENSP00000202773	ENSP00000307889	0.999
ENSP00000202773	ENSP00000265100	0.999
ENSP00000202773	ENSP00000429374	0.999
ENSP00000202773	ENSP00000393393	0.999
ENSP00000202773	ENSP00000339095	0.999
ENSP00000202773	ENSP00000347271	0.999
ENSP00000202773	ENSP00000354739	0.999
ENSP00000202773	ENSP00000346022	0.999
ENSP00000202773	ENSP00000339027	0.999
ENSP00000202773	ENSP00000433821	0.999
ENSP00000202773	ENSP00000379888	0.999
ENSP00000202773	ENSP00000362744	0.999
ENSP00000202773	ENSP00000359345	0.999
ENSP00000202773	ENSP00000339795	0.999
ENSP00000202773	ENSP00000346015	0.999
ENSP00000202773	ENSP00000196551	0.999
ENSP00000202773	ENSP00000311028	0.999
ENSP00000202773	ENSP00000322419	0.999
ENSP00000202773	ENSP00000363676	0.999
ENSP00000202773	ENSP00000293842	0.999
ENSP00000202773	ENSP00000345156	0.999
ENSP00000202773	ENSP00000287038	0.999
ENSP00000202773	ENSP00000389103	0.999
ENSP00000202773	ENSP00000259469	0.999
ENSP00000202773	ENSP00000296674	0.999
ENSP00000202773	ENSP00000380156	0.999
ENSP00000202773	ENSP00000302896	0.999
ENSP00000202773	ENSP00000341885	0.999
ENSP00000202773	ENSP00000346001	0.999
ENSP00000202773	ENSP00000361076	0.999
ENSP00000202773	ENSP00000253788	0.999
ENSP00000202773	ENSP00000311430	0.999
ENSP00000202773	ENSP00000447001	0.999
ENSP00000202773	ENSP00000348849	0.999
ENSP00000202773	ENSP00000393241	0.999
ENSP00000202773	ENSP00000222247	0.999
ENSP00000202773	ENSP00000377865	0.999
ENSP00000202773	ENSP00000298283	0.999
ENSP00000202773	ENSP00000309334	0.999
ENSP00000202773	ENSP00000252543	0.999
ENSP00000202773	ENSP00000375730	0.999
ENSP00000202773	ENSP00000346067	0.999
ENSP00000202773	ENSP00000386717	0.999
ENSP00000202773	ENSP00000369757	0.999
ENSP00000202773	ENSP00000341730	0.999
ENSP00000202773	ENSP00000435096	0.999
ENSP00000202773	ENSP00000346027	0.999
ENSP00000202773	ENSP00000309830	0.999
ENSP00000202773	ENSP00000363018	0.999
ENSP00000202773	ENSP00000251453	0.999
ENSP00000202773	ENSP00000331019	0.999
ENSP00000202773	ENSP00000377640	0.999
ENSP00000202773	ENSP00000357555	0.999
ENSP00000202773	ENSP00000435777	0.999
ENSP00000202773	ENSP00000225430	0.999
ENSP00000202773	ENSP00000462023	0.999
ENSP00000202773	ENSP00000262584	0.999
ENSP00000202773	ENSP00000378160	0.999
ENSP00000202773	ENSP00000318646	0.999
ENSP00000202773	ENSP00000467676	0.999
ENSP00000202773	ENSP00000346050	0.999
ENSP00000203001	ENSP00000374399	0.999
ENSP00000203407	ENSP00000268379	0.999
ENSP00000203407	ENSP00000287022	0.999
ENSP00000203407	ENSP00000317159	0.999
ENSP00000203407	ENSP00000306397	0.999
ENSP00000205402	ENSP00000307241	0.999
ENSP00000205402	ENSP00000335304	0.999
ENSP00000205402	ENSP00000222673	0.999
ENSP00000205402	ENSP00000280346	0.999
ENSP00000205402	ENSP00000227868	0.999
ENSP00000206542	ENSP00000361186	0.999
ENSP00000209728	ENSP00000264169	0.999
ENSP00000209728	ENSP00000229854	0.999
ENSP00000209728	ENSP00000307288	0.999
ENSP00000209728	ENSP00000360621	0.999
ENSP00000209728	ENSP00000297431	0.999
ENSP00000209728	ENSP00000274026	0.999
ENSP00000209728	ENSP00000216122	0.999
ENSP00000209728	ENSP00000234296	0.999
ENSP00000209728	ENSP00000265056	0.999
ENSP00000209728	ENSP00000301019	0.999
ENSP00000209728	ENSP00000405726	0.999
ENSP00000209728	ENSP00000257789	0.999
ENSP00000209728	ENSP00000266970	0.999
ENSP00000210313	ENSP00000357879	0.999
ENSP00000211998	ENSP00000316029	0.999
ENSP00000211998	ENSP00000228307	0.999
ENSP00000215071	ENSP00000290541	0.999
ENSP00000215071	ENSP00000044462	0.999
ENSP00000215071	ENSP00000362334	0.999
ENSP00000215071	ENSP00000359910	0.999
ENSP00000215071	ENSP00000357879	0.999
ENSP00000215071	ENSP00000356425	0.999
ENSP00000215071	ENSP00000216455	0.999
ENSP00000215071	ENSP00000261712	0.999
ENSP00000215071	ENSP00000401802	0.999
ENSP00000215071	ENSP00000225426	0.999
ENSP00000215071	ENSP00000157812	0.999
ENSP00000215071	ENSP00000270586	0.999
ENSP00000215071	ENSP00000414359	0.999
ENSP00000215071	ENSP00000292644	0.999
ENSP00000215071	ENSP00000396937	0.999
ENSP00000215071	ENSP00000253003	0.999
ENSP00000215071	ENSP00000248566	0.999
ENSP00000215071	ENSP00000355325	0.999
ENSP00000215071	ENSP00000264639	0.999
ENSP00000215071	ENSP00000259457	0.999
ENSP00000215071	ENSP00000219313	0.999
ENSP00000215071	ENSP00000348442	0.999
ENSP00000215071	ENSP00000295901	0.999
ENSP00000215071	ENSP00000310572	0.999
ENSP00000215071	ENSP00000364016	0.999
ENSP00000215071	ENSP00000271308	0.999
ENSP00000215071	ENSP00000309474	0.999
ENSP00000215071	ENSP00000386541	0.999
ENSP00000215071	ENSP00000310129	0.999
ENSP00000215071	ENSP00000261303	0.999
ENSP00000215071	ENSP00000261601	0.999
ENSP00000215071	ENSP00000298852	0.999
ENSP00000215071	ENSP00000261479	0.999
ENSP00000215071	ENSP00000262193	0.999
ENSP00000215375	ENSP00000301587	0.999
ENSP00000215375	ENSP00000290299	0.999
ENSP00000215375	ENSP00000262030	0.999
ENSP00000215375	ENSP00000243997	0.999
ENSP00000215375	ENSP00000349142	0.999
ENSP00000215375	ENSP00000282050	0.999
ENSP00000215565	ENSP00000418842	0.999
ENSP00000215565	ENSP00000007516	0.999
ENSP00000215570	ENSP00000378588	0.999
ENSP00000215570	ENSP00000438455	0.999
ENSP00000215570	ENSP00000361993	0.999
ENSP00000215587	ENSP00000324124	0.999
ENSP00000215587	ENSP00000314949	0.999
ENSP00000215587	ENSP00000302478	0.999
ENSP00000215587	ENSP00000263331	0.999
ENSP00000215587	ENSP00000342889	0.999
ENSP00000215587	ENSP00000361465	0.999
ENSP00000215587	ENSP00000296223	0.999
ENSP00000215587	ENSP00000366828	0.999
ENSP00000215587	ENSP00000219252	0.999
ENSP00000215587	ENSP00000361446	0.999
ENSP00000215587	ENSP00000301788	0.999
ENSP00000215587	ENSP00000303088	0.999
ENSP00000215587	ENSP00000340823	0.999
ENSP00000215587	ENSP00000312735	0.999
ENSP00000215587	ENSP00000272645	0.999
ENSP00000215587	ENSP00000359531	0.999
ENSP00000215587	ENSP00000293860	0.999
ENSP00000215587	ENSP00000221859	0.999
ENSP00000215587	ENSP00000228347	0.999
ENSP00000215587	ENSP00000331111	0.999
ENSP00000215587	ENSP00000403852	0.999
ENSP00000215587	ENSP00000347345	0.999
ENSP00000215587	ENSP00000334564	0.999
ENSP00000215587	ENSP00000292614	0.999
ENSP00000215587	ENSP00000263857	0.999
ENSP00000215730	ENSP00000259400	0.999
ENSP00000215793	ENSP00000221494	0.999
ENSP00000215793	ENSP00000362110	0.999
ENSP00000215793	ENSP00000266079	0.999
ENSP00000215793	ENSP00000227524	0.999
ENSP00000215794	ENSP00000368699	0.999
ENSP00000215829	ENSP00000400591	0.999
ENSP00000215829	ENSP00000272348	0.999
ENSP00000215829	ENSP00000364813	0.999
ENSP00000215829	ENSP00000300413	0.999
ENSP00000215829	ENSP00000296581	0.999
ENSP00000215829	ENSP00000266079	0.999
ENSP00000215829	ENSP00000342374	0.999
ENSP00000215829	ENSP00000315379	0.999
ENSP00000215829	ENSP00000304350	0.999
ENSP00000215829	ENSP00000252622	0.999
ENSP00000215829	ENSP00000412566	0.999
ENSP00000215829	ENSP00000266735	0.999
ENSP00000215956	ENSP00000221801	0.999
ENSP00000215956	ENSP00000264279	0.999
ENSP00000215956	ENSP00000370589	0.999
ENSP00000215956	ENSP00000324122	0.999
ENSP00000215956	ENSP00000363313	0.999
ENSP00000216122	ENSP00000254719	0.999
ENSP00000216122	ENSP00000314505	0.999
ENSP00000216122	ENSP00000229854	0.999
ENSP00000216122	ENSP00000307288	0.999
ENSP00000216122	ENSP00000360621	0.999
ENSP00000216122	ENSP00000297431	0.999
ENSP00000216122	ENSP00000234626	0.999
ENSP00000216122	ENSP00000234296	0.999
ENSP00000216122	ENSP00000368174	0.999
ENSP00000216122	ENSP00000265056	0.999
ENSP00000216122	ENSP00000405726	0.999
ENSP00000216122	ENSP00000264156	0.999
ENSP00000216122	ENSP00000262105	0.999
ENSP00000216122	ENSP00000266970	0.999
ENSP00000216122	ENSP00000209728	0.999
ENSP00000216122	ENSP00000353098	0.999
ENSP00000216122	ENSP00000265728	0.999
ENSP00000216190	ENSP00000354125	0.999
ENSP00000216190	ENSP00000362688	0.999
ENSP00000216190	ENSP00000416892	0.999
ENSP00000216190	ENSP00000332604	0.999
ENSP00000216190	ENSP00000358140	0.999
ENSP00000216190	ENSP00000253108	0.999
ENSP00000216190	ENSP00000220849	0.999
ENSP00000216194	ENSP00000371236	0.999
ENSP00000216225	ENSP00000326804	0.999
ENSP00000216225	ENSP00000364589	0.999
ENSP00000216225	ENSP00000231487	0.999
ENSP00000216252	ENSP00000305790	0.999
ENSP00000216252	ENSP00000356541	0.999
ENSP00000216277	ENSP00000315791	0.999
ENSP00000216294	ENSP00000370200	0.999
ENSP00000216297	ENSP00000278412	0.999
ENSP00000216366	ENSP00000261842	0.999
ENSP00000216367	ENSP00000322570	0.999
ENSP00000216392	ENSP00000410833	0.999
ENSP00000216392	ENSP00000294724	0.999
ENSP00000216442	ENSP00000272238	0.999
ENSP00000216442	ENSP00000417378	0.999
ENSP00000216442	ENSP00000304891	0.999
ENSP00000216442	ENSP00000290949	0.999
ENSP00000216442	ENSP00000276390	0.999
ENSP00000216442	ENSP00000352522	0.999
ENSP00000216442	ENSP00000363162	0.999
ENSP00000216442	ENSP00000273398	0.999
ENSP00000216442	ENSP00000234396	0.999
ENSP00000216442	ENSP00000253413	0.999
ENSP00000216442	ENSP00000379203	0.999
ENSP00000216455	ENSP00000401802	0.999
ENSP00000216455	ENSP00000363993	0.999
ENSP00000216455	ENSP00000044462	0.999
ENSP00000216455	ENSP00000290541	0.999
ENSP00000216455	ENSP00000359910	0.999
ENSP00000216455	ENSP00000223321	0.999
ENSP00000216455	ENSP00000356425	0.999
ENSP00000216455	ENSP00000357879	0.999
ENSP00000216455	ENSP00000261712	0.999
ENSP00000216455	ENSP00000362334	0.999
ENSP00000216455	ENSP00000225426	0.999
ENSP00000216455	ENSP00000157812	0.999
ENSP00000216455	ENSP00000270586	0.999
ENSP00000216455	ENSP00000292644	0.999
ENSP00000216455	ENSP00000414359	0.999
ENSP00000216455	ENSP00000264639	0.999
ENSP00000216455	ENSP00000215071	0.999
ENSP00000216455	ENSP00000355325	0.999
ENSP00000216455	ENSP00000311121	0.999
ENSP00000216455	ENSP00000219313	0.999
ENSP00000216455	ENSP00000348442	0.999
ENSP00000216455	ENSP00000259457	0.999
ENSP00000216455	ENSP00000310572	0.999
ENSP00000216455	ENSP00000295901	0.999
ENSP00000216455	ENSP00000271308	0.999
ENSP00000216455	ENSP00000364016	0.999
ENSP00000216455	ENSP00000351314	0.999
ENSP00000216455	ENSP00000309474	0.999
ENSP00000216455	ENSP00000386541	0.999
ENSP00000216455	ENSP00000455744	0.999
ENSP00000216455	ENSP00000310129	0.999
ENSP00000216455	ENSP00000261303	0.999
ENSP00000216455	ENSP00000298852	0.999
ENSP00000216455	ENSP00000261479	0.999
ENSP00000216455	ENSP00000262193	0.999
ENSP00000216479	ENSP00000335153	0.999
ENSP00000216554	ENSP00000253108	0.999
ENSP00000216774	ENSP00000267884	0.999
ENSP00000216774	ENSP00000389103	0.999
ENSP00000216774	ENSP00000305230	0.999
ENSP00000216774	ENSP00000312066	0.999
ENSP00000216797	ENSP00000384273	0.999
ENSP00000216840	ENSP00000317473	0.999
ENSP00000216911	ENSP00000300403	0.999
ENSP00000216962	ENSP00000410833	0.999
ENSP00000216962	ENSP00000294724	0.999
ENSP00000217109	ENSP00000362063	0.999
ENSP00000217402	ENSP00000405575	0.999
ENSP00000217893	ENSP00000299424	0.999
ENSP00000217893	ENSP00000358854	0.999
ENSP00000217893	ENSP00000276072	0.999
ENSP00000217893	ENSP00000399982	0.999
ENSP00000217893	ENSP00000263974	0.999
ENSP00000217893	ENSP00000252996	0.999
ENSP00000217901	ENSP00000299518	0.999
ENSP00000217958	ENSP00000157812	0.999
ENSP00000217958	ENSP00000261303	0.999
ENSP00000217958	ENSP00000396937	0.999
ENSP00000218089	ENSP00000297338	0.999
ENSP00000218089	ENSP00000350036	0.999
ENSP00000218089	ENSP00000323421	0.999
ENSP00000218089	ENSP00000354720	0.999
ENSP00000218099	ENSP00000356671	0.999
ENSP00000219070	ENSP00000262768	0.999
ENSP00000219097	ENSP00000264169	0.999
ENSP00000219097	ENSP00000234296	0.999
ENSP00000219097	ENSP00000257789	0.999
ENSP00000219097	ENSP00000360621	0.999
ENSP00000219097	ENSP00000297431	0.999
ENSP00000219169	ENSP00000376176	0.999
ENSP00000219240	ENSP00000264705	0.999
ENSP00000219252	ENSP00000296223	0.999
ENSP00000219252	ENSP00000215587	0.999
ENSP00000219252	ENSP00000301788	0.999
ENSP00000219252	ENSP00000340823	0.999
ENSP00000219252	ENSP00000359531	0.999
ENSP00000219252	ENSP00000221859	0.999
ENSP00000219252	ENSP00000314949	0.999
ENSP00000219252	ENSP00000342889	0.999
ENSP00000219252	ENSP00000312735	0.999
ENSP00000219252	ENSP00000272645	0.999
ENSP00000219252	ENSP00000404029	0.999
ENSP00000219252	ENSP00000403852	0.999
ENSP00000219252	ENSP00000292614	0.999
ENSP00000219252	ENSP00000324124	0.999
ENSP00000219255	ENSP00000367830	0.999
ENSP00000219255	ENSP00000314458	0.999
ENSP00000219255	ENSP00000363921	0.999
ENSP00000219255	ENSP00000295797	0.999
ENSP00000219313	ENSP00000215071	0.999
ENSP00000219313	ENSP00000290541	0.999
ENSP00000219313	ENSP00000248566	0.999
ENSP00000219313	ENSP00000357879	0.999
ENSP00000219313	ENSP00000223321	0.999
ENSP00000219313	ENSP00000362334	0.999
ENSP00000219313	ENSP00000401802	0.999
ENSP00000219313	ENSP00000396937	0.999
ENSP00000219313	ENSP00000264639	0.999
ENSP00000219313	ENSP00000355325	0.999
ENSP00000219313	ENSP00000311121	0.999
ENSP00000219313	ENSP00000259457	0.999
ENSP00000219313	ENSP00000310572	0.999
ENSP00000219313	ENSP00000271308	0.999
ENSP00000219313	ENSP00000386541	0.999
ENSP00000219313	ENSP00000310129	0.999
ENSP00000219313	ENSP00000261479	0.999
ENSP00000219313	ENSP00000262193	0.999
ENSP00000219313	ENSP00000225426	0.999
ENSP00000219313	ENSP00000044462	0.999
ENSP00000219313	ENSP00000359910	0.999
ENSP00000219313	ENSP00000216455	0.999
ENSP00000219313	ENSP00000356425	0.999
ENSP00000219313	ENSP00000261712	0.999
ENSP00000219313	ENSP00000157812	0.999
ENSP00000219313	ENSP00000270586	0.999
ENSP00000219313	ENSP00000414359	0.999
ENSP00000219313	ENSP00000292644	0.999
ENSP00000219313	ENSP00000253003	0.999
ENSP00000219313	ENSP00000348442	0.999
ENSP00000219313	ENSP00000295901	0.999
ENSP00000219313	ENSP00000364016	0.999
ENSP00000219313	ENSP00000309474	0.999
ENSP00000219313	ENSP00000261303	0.999
ENSP00000219313	ENSP00000261601	0.999
ENSP00000219313	ENSP00000298852	0.999
ENSP00000219476	ENSP00000298552	0.999
ENSP00000219476	ENSP00000262187	0.999
ENSP00000220509	ENSP00000326534	0.999
ENSP00000220509	ENSP00000369810	0.999
ENSP00000220509	ENSP00000309457	0.999
ENSP00000220592	ENSP00000343745	0.999
ENSP00000220659	ENSP00000230354	0.999
ENSP00000220809	ENSP00000223095	0.999
ENSP00000220849	ENSP00000416892	0.999
ENSP00000220849	ENSP00000362688	0.999
ENSP00000220849	ENSP00000429931	0.999
ENSP00000220849	ENSP00000310040	0.999
ENSP00000220849	ENSP00000436049	0.999
ENSP00000220849	ENSP00000332604	0.999
ENSP00000220849	ENSP00000358140	0.999
ENSP00000220849	ENSP00000354125	0.999
ENSP00000220849	ENSP00000248342	0.999
ENSP00000220849	ENSP00000216190	0.999
ENSP00000220853	ENSP00000253457	0.999
ENSP00000220853	ENSP00000245046	0.999
ENSP00000220913	ENSP00000363284	0.999
ENSP00000221232	ENSP00000229195	0.999
ENSP00000221232	ENSP00000320949	0.999
ENSP00000221233	ENSP00000359939	0.999
ENSP00000221233	ENSP00000348107	0.999
ENSP00000221233	ENSP00000374354	0.999
ENSP00000221233	ENSP00000398597	0.999
ENSP00000221233	ENSP00000368984	0.999
ENSP00000221233	ENSP00000361433	0.999
ENSP00000221233	ENSP00000265564	0.999
ENSP00000221233	ENSP00000366135	0.999
ENSP00000221233	ENSP00000323046	0.999
ENSP00000221233	ENSP00000315476	0.999
ENSP00000221265	ENSP00000356405	0.999
ENSP00000221265	ENSP00000355013	0.999
ENSP00000221265	ENSP00000299601	0.999
ENSP00000221486	ENSP00000308193	0.999
ENSP00000221486	ENSP00000337623	0.999
ENSP00000221494	ENSP00000360532	0.999
ENSP00000221494	ENSP00000362110	0.999
ENSP00000221494	ENSP00000266079	0.999
ENSP00000221494	ENSP00000227524	0.999
ENSP00000221494	ENSP00000215793	0.999
ENSP00000221801	ENSP00000264279	0.999
ENSP00000221801	ENSP00000370589	0.999
ENSP00000221801	ENSP00000274606	0.999
ENSP00000221801	ENSP00000367439	0.999
ENSP00000221801	ENSP00000215956	0.999
ENSP00000221859	ENSP00000342889	0.999
ENSP00000221859	ENSP00000324124	0.999
ENSP00000221859	ENSP00000296223	0.999
ENSP00000221859	ENSP00000219252	0.999
ENSP00000221859	ENSP00000215587	0.999
ENSP00000221859	ENSP00000301788	0.999
ENSP00000221859	ENSP00000340823	0.999
ENSP00000221859	ENSP00000359531	0.999
ENSP00000221859	ENSP00000314949	0.999
ENSP00000221859	ENSP00000272645	0.999
ENSP00000221859	ENSP00000312735	0.999
ENSP00000221859	ENSP00000403852	0.999
ENSP00000221859	ENSP00000292614	0.999
ENSP00000222005	ENSP00000325875	0.999
ENSP00000222005	ENSP00000335153	0.999
ENSP00000222139	ENSP00000252723	0.999
ENSP00000222247	ENSP00000196551	0.999
ENSP00000222247	ENSP00000294189	0.999
ENSP00000222247	ENSP00000447001	0.999
ENSP00000222247	ENSP00000362744	0.999
ENSP00000222247	ENSP00000359345	0.999
ENSP00000222247	ENSP00000339795	0.999
ENSP00000222247	ENSP00000345957	0.999
ENSP00000222247	ENSP00000346015	0.999
ENSP00000222247	ENSP00000311028	0.999
ENSP00000222247	ENSP00000363676	0.999
ENSP00000222247	ENSP00000272317	0.999
ENSP00000222247	ENSP00000322419	0.999
ENSP00000222247	ENSP00000302896	0.999
ENSP00000222247	ENSP00000361076	0.999
ENSP00000222247	ENSP00000346001	0.999
ENSP00000222247	ENSP00000341885	0.999
ENSP00000222247	ENSP00000388107	0.999
ENSP00000222247	ENSP00000311430	0.999
ENSP00000222247	ENSP00000253788	0.999
ENSP00000222247	ENSP00000348849	0.999
ENSP00000222247	ENSP00000393241	0.999
ENSP00000222247	ENSP00000377865	0.999
ENSP00000222247	ENSP00000298283	0.999
ENSP00000222247	ENSP00000252543	0.999
ENSP00000222247	ENSP00000309334	0.999
ENSP00000222247	ENSP00000375730	0.999
ENSP00000222247	ENSP00000346067	0.999
ENSP00000222247	ENSP00000386717	0.999
ENSP00000222247	ENSP00000369757	0.999
ENSP00000222247	ENSP00000346022	0.999
ENSP00000222247	ENSP00000346037	0.999
ENSP00000222247	ENSP00000341730	0.999
ENSP00000222247	ENSP00000268661	0.999
ENSP00000222247	ENSP00000418082	0.999
ENSP00000222247	ENSP00000270625	0.999
ENSP00000222247	ENSP00000470004	0.999
ENSP00000222247	ENSP00000307889	0.999
ENSP00000222247	ENSP00000429374	0.999
ENSP00000222247	ENSP00000339095	0.999
ENSP00000222247	ENSP00000414321	0.999
ENSP00000222247	ENSP00000393393	0.999
ENSP00000222247	ENSP00000347271	0.999
ENSP00000222247	ENSP00000354739	0.999
ENSP00000222247	ENSP00000339027	0.999
ENSP00000222247	ENSP00000379888	0.999
ENSP00000222247	ENSP00000287038	0.999
ENSP00000222247	ENSP00000345156	0.999
ENSP00000222247	ENSP00000389103	0.999
ENSP00000222247	ENSP00000296674	0.999
ENSP00000222247	ENSP00000230050	0.999
ENSP00000222247	ENSP00000259469	0.999
ENSP00000222247	ENSP00000380156	0.999
ENSP00000222247	ENSP00000433821	0.999
ENSP00000222247	ENSP00000309830	0.999
ENSP00000222247	ENSP00000346027	0.999
ENSP00000222247	ENSP00000435096	0.999
ENSP00000222247	ENSP00000363018	0.999
ENSP00000222247	ENSP00000462023	0.999
ENSP00000222247	ENSP00000357555	0.999
ENSP00000222247	ENSP00000251453	0.999
ENSP00000222247	ENSP00000377640	0.999
ENSP00000222247	ENSP00000435777	0.999
ENSP00000222247	ENSP00000225430	0.999
ENSP00000222247	ENSP00000318646	0.999
ENSP00000222247	ENSP00000262584	0.999
ENSP00000222247	ENSP00000202773	0.999
ENSP00000222247	ENSP00000467676	0.999
ENSP00000222247	ENSP00000346050	0.999
ENSP00000222266	ENSP00000358105	0.999
ENSP00000222266	ENSP00000294785	0.999
ENSP00000222286	ENSP00000305995	0.999
ENSP00000222390	ENSP00000317272	0.999
ENSP00000222547	ENSP00000223369	0.999
ENSP00000222547	ENSP00000294179	0.999
ENSP00000222547	ENSP00000225724	0.999
ENSP00000222547	ENSP00000225567	0.999
ENSP00000222567	ENSP00000302478	0.999
ENSP00000222567	ENSP00000361465	0.999
ENSP00000222567	ENSP00000367029	0.999
ENSP00000222567	ENSP00000331111	0.999
ENSP00000222567	ENSP00000263857	0.999
ENSP00000222567	ENSP00000263331	0.999
ENSP00000222673	ENSP00000335304	0.999
ENSP00000222673	ENSP00000280346	0.999
ENSP00000222673	ENSP00000227868	0.999
ENSP00000222673	ENSP00000253792	0.999
ENSP00000222673	ENSP00000205402	0.999
ENSP00000222812	ENSP00000261205	0.999
ENSP00000222812	ENSP00000254976	0.999
ENSP00000222969	ENSP00000227524	0.999
ENSP00000223029	ENSP00000355890	0.999
ENSP00000223029	ENSP00000307567	0.999
ENSP00000223029	ENSP00000378191	0.999
ENSP00000223029	ENSP00000262027	0.999
ENSP00000223029	ENSP00000231572	0.999
ENSP00000223073	ENSP00000382392	0.999
ENSP00000223095	ENSP00000220809	0.999
ENSP00000223095	ENSP00000361850	0.999
ENSP00000223129	ENSP00000363021	0.999
ENSP00000223321	ENSP00000264639	0.999
ENSP00000223321	ENSP00000355325	0.999
ENSP00000223321	ENSP00000311121	0.999
ENSP00000223321	ENSP00000219313	0.999
ENSP00000223321	ENSP00000348442	0.999
ENSP00000223321	ENSP00000259457	0.999
ENSP00000223321	ENSP00000295901	0.999
ENSP00000223321	ENSP00000310572	0.999
ENSP00000223321	ENSP00000271308	0.999
ENSP00000223321	ENSP00000351314	0.999
ENSP00000223321	ENSP00000386541	0.999
ENSP00000223321	ENSP00000261303	0.999
ENSP00000223321	ENSP00000261479	0.999
ENSP00000223321	ENSP00000298852	0.999
ENSP00000223321	ENSP00000262193	0.999
ENSP00000223321	ENSP00000363993	0.999
ENSP00000223321	ENSP00000044462	0.999
ENSP00000223321	ENSP00000290541	0.999
ENSP00000223321	ENSP00000359910	0.999
ENSP00000223321	ENSP00000357879	0.999
ENSP00000223321	ENSP00000362334	0.999
ENSP00000223321	ENSP00000216455	0.999
ENSP00000223321	ENSP00000261712	0.999
ENSP00000223321	ENSP00000401802	0.999
ENSP00000223321	ENSP00000225426	0.999
ENSP00000223321	ENSP00000157812	0.999
ENSP00000223321	ENSP00000270586	0.999
ENSP00000223321	ENSP00000414359	0.999
ENSP00000223324	ENSP00000225969	0.999
ENSP00000223324	ENSP00000260102	0.999
ENSP00000223324	ENSP00000377486	0.999
ENSP00000223324	ENSP00000308897	0.999
ENSP00000223324	ENSP00000253099	0.999
ENSP00000223324	ENSP00000372093	0.999
ENSP00000223324	ENSP00000306548	0.999
ENSP00000223324	ENSP00000296102	0.999
ENSP00000223324	ENSP00000373404	0.999
ENSP00000223324	ENSP00000288937	0.999
ENSP00000223324	ENSP00000252602	0.999
ENSP00000223324	ENSP00000341082	0.999
ENSP00000223369	ENSP00000222547	0.999
ENSP00000223369	ENSP00000225724	0.999
ENSP00000223369	ENSP00000294179	0.999
ENSP00000223641	ENSP00000357998	0.999
ENSP00000223641	ENSP00000243253	0.999
ENSP00000223641	ENSP00000341538	0.999
ENSP00000225298	ENSP00000296792	0.999
ENSP00000225298	ENSP00000423067	0.999
ENSP00000225298	ENSP00000291576	0.999
ENSP00000225298	ENSP00000261708	0.999
ENSP00000225298	ENSP00000308179	0.999
ENSP00000225298	ENSP00000454836	0.999
ENSP00000225298	ENSP00000327179	0.999
ENSP00000225426	ENSP00000290541	0.999
ENSP00000225426	ENSP00000363993	0.999
ENSP00000225426	ENSP00000044462	0.999
ENSP00000225426	ENSP00000359910	0.999
ENSP00000225426	ENSP00000223321	0.999
ENSP00000225426	ENSP00000357879	0.999
ENSP00000225426	ENSP00000356425	0.999
ENSP00000225426	ENSP00000216455	0.999
ENSP00000225426	ENSP00000261712	0.999
ENSP00000225426	ENSP00000362334	0.999
ENSP00000225426	ENSP00000401802	0.999
ENSP00000225426	ENSP00000157812	0.999
ENSP00000225426	ENSP00000270586	0.999
ENSP00000225426	ENSP00000292644	0.999
ENSP00000225426	ENSP00000414359	0.999
ENSP00000225426	ENSP00000396937	0.999
ENSP00000225426	ENSP00000355325	0.999
ENSP00000225426	ENSP00000215071	0.999
ENSP00000225426	ENSP00000311121	0.999
ENSP00000225426	ENSP00000219313	0.999
ENSP00000225426	ENSP00000348442	0.999
ENSP00000225426	ENSP00000259457	0.999
ENSP00000225426	ENSP00000295901	0.999
ENSP00000225426	ENSP00000310572	0.999
ENSP00000225426	ENSP00000271308	0.999
ENSP00000225426	ENSP00000364016	0.999
ENSP00000225426	ENSP00000351314	0.999
ENSP00000225426	ENSP00000309474	0.999
ENSP00000225426	ENSP00000261303	0.999
ENSP00000225426	ENSP00000386541	0.999
ENSP00000225426	ENSP00000455744	0.999
ENSP00000225426	ENSP00000298852	0.999
ENSP00000225426	ENSP00000261479	0.999
ENSP00000225426	ENSP00000262193	0.999
ENSP00000225430	ENSP00000467676	0.999
ENSP00000225430	ENSP00000202773	0.999
ENSP00000225430	ENSP00000404375	0.999
ENSP00000225430	ENSP00000431822	0.999
ENSP00000225430	ENSP00000251453	0.999
ENSP00000225430	ENSP00000357555	0.999
ENSP00000225430	ENSP00000377640	0.999
ENSP00000225430	ENSP00000435777	0.999
ENSP00000225430	ENSP00000462023	0.999
ENSP00000225430	ENSP00000378160	0.999
ENSP00000225430	ENSP00000318646	0.999
ENSP00000225430	ENSP00000262584	0.999
ENSP00000225430	ENSP00000346050	0.999
ENSP00000225430	ENSP00000339795	0.999
ENSP00000225430	ENSP00000359345	0.999
ENSP00000225430	ENSP00000362744	0.999
ENSP00000225430	ENSP00000346045	0.999
ENSP00000225430	ENSP00000345957	0.999
ENSP00000225430	ENSP00000346015	0.999
ENSP00000225430	ENSP00000196551	0.999
ENSP00000225430	ENSP00000293842	0.999
ENSP00000225430	ENSP00000311028	0.999
ENSP00000225430	ENSP00000363676	0.999
ENSP00000225430	ENSP00000272317	0.999
ENSP00000225430	ENSP00000322419	0.999
ENSP00000225430	ENSP00000302896	0.999
ENSP00000225430	ENSP00000346001	0.999
ENSP00000225430	ENSP00000379339	0.999
ENSP00000225430	ENSP00000361076	0.999
ENSP00000225430	ENSP00000341885	0.999
ENSP00000225430	ENSP00000253788	0.999
ENSP00000225430	ENSP00000388107	0.999
ENSP00000225430	ENSP00000311430	0.999
ENSP00000225430	ENSP00000348849	0.999
ENSP00000225430	ENSP00000346012	0.999
ENSP00000225430	ENSP00000447001	0.999
ENSP00000225430	ENSP00000393241	0.999
ENSP00000225430	ENSP00000222247	0.999
ENSP00000225430	ENSP00000377865	0.999
ENSP00000225430	ENSP00000298283	0.999
ENSP00000225430	ENSP00000309334	0.999
ENSP00000225430	ENSP00000252543	0.999
ENSP00000225430	ENSP00000375730	0.999
ENSP00000225430	ENSP00000346067	0.999
ENSP00000225430	ENSP00000386717	0.999
ENSP00000225430	ENSP00000369757	0.999
ENSP00000225430	ENSP00000429374	0.999
ENSP00000225430	ENSP00000418082	0.999
ENSP00000225430	ENSP00000341730	0.999
ENSP00000225430	ENSP00000268661	0.999
ENSP00000225430	ENSP00000470004	0.999
ENSP00000225430	ENSP00000270625	0.999
ENSP00000225430	ENSP00000307889	0.999
ENSP00000225430	ENSP00000265100	0.999
ENSP00000225430	ENSP00000472469	0.999
ENSP00000225430	ENSP00000346037	0.999
ENSP00000225430	ENSP00000393393	0.999
ENSP00000225430	ENSP00000414321	0.999
ENSP00000225430	ENSP00000339095	0.999
ENSP00000225430	ENSP00000355315	0.999
ENSP00000225430	ENSP00000347271	0.999
ENSP00000225430	ENSP00000346022	0.999
ENSP00000225430	ENSP00000354739	0.999
ENSP00000225430	ENSP00000339027	0.999
ENSP00000225430	ENSP00000379888	0.999
ENSP00000225430	ENSP00000345156	0.999
ENSP00000225430	ENSP00000287038	0.999
ENSP00000225430	ENSP00000389103	0.999
ENSP00000225430	ENSP00000230050	0.999
ENSP00000225430	ENSP00000380156	0.999
ENSP00000225430	ENSP00000259469	0.999
ENSP00000225430	ENSP00000401450	0.999
ENSP00000225430	ENSP00000296674	0.999
ENSP00000225430	ENSP00000433821	0.999
ENSP00000225430	ENSP00000346027	0.999
ENSP00000225430	ENSP00000309830	0.999
ENSP00000225430	ENSP00000435096	0.999
ENSP00000225430	ENSP00000363018	0.999
ENSP00000225504	ENSP00000404029	0.999
ENSP00000225567	ENSP00000222547	0.999
ENSP00000225567	ENSP00000294179	0.999
ENSP00000225577	ENSP00000354558	0.999
ENSP00000225614	ENSP00000368119	0.999
ENSP00000225614	ENSP00000272252	0.999
ENSP00000225724	ENSP00000222547	0.999
ENSP00000225724	ENSP00000223369	0.999
ENSP00000225724	ENSP00000294179	0.999
ENSP00000225728	ENSP00000286317	0.999
ENSP00000225916	ENSP00000360515	0.999
ENSP00000225969	ENSP00000260102	0.999
ENSP00000225969	ENSP00000377486	0.999
ENSP00000225969	ENSP00000308897	0.999
ENSP00000225969	ENSP00000253099	0.999
ENSP00000225969	ENSP00000296102	0.999
ENSP00000225969	ENSP00000223324	0.999
ENSP00000225969	ENSP00000252602	0.999
ENSP00000225969	ENSP00000288937	0.999
ENSP00000225969	ENSP00000341082	0.999
ENSP00000225969	ENSP00000417602	0.999
ENSP00000225969	ENSP00000315017	0.999
ENSP00000225969	ENSP00000372093	0.999
ENSP00000225969	ENSP00000306548	0.999
ENSP00000226193	ENSP00000334876	0.999
ENSP00000226574	ENSP00000430684	0.999
ENSP00000226730	ENSP00000369293	0.999
ENSP00000226796	ENSP00000358563	0.999
ENSP00000226796	ENSP00000332198	0.999
ENSP00000226796	ENSP00000274606	0.999
ENSP00000227378	ENSP00000254322	0.999
ENSP00000227507	ENSP00000265734	0.999
ENSP00000227507	ENSP00000257904	0.999
ENSP00000227507	ENSP00000266970	0.999
ENSP00000227524	ENSP00000342374	0.999
ENSP00000227524	ENSP00000304370	0.999
ENSP00000227524	ENSP00000221494	0.999
ENSP00000227524	ENSP00000360532	0.999
ENSP00000227524	ENSP00000362110	0.999
ENSP00000227524	ENSP00000317123	0.999
ENSP00000227524	ENSP00000315379	0.999
ENSP00000227524	ENSP00000300413	0.999
ENSP00000227524	ENSP00000233468	0.999
ENSP00000227524	ENSP00000358554	0.999
ENSP00000227524	ENSP00000392094	0.999
ENSP00000227524	ENSP00000254193	0.999
ENSP00000227524	ENSP00000351137	0.999
ENSP00000227524	ENSP00000222969	0.999
ENSP00000227524	ENSP00000424417	0.999
ENSP00000227524	ENSP00000304350	0.999
ENSP00000227524	ENSP00000305790	0.999
ENSP00000227524	ENSP00000215793	0.999
ENSP00000227618	ENSP00000346987	0.999
ENSP00000227618	ENSP00000434614	0.999
ENSP00000227868	ENSP00000307241	0.999
ENSP00000227868	ENSP00000222673	0.999
ENSP00000227868	ENSP00000369134	0.999
ENSP00000227868	ENSP00000205402	0.999
ENSP00000228280	ENSP00000288135	0.999
ENSP00000228307	ENSP00000211998	0.999
ENSP00000228307	ENSP00000341189	0.999
ENSP00000228307	ENSP00000332816	0.999
ENSP00000228347	ENSP00000347345	0.999
ENSP00000228347	ENSP00000296223	0.999
ENSP00000228347	ENSP00000366828	0.999
ENSP00000228347	ENSP00000215587	0.999
ENSP00000228347	ENSP00000361446	0.999
ENSP00000228347	ENSP00000303088	0.999
ENSP00000228347	ENSP00000334564	0.999
ENSP00000228347	ENSP00000293860	0.999
ENSP00000228347	ENSP00000361465	0.999
ENSP00000228347	ENSP00000302478	0.999
ENSP00000228347	ENSP00000299853	0.999
ENSP00000228825	ENSP00000252725	0.999
ENSP00000228825	ENSP00000367220	0.999
ENSP00000228825	ENSP00000352918	0.999
ENSP00000228825	ENSP00000380427	0.999
ENSP00000228825	ENSP00000295685	0.999
ENSP00000228825	ENSP00000263238	0.999
ENSP00000228825	ENSP00000388169	0.999
ENSP00000228872	ENSP00000266970	0.999
ENSP00000229179	ENSP00000312122	0.999
ENSP00000229179	ENSP00000316032	0.999
ENSP00000229179	ENSP00000367721	0.999
ENSP00000229179	ENSP00000261396	0.999
ENSP00000229179	ENSP00000382779	0.999
ENSP00000229179	ENSP00000245544	0.999
ENSP00000229195	ENSP00000320949	0.999
ENSP00000229195	ENSP00000221232	0.999
ENSP00000229214	ENSP00000315674	0.999
ENSP00000229214	ENSP00000363642	0.999
ENSP00000229214	ENSP00000320917	0.999
ENSP00000229214	ENSP00000264279	0.999
ENSP00000229239	ENSP00000362413	0.999
ENSP00000229239	ENSP00000229270	0.999
ENSP00000229239	ENSP00000234590	0.999
ENSP00000229251	ENSP00000346340	0.999
ENSP00000229251	ENSP00000268717	0.999
ENSP00000229251	ENSP00000347251	0.999
ENSP00000229251	ENSP00000304102	0.999
ENSP00000229251	ENSP00000299259	0.999
ENSP00000229251	ENSP00000264389	0.999
ENSP00000229270	ENSP00000234590	0.999
ENSP00000229270	ENSP00000405573	0.999
ENSP00000229270	ENSP00000362413	0.999
ENSP00000229270	ENSP00000229239	0.999
ENSP00000229277	ENSP00000320171	0.999
ENSP00000229307	ENSP00000259915	0.999
ENSP00000229307	ENSP00000323588	0.999
ENSP00000229328	ENSP00000346148	0.999
ENSP00000229328	ENSP00000360290	0.999
ENSP00000229328	ENSP00000323867	0.999
ENSP00000229379	ENSP00000258424	0.999
ENSP00000229416	ENSP00000359258	0.999
ENSP00000229595	ENSP00000263208	0.999
ENSP00000229854	ENSP00000314505	0.999
ENSP00000229854	ENSP00000307288	0.999
ENSP00000229854	ENSP00000297431	0.999
ENSP00000229854	ENSP00000216122	0.999
ENSP00000229854	ENSP00000265056	0.999
ENSP00000229854	ENSP00000405726	0.999
ENSP00000229854	ENSP00000264156	0.999
ENSP00000229854	ENSP00000262105	0.999
ENSP00000229854	ENSP00000209728	0.999
ENSP00000229854	ENSP00000353098	0.999
ENSP00000229854	ENSP00000265728	0.999
ENSP00000229854	ENSP00000368349	0.999
ENSP00000230050	ENSP00000339795	0.999
ENSP00000230050	ENSP00000346045	0.999
ENSP00000230050	ENSP00000331019	0.999
ENSP00000230050	ENSP00000345957	0.999
ENSP00000230050	ENSP00000196551	0.999
ENSP00000230050	ENSP00000346015	0.999
ENSP00000230050	ENSP00000250784	0.999
ENSP00000230050	ENSP00000311028	0.999
ENSP00000230050	ENSP00000363676	0.999
ENSP00000230050	ENSP00000272317	0.999
ENSP00000230050	ENSP00000302896	0.999
ENSP00000230050	ENSP00000379339	0.999
ENSP00000230050	ENSP00000361076	0.999
ENSP00000230050	ENSP00000346001	0.999
ENSP00000230050	ENSP00000341885	0.999
ENSP00000230050	ENSP00000311430	0.999
ENSP00000230050	ENSP00000288666	0.999
ENSP00000230050	ENSP00000253788	0.999
ENSP00000230050	ENSP00000294189	0.999
ENSP00000230050	ENSP00000447001	0.999
ENSP00000230050	ENSP00000393241	0.999
ENSP00000230050	ENSP00000348849	0.999
ENSP00000230050	ENSP00000222247	0.999
ENSP00000230050	ENSP00000377865	0.999
ENSP00000230050	ENSP00000298283	0.999
ENSP00000230050	ENSP00000309334	0.999
ENSP00000230050	ENSP00000252543	0.999
ENSP00000230050	ENSP00000375730	0.999
ENSP00000230050	ENSP00000346067	0.999
ENSP00000230050	ENSP00000386717	0.999
ENSP00000230050	ENSP00000369757	0.999
ENSP00000230050	ENSP00000341730	0.999
ENSP00000230050	ENSP00000418082	0.999
ENSP00000230050	ENSP00000270625	0.999
ENSP00000230050	ENSP00000470004	0.999
ENSP00000230050	ENSP00000307889	0.999
ENSP00000230050	ENSP00000429374	0.999
ENSP00000230050	ENSP00000393393	0.999
ENSP00000230050	ENSP00000472469	0.999
ENSP00000230050	ENSP00000414321	0.999
ENSP00000230050	ENSP00000389103	0.999
ENSP00000230050	ENSP00000347271	0.999
ENSP00000230050	ENSP00000339095	0.999
ENSP00000230050	ENSP00000354739	0.999
ENSP00000230050	ENSP00000346022	0.999
ENSP00000230050	ENSP00000368927	0.999
ENSP00000230050	ENSP00000379888	0.999
ENSP00000230050	ENSP00000345156	0.999
ENSP00000230050	ENSP00000287038	0.999
ENSP00000230050	ENSP00000259469	0.999
ENSP00000230050	ENSP00000296674	0.999
ENSP00000230050	ENSP00000433821	0.999
ENSP00000230050	ENSP00000435096	0.999
ENSP00000230050	ENSP00000346027	0.999
ENSP00000230050	ENSP00000309830	0.999
ENSP00000230050	ENSP00000251453	0.999
ENSP00000230050	ENSP00000431822	0.999
ENSP00000230050	ENSP00000357555	0.999
ENSP00000230050	ENSP00000377640	0.999
ENSP00000230050	ENSP00000435777	0.999
ENSP00000230050	ENSP00000225430	0.999
ENSP00000230050	ENSP00000253039	0.999
ENSP00000230050	ENSP00000318646	0.999
ENSP00000230050	ENSP00000462023	0.999
ENSP00000230050	ENSP00000467676	0.999
ENSP00000230050	ENSP00000346050	0.999
ENSP00000230050	ENSP00000362744	0.999
ENSP00000230050	ENSP00000359345	0.999
ENSP00000230056	ENSP00000301019	0.999
ENSP00000230085	ENSP00000299138	0.999
ENSP00000230085	ENSP00000263559	0.999
ENSP00000230340	ENSP00000301364	0.999
ENSP00000230340	ENSP00000268802	0.999
ENSP00000230340	ENSP00000263657	0.999
ENSP00000230354	ENSP00000399982	0.999
ENSP00000230354	ENSP00000276072	0.999
ENSP00000230354	ENSP00000379372	0.999
ENSP00000230354	ENSP00000359531	0.999
ENSP00000230354	ENSP00000220659	0.999
ENSP00000230354	ENSP00000299424	0.999
ENSP00000230354	ENSP00000358854	0.999
ENSP00000230354	ENSP00000367406	0.999
ENSP00000230354	ENSP00000312709	0.999
ENSP00000230354	ENSP00000418379	0.999
ENSP00000230354	ENSP00000283875	0.999
ENSP00000230449	ENSP00000260762	0.999
ENSP00000230449	ENSP00000253861	0.999
ENSP00000230449	ENSP00000353564	0.999
ENSP00000230449	ENSP00000334100	0.999
ENSP00000230449	ENSP00000389934	0.999
ENSP00000230449	ENSP00000326514	0.999
ENSP00000231487	ENSP00000274255	0.999
ENSP00000231487	ENSP00000326804	0.999
ENSP00000231487	ENSP00000311083	0.999
ENSP00000231487	ENSP00000216225	0.999
ENSP00000231487	ENSP00000281708	0.999
ENSP00000231487	ENSP00000369666	0.999
ENSP00000231572	ENSP00000262027	0.999
ENSP00000231572	ENSP00000355890	0.999
ENSP00000231572	ENSP00000378191	0.999
ENSP00000231572	ENSP00000307567	0.999
ENSP00000231572	ENSP00000364794	0.999
ENSP00000231572	ENSP00000223029	0.999
ENSP00000231790	ENSP00000265081	0.999
ENSP00000231790	ENSP00000263187	0.999
ENSP00000231790	ENSP00000234420	0.999
ENSP00000231790	ENSP00000233146	0.999
ENSP00000231887	ENSP00000285093	0.999
ENSP00000231887	ENSP00000356015	0.999
ENSP00000231887	ENSP00000333664	0.999
ENSP00000231887	ENSP00000265838	0.999
ENSP00000231887	ENSP00000325136	0.999
ENSP00000232014	ENSP00000367705	0.999
ENSP00000232607	ENSP00000359211	0.999
ENSP00000232607	ENSP00000402608	0.999
ENSP00000232607	ENSP00000264705	0.999
ENSP00000232888	ENSP00000259239	0.999
ENSP00000232888	ENSP00000423067	0.999
ENSP00000232888	ENSP00000370589	0.999
ENSP00000232888	ENSP00000291576	0.999
ENSP00000232888	ENSP00000261708	0.999
ENSP00000232888	ENSP00000297579	0.999
ENSP00000232888	ENSP00000454836	0.999
ENSP00000232888	ENSP00000308179	0.999
ENSP00000232888	ENSP00000328854	0.999
ENSP00000232888	ENSP00000363642	0.999
ENSP00000233084	ENSP00000261700	0.999
ENSP00000233146	ENSP00000368438	0.999
ENSP00000233146	ENSP00000265081	0.999
ENSP00000233146	ENSP00000234420	0.999
ENSP00000233146	ENSP00000265849	0.999
ENSP00000233146	ENSP00000231790	0.999
ENSP00000233242	ENSP00000236850	0.999
ENSP00000233468	ENSP00000227524	0.999
ENSP00000233468	ENSP00000356541	0.999
ENSP00000233468	ENSP00000335321	0.999
ENSP00000233623	ENSP00000335153	0.999
ENSP00000233623	ENSP00000325875	0.999
ENSP00000233627	ENSP00000252102	0.999
ENSP00000233627	ENSP00000007516	0.999
ENSP00000233627	ENSP00000355206	0.999
ENSP00000233627	ENSP00000327268	0.999
ENSP00000233627	ENSP00000315774	0.999
ENSP00000233627	ENSP00000322450	0.999
ENSP00000233627	ENSP00000356972	0.999
ENSP00000233627	ENSP00000392709	0.999
ENSP00000233627	ENSP00000263774	0.999
ENSP00000233627	ENSP00000330737	0.999
ENSP00000233893	ENSP00000340019	0.999
ENSP00000234170	ENSP00000317992	0.999
ENSP00000234296	ENSP00000216122	0.999
ENSP00000234296	ENSP00000257789	0.999
ENSP00000234296	ENSP00000209728	0.999
ENSP00000234296	ENSP00000264169	0.999
ENSP00000234296	ENSP00000360621	0.999
ENSP00000234296	ENSP00000297431	0.999
ENSP00000234296	ENSP00000219097	0.999
ENSP00000234296	ENSP00000265056	0.999
ENSP00000234310	ENSP00000378323	0.999
ENSP00000234396	ENSP00000253413	0.999
ENSP00000234396	ENSP00000379203	0.999
ENSP00000234396	ENSP00000253856	0.999
ENSP00000234396	ENSP00000272238	0.999
ENSP00000234396	ENSP00000417378	0.999
ENSP00000234396	ENSP00000304891	0.999
ENSP00000234396	ENSP00000285393	0.999
ENSP00000234396	ENSP00000290949	0.999
ENSP00000234396	ENSP00000216442	0.999
ENSP00000234396	ENSP00000265686	0.999
ENSP00000234396	ENSP00000264649	0.999
ENSP00000234396	ENSP00000352522	0.999
ENSP00000234396	ENSP00000302194	0.999
ENSP00000234396	ENSP00000273398	0.999
ENSP00000234420	ENSP00000233146	0.999
ENSP00000234420	ENSP00000265849	0.999
ENSP00000234420	ENSP00000231790	0.999
ENSP00000234420	ENSP00000368438	0.999
ENSP00000234590	ENSP00000362413	0.999
ENSP00000234590	ENSP00000229239	0.999
ENSP00000234590	ENSP00000320171	0.999
ENSP00000234590	ENSP00000229270	0.999
ENSP00000234590	ENSP00000339933	0.999
ENSP00000234626	ENSP00000265056	0.999
ENSP00000234626	ENSP00000262105	0.999
ENSP00000234626	ENSP00000264156	0.999
ENSP00000234626	ENSP00000265728	0.999
ENSP00000234626	ENSP00000216122	0.999
ENSP00000234626	ENSP00000307288	0.999
ENSP00000234739	ENSP00000302327	0.999
ENSP00000235090	ENSP00000319169	0.999
ENSP00000235310	ENSP00000351697	0.999
ENSP00000235310	ENSP00000258428	0.999
ENSP00000236273	ENSP00000351137	0.999
ENSP00000236850	ENSP00000233242	0.999
ENSP00000236957	ENSP00000330054	0.999
ENSP00000236957	ENSP00000331901	0.999
ENSP00000236959	ENSP00000371236	0.999
ENSP00000237283	ENSP00000332448	0.999
ENSP00000237380	ENSP00000314343	0.999
ENSP00000237530	ENSP00000364188	0.999
ENSP00000237530	ENSP00000296255	0.999
ENSP00000237889	ENSP00000007516	0.999
ENSP00000238112	ENSP00000339353	0.999
ENSP00000238112	ENSP00000298875	0.999
ENSP00000238112	ENSP00000292476	0.999
ENSP00000238497	ENSP00000310440	0.999
ENSP00000238497	ENSP00000263780	0.999
ENSP00000239849	ENSP00000297350	0.999
ENSP00000240055	ENSP00000396620	0.999
ENSP00000240055	ENSP00000345702	0.999
ENSP00000240139	ENSP00000378306	0.999
ENSP00000240423	ENSP00000325017	0.999
ENSP00000240423	ENSP00000251496	0.999
ENSP00000240423	ENSP00000341382	0.999
ENSP00000240423	ENSP00000286398	0.999
ENSP00000240488	ENSP00000377384	0.999
ENSP00000241261	ENSP00000276431	0.999
ENSP00000241600	ENSP00000362036	0.999
ENSP00000241600	ENSP00000317376	0.999
ENSP00000241600	ENSP00000420714	0.999
ENSP00000241600	ENSP00000362208	0.999
ENSP00000241600	ENSP00000431040	0.999
ENSP00000241600	ENSP00000308845	0.999
ENSP00000241600	ENSP00000245539	0.999
ENSP00000241600	ENSP00000053468	0.999
ENSP00000241600	ENSP00000315017	0.999
ENSP00000241600	ENSP00000306548	0.999
ENSP00000241600	ENSP00000258455	0.999
ENSP00000241600	ENSP00000272418	0.999
ENSP00000241600	ENSP00000295491	0.999
ENSP00000243253	ENSP00000357998	0.999
ENSP00000243253	ENSP00000341538	0.999
ENSP00000243253	ENSP00000223641	0.999
ENSP00000243563	ENSP00000272348	0.999
ENSP00000243563	ENSP00000254193	0.999
ENSP00000243997	ENSP00000301587	0.999
ENSP00000243997	ENSP00000215375	0.999
ENSP00000243997	ENSP00000349142	0.999
ENSP00000243997	ENSP00000282050	0.999
ENSP00000244051	ENSP00000380157	0.999
ENSP00000244230	ENSP00000264279	0.999
ENSP00000244230	ENSP00000254803	0.999
ENSP00000244230	ENSP00000296792	0.999
ENSP00000244230	ENSP00000259239	0.999
ENSP00000244230	ENSP00000423067	0.999
ENSP00000244230	ENSP00000268854	0.999
ENSP00000244230	ENSP00000370589	0.999
ENSP00000244230	ENSP00000377944	0.999
ENSP00000244230	ENSP00000291576	0.999
ENSP00000244230	ENSP00000297990	0.999
ENSP00000244230	ENSP00000315674	0.999
ENSP00000244230	ENSP00000454836	0.999
ENSP00000244230	ENSP00000363642	0.999
ENSP00000244520	ENSP00000472998	0.999
ENSP00000244520	ENSP00000400591	0.999
ENSP00000244520	ENSP00000412566	0.999
ENSP00000244520	ENSP00000272348	0.999
ENSP00000244741	ENSP00000266970	0.999
ENSP00000007516	ENSP00000281031	0.998
ENSP00000008527	ENSP00000355031	0.998
ENSP00000008527	ENSP00000352929	0.998
ENSP00000037243	ENSP00000384259	0.998
ENSP00000039007	ENSP00000264705	0.998
ENSP00000044462	ENSP00000386212	0.998
ENSP00000044462	ENSP00000310129	0.998
ENSP00000053468	ENSP00000260102	0.998
ENSP00000053468	ENSP00000196551	0.998
ENSP00000053468	ENSP00000308897	0.998
ENSP00000053468	ENSP00000341692	0.998
ENSP00000053468	ENSP00000341885	0.998
ENSP00000053468	ENSP00000361206	0.998
ENSP00000053468	ENSP00000306548	0.998
ENSP00000053468	ENSP00000295491	0.998
ENSP00000054666	ENSP00000338562	0.998
ENSP00000054666	ENSP00000258301	0.998
ENSP00000156471	ENSP00000227524	0.998
ENSP00000157812	ENSP00000351314	0.998
ENSP00000158771	ENSP00000351777	0.998
ENSP00000162749	ENSP00000398698	0.998
ENSP00000170630	ENSP00000231449	0.998
ENSP00000184266	ENSP00000247866	0.998
ENSP00000185150	ENSP00000337053	0.998
ENSP00000196551	ENSP00000294189	0.998
ENSP00000196551	ENSP00000268661	0.998
ENSP00000196551	ENSP00000393393	0.998
ENSP00000196551	ENSP00000346598	0.998
ENSP00000196551	ENSP00000053468	0.998
ENSP00000196551	ENSP00000404375	0.998
ENSP00000199814	ENSP00000227524	0.998
ENSP00000199814	ENSP00000424417	0.998
ENSP00000202773	ENSP00000472469	0.998
ENSP00000202773	ENSP00000414321	0.998
ENSP00000202773	ENSP00000345957	0.998
ENSP00000202773	ENSP00000230050	0.998
ENSP00000202773	ENSP00000346012	0.998
ENSP00000202773	ENSP00000294189	0.998
ENSP00000202773	ENSP00000404375	0.998
ENSP00000203407	ENSP00000367934	0.998
ENSP00000205402	ENSP00000369134	0.998
ENSP00000205402	ENSP00000359151	0.998
ENSP00000206249	ENSP00000320940	0.998
ENSP00000209728	ENSP00000219097	0.998
ENSP00000209728	ENSP00000354945	0.998
ENSP00000209728	ENSP00000264156	0.998
ENSP00000209728	ENSP00000262105	0.998
ENSP00000210060	ENSP00000336702	0.998
ENSP00000215071	ENSP00000363993	0.998
ENSP00000215071	ENSP00000223321	0.998
ENSP00000215071	ENSP00000311121	0.998
ENSP00000215095	ENSP00000254976	0.998
ENSP00000215368	ENSP00000281821	0.998
ENSP00000215375	ENSP00000300688	0.998
ENSP00000215375	ENSP00000377878	0.998
ENSP00000215375	ENSP00000348205	0.998
ENSP00000215375	ENSP00000354632	0.998
ENSP00000215375	ENSP00000284727	0.998
ENSP00000215375	ENSP00000306003	0.998
ENSP00000215375	ENSP00000394107	0.998
ENSP00000215565	ENSP00000268668	0.998
ENSP00000215565	ENSP00000423673	0.998
ENSP00000215565	ENSP00000296684	0.998
ENSP00000215793	ENSP00000360532	0.998
ENSP00000215829	ENSP00000360532	0.998
ENSP00000215829	ENSP00000302160	0.998
ENSP00000215829	ENSP00000472998	0.998
ENSP00000215829	ENSP00000392094	0.998
ENSP00000215829	ENSP00000227524	0.998
ENSP00000215829	ENSP00000249299	0.998
ENSP00000215829	ENSP00000244520	0.998
ENSP00000215829	ENSP00000310448	0.998
ENSP00000215829	ENSP00000306223	0.998
ENSP00000215829	ENSP00000319341	0.998
ENSP00000215829	ENSP00000335321	0.998
ENSP00000215956	ENSP00000317123	0.998
ENSP00000215956	ENSP00000364813	0.998
ENSP00000215956	ENSP00000412566	0.998
ENSP00000215980	ENSP00000281453	0.998
ENSP00000216027	ENSP00000310623	0.998
ENSP00000216034	ENSP00000355566	0.998
ENSP00000216034	ENSP00000284320	0.998
ENSP00000216034	ENSP00000351214	0.998
ENSP00000216122	ENSP00000350491	0.998
ENSP00000216122	ENSP00000363021	0.998
ENSP00000216122	ENSP00000368349	0.998
ENSP00000216190	ENSP00000310040	0.998
ENSP00000216194	ENSP00000382595	0.998
ENSP00000216225	ENSP00000444856	0.998
ENSP00000216252	ENSP00000335321	0.998
ENSP00000216254	ENSP00000253792	0.998
ENSP00000216254	ENSP00000217901	0.998
ENSP00000216277	ENSP00000339353	0.998
ENSP00000216277	ENSP00000298875	0.998
ENSP00000216294	ENSP00000298532	0.998
ENSP00000216366	ENSP00000352603	0.998
ENSP00000216366	ENSP00000256658	0.998
ENSP00000216367	ENSP00000368349	0.998
ENSP00000216442	ENSP00000265686	0.998
ENSP00000216442	ENSP00000285393	0.998
ENSP00000216442	ENSP00000281087	0.998
ENSP00000216442	ENSP00000264649	0.998
ENSP00000216442	ENSP00000302194	0.998
ENSP00000216442	ENSP00000332247	0.998
ENSP00000216455	ENSP00000386212	0.998
ENSP00000216455	ENSP00000396937	0.998
ENSP00000216479	ENSP00000325875	0.998
ENSP00000216554	ENSP00000358140	0.998
ENSP00000216554	ENSP00000256383	0.998
ENSP00000216774	ENSP00000342181	0.998
ENSP00000216774	ENSP00000424870	0.998
ENSP00000216797	ENSP00000295025	0.998
ENSP00000216797	ENSP00000430684	0.998
ENSP00000216911	ENSP00000301633	0.998
ENSP00000217109	ENSP00000332444	0.998
ENSP00000217109	ENSP00000298875	0.998
ENSP00000217109	ENSP00000315791	0.998
ENSP00000217244	ENSP00000365025	0.998
ENSP00000217402	ENSP00000411825	0.998
ENSP00000217402	ENSP00000223500	0.998
ENSP00000217446	ENSP00000359848	0.998
ENSP00000217893	ENSP00000308022	0.998
ENSP00000217893	ENSP00000225916	0.998
ENSP00000217893	ENSP00000418379	0.998
ENSP00000217893	ENSP00000360515	0.998
ENSP00000217893	ENSP00000258281	0.998
ENSP00000217893	ENSP00000230354	0.998
ENSP00000217893	ENSP00000294168	0.998
ENSP00000217901	ENSP00000216254	0.998
ENSP00000217901	ENSP00000331897	0.998
ENSP00000218089	ENSP00000303427	0.998
ENSP00000218388	ENSP00000361405	0.998
ENSP00000219097	ENSP00000209728	0.998
ENSP00000219252	ENSP00000348168	0.998
ENSP00000219252	ENSP00000230354	0.998
ENSP00000219313	ENSP00000363993	0.998
ENSP00000219473	ENSP00000348578	0.998
ENSP00000219476	ENSP00000354558	0.998
ENSP00000220509	ENSP00000267199	0.998
ENSP00000220849	ENSP00000253108	0.998
ENSP00000220853	ENSP00000267750	0.998
ENSP00000220853	ENSP00000420608	0.998
ENSP00000221132	ENSP00000241261	0.998
ENSP00000221232	ENSP00000355279	0.998
ENSP00000221232	ENSP00000445508	0.998
ENSP00000221233	ENSP00000321711	0.998
ENSP00000221265	ENSP00000374280	0.998
ENSP00000221459	ENSP00000367408	0.998
ENSP00000221494	ENSP00000271628	0.998
ENSP00000221494	ENSP00000318861	0.998
ENSP00000221494	ENSP00000222969	0.998
ENSP00000221494	ENSP00000335321	0.998
ENSP00000221801	ENSP00000304151	0.998
ENSP00000221801	ENSP00000358563	0.998
ENSP00000221801	ENSP00000291576	0.998
ENSP00000221801	ENSP00000297990	0.998
ENSP00000221859	ENSP00000415032	0.998
ENSP00000222247	ENSP00000293842	0.998
ENSP00000222247	ENSP00000346012	0.998
ENSP00000222247	ENSP00000265100	0.998
ENSP00000222247	ENSP00000378160	0.998
ENSP00000222247	ENSP00000404375	0.998
ENSP00000222286	ENSP00000362413	0.998
ENSP00000222547	ENSP00000310521	0.998
ENSP00000222812	ENSP00000314214	0.998
ENSP00000222812	ENSP00000362399	0.998
ENSP00000222969	ENSP00000261531	0.998
ENSP00000222969	ENSP00000221494	0.998
ENSP00000223095	ENSP00000308938	0.998
ENSP00000223129	ENSP00000254719	0.998
ENSP00000223321	ENSP00000215071	0.998
ENSP00000223321	ENSP00000364016	0.998
ENSP00000223321	ENSP00000309474	0.998
ENSP00000223324	ENSP00000417602	0.998
ENSP00000223324	ENSP00000300151	0.998
ENSP00000223324	ENSP00000264995	0.998
ENSP00000223324	ENSP00000354525	0.998
ENSP00000223324	ENSP00000431040	0.998
ENSP00000223369	ENSP00000372210	0.998
ENSP00000223369	ENSP00000440586	0.998
ENSP00000223369	ENSP00000450731	0.998
ENSP00000223500	ENSP00000217402	0.998
ENSP00000225298	ENSP00000244230	0.998
ENSP00000225396	ENSP00000307684	0.998
ENSP00000225396	ENSP00000225916	0.998
ENSP00000225426	ENSP00000386212	0.998
ENSP00000225426	ENSP00000264639	0.998
ENSP00000225430	ENSP00000331019	0.998
ENSP00000225430	ENSP00000250784	0.998
ENSP00000225430	ENSP00000296277	0.998
ENSP00000225430	ENSP00000346046	0.998
ENSP00000225430	ENSP00000294189	0.998
ENSP00000225567	ENSP00000264454	0.998
ENSP00000225567	ENSP00000225724	0.998
ENSP00000225567	ENSP00000310521	0.998
ENSP00000225567	ENSP00000390783	0.998
ENSP00000225577	ENSP00000369757	0.998
ENSP00000225724	ENSP00000372210	0.998
ENSP00000225724	ENSP00000225567	0.998
ENSP00000225728	ENSP00000282892	0.998
ENSP00000225728	ENSP00000255764	0.998
ENSP00000225916	ENSP00000299424	0.998
ENSP00000225916	ENSP00000225396	0.998
ENSP00000225916	ENSP00000217893	0.998
ENSP00000225916	ENSP00000307684	0.998
ENSP00000225969	ENSP00000300151	0.998
ENSP00000225969	ENSP00000361206	0.998
ENSP00000225969	ENSP00000264995	0.998
ENSP00000225969	ENSP00000431040	0.998
ENSP00000225969	ENSP00000354525	0.998
ENSP00000225969	ENSP00000373404	0.998
ENSP00000225969	ENSP00000333837	0.998
ENSP00000225969	ENSP00000312311	0.998
ENSP00000225969	ENSP00000354580	0.998
ENSP00000226574	ENSP00000359424	0.998
ENSP00000227378	ENSP00000335153	0.998
ENSP00000227378	ENSP00000378735	0.998
ENSP00000227524	ENSP00000307863	0.998
ENSP00000227524	ENSP00000199814	0.998
ENSP00000227524	ENSP00000236273	0.998
ENSP00000227524	ENSP00000366557	0.998
ENSP00000227524	ENSP00000215829	0.998
ENSP00000227524	ENSP00000387006	0.998
ENSP00000227524	ENSP00000156471	0.998
ENSP00000227524	ENSP00000335321	0.998
ENSP00000227524	ENSP00000261531	0.998
ENSP00000227752	ENSP00000412237	0.998
ENSP00000228347	ENSP00000263857	0.998
ENSP00000228463	ENSP00000263686	0.998
ENSP00000228682	ENSP00000358918	0.998
ENSP00000228682	ENSP00000332353	0.998
ENSP00000228825	ENSP00000259477	0.998
ENSP00000228825	ENSP00000262942	0.998
ENSP00000228872	ENSP00000257904	0.998
ENSP00000228945	ENSP00000249071	0.998
ENSP00000229179	ENSP00000342262	0.998
ENSP00000229179	ENSP00000251074	0.998
ENSP00000229179	ENSP00000231498	0.998
ENSP00000229179	ENSP00000294172	0.998
ENSP00000229214	ENSP00000370589	0.998
ENSP00000229214	ENSP00000268854	0.998
ENSP00000229239	ENSP00000305995	0.998
ENSP00000229251	ENSP00000350512	0.998
ENSP00000229264	ENSP00000355556	0.998
ENSP00000229277	ENSP00000339933	0.998
ENSP00000229328	ENSP00000287878	0.998
ENSP00000229379	ENSP00000297564	0.998
ENSP00000229379	ENSP00000247655	0.998
ENSP00000229390	ENSP00000353089	0.998
ENSP00000229794	ENSP00000356070	0.998
ENSP00000229854	ENSP00000234626	0.998
ENSP00000229854	ENSP00000234296	0.998
ENSP00000229854	ENSP00000350491	0.998
ENSP00000230050	ENSP00000293842	0.998
ENSP00000230050	ENSP00000346012	0.998
ENSP00000230050	ENSP00000268661	0.998
ENSP00000230050	ENSP00000355315	0.998
ENSP00000230050	ENSP00000339027	0.998
ENSP00000230050	ENSP00000380156	0.998
ENSP00000230050	ENSP00000363018	0.998
ENSP00000230050	ENSP00000262584	0.998
ENSP00000230050	ENSP00000404375	0.998
ENSP00000230050	ENSP00000202773	0.998
ENSP00000230124	ENSP00000264380	0.998
ENSP00000230124	ENSP00000261776	0.998
ENSP00000230340	ENSP00000291576	0.998
ENSP00000230340	ENSP00000315674	0.998
ENSP00000230340	ENSP00000261708	0.998
ENSP00000230340	ENSP00000296792	0.998
ENSP00000230340	ENSP00000308179	0.998
ENSP00000230340	ENSP00000328854	0.998
ENSP00000230340	ENSP00000327179	0.998
ENSP00000230340	ENSP00000363642	0.998
ENSP00000230354	ENSP00000263974	0.998
ENSP00000230354	ENSP00000219252	0.998
ENSP00000230354	ENSP00000217893	0.998
ENSP00000230354	ENSP00000354633	0.998
ENSP00000230354	ENSP00000314949	0.998
ENSP00000230354	ENSP00000259895	0.998
ENSP00000230354	ENSP00000252996	0.998
ENSP00000230354	ENSP00000452454	0.998
ENSP00000230354	ENSP00000448323	0.998
ENSP00000230449	ENSP00000323377	0.998
ENSP00000230568	ENSP00000256447	0.998
ENSP00000231449	ENSP00000170630	0.998
ENSP00000231498	ENSP00000229179	0.998
ENSP00000231509	ENSP00000399968	0.998
ENSP00000231509	ENSP00000320940	0.998
ENSP00000231790	ENSP00000265849	0.998
ENSP00000231887	ENSP00000420914	0.998
ENSP00000231887	ENSP00000293217	0.998
ENSP00000232461	ENSP00000367869	0.998
ENSP00000232564	ENSP00000355556	0.998
ENSP00000232888	ENSP00000326981	0.998
ENSP00000232888	ENSP00000296792	0.998
ENSP00000232888	ENSP00000264279	0.998
ENSP00000232888	ENSP00000244230	0.998
ENSP00000232888	ENSP00000371169	0.998
ENSP00000232888	ENSP00000363746	0.998
ENSP00000232888	ENSP00000327179	0.998
ENSP00000233025	ENSP00000263672	0.998
ENSP00000233084	ENSP00000380734	0.998
ENSP00000233146	ENSP00000406490	0.998
ENSP00000233146	ENSP00000311873	0.998
ENSP00000233468	ENSP00000305790	0.998
ENSP00000233627	ENSP00000354961	0.998
ENSP00000233627	ENSP00000266544	0.998
ENSP00000233627	ENSP00000354687	0.998
ENSP00000233944	ENSP00000419851	0.998
ENSP00000233946	ENSP00000263341	0.998
ENSP00000233954	ENSP00000370842	0.998
ENSP00000234296	ENSP00000307288	0.998
ENSP00000234296	ENSP00000229854	0.998
ENSP00000234296	ENSP00000354945	0.998
ENSP00000234296	ENSP00000405726	0.998
ENSP00000234296	ENSP00000264156	0.998
ENSP00000234296	ENSP00000262105	0.998
ENSP00000234371	ENSP00000356162	0.998
ENSP00000234396	ENSP00000332247	0.998
ENSP00000234396	ENSP00000363162	0.998
ENSP00000234626	ENSP00000229854	0.998
ENSP00000234626	ENSP00000360621	0.998
ENSP00000236273	ENSP00000360532	0.998
ENSP00000236273	ENSP00000304370	0.998
ENSP00000236273	ENSP00000366557	0.998
ENSP00000236273	ENSP00000227524	0.998
ENSP00000236850	ENSP00000356969	0.998
ENSP00000236959	ENSP00000382595	0.998
ENSP00000237530	ENSP00000250498	0.998
ENSP00000238112	ENSP00000362063	0.998
ENSP00000238112	ENSP00000315791	0.998
ENSP00000238497	ENSP00000317468	0.998
ENSP00000240139	ENSP00000378323	0.998
ENSP00000241261	ENSP00000221132	0.998
ENSP00000241600	ENSP00000341692	0.998
ENSP00000242285	ENSP00000269122	0.998
ENSP00000243563	ENSP00000400591	0.998
ENSP00000244217	ENSP00000274813	0.998
ENSP00000244230	ENSP00000326981	0.998
ENSP00000244230	ENSP00000428619	0.998
ENSP00000244230	ENSP00000225298	0.998
ENSP00000244230	ENSP00000232888	0.998
ENSP00000244230	ENSP00000384302	0.998
ENSP00000244230	ENSP00000363746	0.998
ENSP00000244230	ENSP00000358812	0.998
ENSP00000244520	ENSP00000300413	0.998
ENSP00000244520	ENSP00000215829	0.998
ENSP00000244741	ENSP00000257904	0.998
ENSP00000005257	ENSP00000230449	0.997
ENSP00000006101	ENSP00000264028	0.997
ENSP00000006275	ENSP00000362261	0.997
ENSP00000007516	ENSP00000456832	0.997
ENSP00000007516	ENSP00000470609	0.997
ENSP00000007516	ENSP00000299166	0.997
ENSP00000007516	ENSP00000301457	0.997
ENSP00000007516	ENSP00000452549	0.997
ENSP00000025008	ENSP00000432412	0.997
ENSP00000037243	ENSP00000283290	0.997
ENSP00000044462	ENSP00000370222	0.997
ENSP00000044462	ENSP00000253003	0.997
ENSP00000046794	ENSP00000339186	0.997
ENSP00000053243	ENSP00000365048	0.997
ENSP00000053468	ENSP00000322439	0.997
ENSP00000053468	ENSP00000253099	0.997
ENSP00000053468	ENSP00000300151	0.997
ENSP00000053468	ENSP00000264995	0.997
ENSP00000053468	ENSP00000382250	0.997
ENSP00000053468	ENSP00000315017	0.997
ENSP00000053468	ENSP00000373404	0.997
ENSP00000054666	ENSP00000317714	0.997
ENSP00000054666	ENSP00000249647	0.997
ENSP00000055077	ENSP00000262315	0.997
ENSP00000081029	ENSP00000341692	0.997
ENSP00000081029	ENSP00000241600	0.997
ENSP00000081029	ENSP00000272418	0.997
ENSP00000156471	ENSP00000360532	0.997
ENSP00000156471	ENSP00000222969	0.997
ENSP00000158771	ENSP00000337053	0.997
ENSP00000164133	ENSP00000324804	0.997
ENSP00000173229	ENSP00000334329	0.997
ENSP00000173229	ENSP00000406022	0.997
ENSP00000173229	ENSP00000261908	0.997
ENSP00000184266	ENSP00000418842	0.997
ENSP00000196551	ENSP00000355315	0.997
ENSP00000199814	ENSP00000304370	0.997
ENSP00000199814	ENSP00000360532	0.997
ENSP00000199814	ENSP00000261531	0.997
ENSP00000199814	ENSP00000366557	0.997
ENSP00000199814	ENSP00000222969	0.997
ENSP00000199814	ENSP00000351137	0.997
ENSP00000199814	ENSP00000304350	0.997
ENSP00000200135	ENSP00000311429	0.997
ENSP00000202773	ENSP00000346088	0.997
ENSP00000202773	ENSP00000346045	0.997
ENSP00000202773	ENSP00000250784	0.997
ENSP00000202773	ENSP00000272317	0.997
ENSP00000202773	ENSP00000401450	0.997
ENSP00000202773	ENSP00000288666	0.997
ENSP00000204961	ENSP00000275815	0.997
ENSP00000204961	ENSP00000381097	0.997
ENSP00000204961	ENSP00000363763	0.997
ENSP00000204961	ENSP00000376684	0.997
ENSP00000205402	ENSP00000318351	0.997
ENSP00000206249	ENSP00000399968	0.997
ENSP00000206542	ENSP00000272424	0.997
ENSP00000210444	ENSP00000229329	0.997
ENSP00000211998	ENSP00000303476	0.997
ENSP00000212015	ENSP00000368880	0.997
ENSP00000212015	ENSP00000339527	0.997
ENSP00000215368	ENSP00000351209	0.997
ENSP00000215375	ENSP00000389649	0.997
ENSP00000215565	ENSP00000276689	0.997
ENSP00000215565	ENSP00000252102	0.997
ENSP00000215565	ENSP00000452549	0.997
ENSP00000215570	ENSP00000257245	0.997
ENSP00000215587	ENSP00000377969	0.997
ENSP00000215587	ENSP00000222567	0.997
ENSP00000215727	ENSP00000308541	0.997
ENSP00000215730	ENSP00000263864	0.997
ENSP00000215793	ENSP00000271628	0.997
ENSP00000215793	ENSP00000335321	0.997
ENSP00000215829	ENSP00000410758	0.997
ENSP00000215829	ENSP00000254193	0.997
ENSP00000215829	ENSP00000305790	0.997
ENSP00000215829	ENSP00000215956	0.997
ENSP00000215832	ENSP00000360266	0.997
ENSP00000215956	ENSP00000362744	0.997
ENSP00000215956	ENSP00000400591	0.997
ENSP00000215956	ENSP00000302160	0.997
ENSP00000215956	ENSP00000342374	0.997
ENSP00000215956	ENSP00000296581	0.997
ENSP00000215956	ENSP00000369757	0.997
ENSP00000215956	ENSP00000215829	0.997
ENSP00000215956	ENSP00000433821	0.997
ENSP00000215956	ENSP00000469468	0.997
ENSP00000215956	ENSP00000435777	0.997
ENSP00000216034	ENSP00000252487	0.997
ENSP00000216122	ENSP00000257789	0.997
ENSP00000216122	ENSP00000265465	0.997
ENSP00000216160	ENSP00000358335	0.997
ENSP00000216160	ENSP00000286332	0.997
ENSP00000216190	ENSP00000429931	0.997
ENSP00000216194	ENSP00000236959	0.997
ENSP00000216223	ENSP00000226730	0.997
ENSP00000216223	ENSP00000296545	0.997
ENSP00000216225	ENSP00000264414	0.997
ENSP00000216225	ENSP00000281708	0.997
ENSP00000216225	ENSP00000384109	0.997
ENSP00000216225	ENSP00000301764	0.997
ENSP00000216254	ENSP00000299518	0.997
ENSP00000216294	ENSP00000221573	0.997
ENSP00000216297	ENSP00000374280	0.997
ENSP00000216367	ENSP00000363284	0.997
ENSP00000216367	ENSP00000265465	0.997
ENSP00000216442	ENSP00000329757	0.997
ENSP00000216455	ENSP00000253003	0.997
ENSP00000216455	ENSP00000261601	0.997
ENSP00000216797	ENSP00000359424	0.997
ENSP00000216799	ENSP00000220853	0.997
ENSP00000216799	ENSP00000245046	0.997
ENSP00000216911	ENSP00000308450	0.997
ENSP00000217386	ENSP00000324270	0.997
ENSP00000217402	ENSP00000310440	0.997
ENSP00000217402	ENSP00000432279	0.997
ENSP00000217893	ENSP00000355051	0.997
ENSP00000217893	ENSP00000307684	0.997
ENSP00000217958	ENSP00000356425	0.997
ENSP00000218004	ENSP00000378504	0.997
ENSP00000219252	ENSP00000377969	0.997
ENSP00000219313	ENSP00000351314	0.997
ENSP00000219476	ENSP00000270202	0.997
ENSP00000220849	ENSP00000370258	0.997
ENSP00000220853	ENSP00000216799	0.997
ENSP00000221114	ENSP00000289228	0.997
ENSP00000221138	ENSP00000311344	0.997
ENSP00000221138	ENSP00000324804	0.997
ENSP00000221233	ENSP00000366997	0.997
ENSP00000221265	ENSP00000267973	0.997
ENSP00000221573	ENSP00000216294	0.997
ENSP00000221801	ENSP00000244230	0.997
ENSP00000221801	ENSP00000454836	0.997
ENSP00000221859	ENSP00000377969	0.997
ENSP00000221859	ENSP00000259895	0.997
ENSP00000222247	ENSP00000250784	0.997
ENSP00000222247	ENSP00000379339	0.997
ENSP00000222247	ENSP00000288666	0.997
ENSP00000222247	ENSP00000274242	0.997
ENSP00000222247	ENSP00000472469	0.997
ENSP00000222247	ENSP00000355315	0.997
ENSP00000222247	ENSP00000401450	0.997
ENSP00000222286	ENSP00000229270	0.997
ENSP00000222547	ENSP00000264454	0.997
ENSP00000222547	ENSP00000390783	0.997
ENSP00000222567	ENSP00000296223	0.997
ENSP00000222567	ENSP00000215587	0.997
ENSP00000222567	ENSP00000403852	0.997
ENSP00000222969	ENSP00000342374	0.997
ENSP00000222969	ENSP00000199814	0.997
ENSP00000222969	ENSP00000424417	0.997
ENSP00000222969	ENSP00000254193	0.997
ENSP00000222969	ENSP00000156471	0.997
ENSP00000222969	ENSP00000304370	0.997
ENSP00000222969	ENSP00000360532	0.997
ENSP00000223324	ENSP00000315017	0.997
ENSP00000223324	ENSP00000308275	0.997
ENSP00000223324	ENSP00000356001	0.997
ENSP00000223324	ENSP00000333837	0.997
ENSP00000223324	ENSP00000447547	0.997
ENSP00000223324	ENSP00000361206	0.997
ENSP00000223369	ENSP00000390783	0.997
ENSP00000223641	ENSP00000298428	0.997
ENSP00000224181	ENSP00000354458	0.997
ENSP00000224784	ENSP00000379616	0.997
ENSP00000225298	ENSP00000384302	0.997
ENSP00000225298	ENSP00000261015	0.997
ENSP00000225396	ENSP00000263754	0.997
ENSP00000225396	ENSP00000316114	0.997
ENSP00000225402	ENSP00000371101	0.997
ENSP00000225426	ENSP00000457299	0.997
ENSP00000225428	ENSP00000304370	0.997
ENSP00000225428	ENSP00000227524	0.997
ENSP00000225430	ENSP00000288666	0.997
ENSP00000225504	ENSP00000314949	0.997
ENSP00000225577	ENSP00000263967	0.997
ENSP00000225577	ENSP00000307272	0.997
ENSP00000225728	ENSP00000256379	0.997
ENSP00000225916	ENSP00000347733	0.997
ENSP00000225916	ENSP00000316114	0.997
ENSP00000225969	ENSP00000360498	0.997
ENSP00000225969	ENSP00000279242	0.997
ENSP00000226091	ENSP00000332118	0.997
ENSP00000226209	ENSP00000354219	0.997
ENSP00000226413	ENSP00000276414	0.997
ENSP00000226730	ENSP00000216223	0.997
ENSP00000226730	ENSP00000363318	0.997
ENSP00000227507	ENSP00000228872	0.997
ENSP00000227507	ENSP00000244741	0.997
ENSP00000227507	ENSP00000267163	0.997
ENSP00000227524	ENSP00000400591	0.997
ENSP00000227524	ENSP00000225428	0.997
ENSP00000227524	ENSP00000383892	0.997
ENSP00000227524	ENSP00000271628	0.997
ENSP00000227524	ENSP00000318861	0.997
ENSP00000227524	ENSP00000301740	0.997
ENSP00000227524	ENSP00000263694	0.997
ENSP00000227667	ENSP00000236850	0.997
ENSP00000227758	ENSP00000363089	0.997
ENSP00000227758	ENSP00000358335	0.997
ENSP00000227868	ENSP00000295266	0.997
ENSP00000227868	ENSP00000253792	0.997
ENSP00000228347	ENSP00000378736	0.997
ENSP00000228872	ENSP00000227507	0.997
ENSP00000228872	ENSP00000274026	0.997
ENSP00000229179	ENSP00000310668	0.997
ENSP00000229195	ENSP00000445508	0.997
ENSP00000229214	ENSP00000346725	0.997
ENSP00000229214	ENSP00000363746	0.997
ENSP00000229214	ENSP00000328854	0.997
ENSP00000229238	ENSP00000417602	0.997
ENSP00000229239	ENSP00000336927	0.997
ENSP00000229264	ENSP00000248150	0.997
ENSP00000229264	ENSP00000334448	0.997
ENSP00000229270	ENSP00000222286	0.997
ENSP00000229277	ENSP00000362413	0.997
ENSP00000229319	ENSP00000253792	0.997
ENSP00000229329	ENSP00000210444	0.997
ENSP00000229379	ENSP00000367934	0.997
ENSP00000229758	ENSP00000308450	0.997
ENSP00000229854	ENSP00000360621	0.997
ENSP00000229854	ENSP00000368174	0.997
ENSP00000229854	ENSP00000354945	0.997
ENSP00000229854	ENSP00000265465	0.997
ENSP00000230050	ENSP00000346037	0.997
ENSP00000230050	ENSP00000296277	0.997
ENSP00000230050	ENSP00000346046	0.997
ENSP00000230050	ENSP00000322419	0.997
ENSP00000230050	ENSP00000346088	0.997
ENSP00000230050	ENSP00000265100	0.997
ENSP00000230050	ENSP00000378160	0.997
ENSP00000230354	ENSP00000340823	0.997
ENSP00000230354	ENSP00000355051	0.997
ENSP00000230354	ENSP00000348168	0.997
ENSP00000230449	ENSP00000005257	0.997
ENSP00000230640	ENSP00000366135	0.997
ENSP00000230882	ENSP00000312673	0.997
ENSP00000231454	ENSP00000256452	0.997
ENSP00000231487	ENSP00000273480	0.997
ENSP00000231498	ENSP00000262077	0.997
ENSP00000231790	ENSP00000364855	0.997
ENSP00000231790	ENSP00000311873	0.997
ENSP00000231887	ENSP00000409612	0.997
ENSP00000232458	ENSP00000309871	0.997
ENSP00000232564	ENSP00000334448	0.997
ENSP00000232888	ENSP00000268854	0.997
ENSP00000232888	ENSP00000261015	0.997
ENSP00000232975	ENSP00000341838	0.997
ENSP00000233627	ENSP00000423673	0.997
ENSP00000233627	ENSP00000354728	0.997
ENSP00000233627	ENSP00000354813	0.997
ENSP00000233627	ENSP00000355046	0.997
ENSP00000233946	ENSP00000358997	0.997
ENSP00000233946	ENSP00000401399	0.997
ENSP00000234111	ENSP00000464146	0.997
ENSP00000234170	ENSP00000346725	0.997
ENSP00000234170	ENSP00000380982	0.997
ENSP00000234296	ENSP00000266970	0.997
ENSP00000234296	ENSP00000265728	0.997
ENSP00000234296	ENSP00000254719	0.997
ENSP00000234420	ENSP00000406490	0.997
ENSP00000234590	ENSP00000359991	0.997
ENSP00000234626	ENSP00000266970	0.997
ENSP00000236850	ENSP00000227667	0.997
ENSP00000236959	ENSP00000216194	0.997
ENSP00000237530	ENSP00000295770	0.997
ENSP00000237853	ENSP00000380054	0.997
ENSP00000238112	ENSP00000336752	0.997
ENSP00000238112	ENSP00000325377	0.997
ENSP00000238497	ENSP00000297265	0.997
ENSP00000238497	ENSP00000356602	0.997
ENSP00000241052	ENSP00000356022	0.997
ENSP00000241453	ENSP00000468977	0.997
ENSP00000241527	ENSP00000419740	0.997
ENSP00000241600	ENSP00000253099	0.997
ENSP00000241600	ENSP00000308897	0.997
ENSP00000241600	ENSP00000260102	0.997
ENSP00000241600	ENSP00000300151	0.997
ENSP00000241600	ENSP00000264995	0.997
ENSP00000241600	ENSP00000081029	0.997
ENSP00000241600	ENSP00000361206	0.997
ENSP00000241600	ENSP00000354525	0.997
ENSP00000241600	ENSP00000373404	0.997
ENSP00000242776	ENSP00000245838	0.997
ENSP00000243253	ENSP00000359345	0.997
ENSP00000243253	ENSP00000364188	0.997
ENSP00000243563	ENSP00000362110	0.997
ENSP00000243997	ENSP00000262030	0.997
ENSP00000244230	ENSP00000221801	0.997
ENSP00000244230	ENSP00000308179	0.997
ENSP00000244520	ENSP00000342374	0.997
ENSP00000244741	ENSP00000368438	0.997
ENSP00000008527	ENSP00000406751	0.996
ENSP00000008527	ENSP00000308741	0.996
ENSP00000013807	ENSP00000233146	0.996
ENSP00000013807	ENSP00000307853	0.996
ENSP00000013807	ENSP00000351284	0.996
ENSP00000025008	ENSP00000324560	0.996
ENSP00000046794	ENSP00000378845	0.996
ENSP00000053468	ENSP00000081029	0.996
ENSP00000053468	ENSP00000270625	0.996
ENSP00000053468	ENSP00000433821	0.996
ENSP00000053468	ENSP00000318646	0.996
ENSP00000053468	ENSP00000467676	0.996
ENSP00000053469	ENSP00000254854	0.996
ENSP00000054666	ENSP00000254976	0.996
ENSP00000054666	ENSP00000376178	0.996
ENSP00000081029	ENSP00000053468	0.996
ENSP00000081029	ENSP00000258455	0.996
ENSP00000155840	ENSP00000290310	0.996
ENSP00000155840	ENSP00000337255	0.996
ENSP00000156471	ENSP00000315379	0.996
ENSP00000156471	ENSP00000304370	0.996
ENSP00000156471	ENSP00000358554	0.996
ENSP00000156471	ENSP00000304350	0.996
ENSP00000157812	ENSP00000386212	0.996
ENSP00000158771	ENSP00000366395	0.996
ENSP00000160262	ENSP00000315477	0.996
ENSP00000164133	ENSP00000418447	0.996
ENSP00000170630	ENSP00000360730	0.996
ENSP00000171111	ENSP00000380252	0.996
ENSP00000173229	ENSP00000389140	0.996
ENSP00000184266	ENSP00000276689	0.996
ENSP00000184266	ENSP00000252102	0.996
ENSP00000196551	ENSP00000431040	0.996
ENSP00000196551	ENSP00000253039	0.996
ENSP00000196551	ENSP00000378160	0.996
ENSP00000199814	ENSP00000358554	0.996
ENSP00000199814	ENSP00000254193	0.996
ENSP00000200135	ENSP00000328236	0.996
ENSP00000202773	ENSP00000346037	0.996
ENSP00000202773	ENSP00000388107	0.996
ENSP00000210060	ENSP00000295822	0.996
ENSP00000211998	ENSP00000304669	0.996
ENSP00000215574	ENSP00000216225	0.996
ENSP00000215574	ENSP00000231487	0.996
ENSP00000215587	ENSP00000299853	0.996
ENSP00000215587	ENSP00000367029	0.996
ENSP00000215829	ENSP00000304370	0.996
ENSP00000215829	ENSP00000222969	0.996
ENSP00000215829	ENSP00000424417	0.996
ENSP00000215829	ENSP00000324122	0.996
ENSP00000215829	ENSP00000469468	0.996
ENSP00000215829	ENSP00000363313	0.996
ENSP00000215829	ENSP00000269601	0.996
ENSP00000215832	ENSP00000306245	0.996
ENSP00000215832	ENSP00000239223	0.996
ENSP00000215956	ENSP00000272348	0.996
ENSP00000215956	ENSP00000339095	0.996
ENSP00000215956	ENSP00000304350	0.996
ENSP00000215956	ENSP00000269601	0.996
ENSP00000216122	ENSP00000413632	0.996
ENSP00000216122	ENSP00000301019	0.996
ENSP00000216190	ENSP00000370258	0.996
ENSP00000216190	ENSP00000436049	0.996
ENSP00000216223	ENSP00000369293	0.996
ENSP00000216223	ENSP00000363318	0.996
ENSP00000216225	ENSP00000314004	0.996
ENSP00000216225	ENSP00000376808	0.996
[truncated: 108,708 more rows]
