# Supplementary material for: Reconstruction and Functional Annotation of P311 Protein–Protein Interaction Network Reveals Its New Functions
Source: Front Genet. 2019 Feb 19;10:109. doi: 10.3389/fgene.2019.00109 (PMC6390203; doi:10.3389/fgene.2019.00109)
Supplement: Supplementary file 4 [file Data_Sheet_4.ZIP]

Archive with 7 entries (6 files):
- OCG software/
- OCG software/Class
- OCG software/COPYING
- OCG software/OCG.c
- OCG software/OCG.exe
- OCG software/README
- OCG software/test.gr
