# Supplementary material for: Reconstruction and Functional Annotation of P311 Protein–Protein Interaction Network Reveals Its New Functions
Source: Front Genet. 2019 Feb 19;10:109. doi: 10.3389/fgene.2019.00109 (PMC6390203; doi:10.3389/fgene.2019.00109)
Supplement: Supplementary file 4 [file Data_Sheet_4.ZIP › OCG software/OCG.c]

/*************************************************************************/
/*         Program name: Overlapping Class Generator, OCG                */
/*                                                                       */
/* Becker, E., Robisson, B., Chapple, C.E., Guénoche, A., Brun, C.,2012. */
/*     Multifunctional Proteins Revealed by Overlapping Clustering       */
/*                      in Protein Interaction Network.                  */
/*                         Bioinformatics 28, 84–90                      */
/*                         guenoche@iml.univ-mrs.fr                      */
/*                                                                       */
/*                                                                       */
/*                                                                       */
/* This program is free software: you can redistribute it and/or modify	 */
/* it under the terms of the GNU General Public License as published by	 */
/* the Free Software Foundation, either version 3 of the License, or	 */
/* (at your option) any later version.					 */
/*   									 */
/* This program is distributed in the hope that it will be useful,	 */
/* but WITHOUT ANY WARRANTY; without even the implied warranty of	 */
/* MERCHANTABILITY or FITNESS FOR A PARTICULAR PURPOSE.  See the	 */
/* GNU General Public License for more details.				 */
/*   									 */
/* You should have received a copy of the GNU General Public License	 */
/* along with this program.  If not, see <http://www.gnu.org/licenses/>. */
/*                                                                       */
/*************************************************************************/

/***************************************************************************************************/
/* This program builds an overlapping class system from an unweighted simple graph G=(V,E). 	   */
/* Let |V|=n and |E|=m.										   */
/*  												   */
/* It is essentially a hierarchical ascending algorithm joining two classes at each step.	   */
/* The optimized criterion is the modularity. It can be either the average gain or the total gain. */
/*  												   */
/* The initial overlapping class system can be : 						   */
/* - the set of all maximal cliques (it can take a long time to establish)       		   */
/* - the set of edges (many initial classes (m) implying many steps (O(m))			   */
/* - the set of "centered cliques" (at most n), giving a fast solution for large graphs.	   */
/*  												   */
/* Two class systems can be calculated, the one maximazing the modularity, or the final one.	   */
/* In that case, the expected minimum number of clusters and the maximum caldinality of the 	   */
/* final clusters are required.									   */
/*  												   */
/* Fusion of classes are realized until one of these conditions is fullfiled. 			   */
/* When no more class fusion can be realized the algorithm stops.				   */
/*  												   */
/* Let p be the number of initial classes. The complexity is this algorithm is O(p^3).		   */
/*  												   */
/***************************************************************************************************/

#include <stdio.h>
#include <stdlib.h>
#include <string.h>
#include <assert.h>
#include <math.h>

#define MaxProt 30000		/* Maximum number of vertices (Proteins) */
#define SupCar 25

FILE *FichCar, *FichPlug;

short *Dg, **Cl, *Clas, *Kard, *Q, **BestCl, *BestKard;
int **B, N = 0, Na = 0, NbCliq, NbClIni, NbClas, DgMax, BestNbClas, typ = 3,
		verbose = 0, CardMax = 0, ClCh = -1, FCS = 1, cyto = 0;
long **Var;
long long ModMax;
char **A;
char Et[MaxProt][SupCar], FichE[120], FichCyto[120];
double SumDg2 = 0.;

/*
 This program computes a hierarchy of overlapping classes
 The initial classes can be either the maximal cliques of the graph (i), the edges of the graph (ii) or the centred cliques (iii)
 The fusion of two classes optimizing the modularity of teh resulting class system is performed at each step
 */

int printHelp(char *argv[]) {

	fprintf(stderr, "\nUSAGE: %s [options] <GRAPH FILENAME>\n", argv[0]);
	fprintf(stderr, "\nOPTIONS: \n");

	fprintf(stderr, "\t-h: Print this (h)elp and exit.\n\n");
	fprintf(stderr, "\tInitial Class System type. Choices are:\n");
	fprintf(stderr, "\t-m: (M)aximal Cliques.\n");
	fprintf(stderr, "\t-e: (E)dges.\n");
	fprintf(stderr,
			"\t-c: (C)entered Cliques (default), with two possibilities:\n");
	fprintf(stderr, "\t\t0: requires a stop criterion (see -s and -n).\n");
	fprintf(stderr, "\t\t1: maximizing the partition modularity (default).\n");
	fprintf(stderr,
			"\tWarning : with Maximal Cliques and Edges, maximizing the partition modularity is impossible\n");
	fprintf(stderr,
			"\t(it is maximum from the beginning), so it requires a stop criterion (see -s and -n).\n\n");
	fprintf(stderr,
			"\t-s: Maximum allowed class (s)ize. Can take any integer value\n\t\tfrom 0 (default, no constraint) upwards.\n");
	fprintf(stderr,
			"\t-n: Minimum (n)umber of expected classes (0 means no constraint).\n");
	fprintf(stderr,
			"\t-p: set an output file to import partition in the Clust&See cytoscape (P)lugin.\n");
	fprintf(stderr,"\t\tThe name has to end by a '.cns' extension.\n");
	fprintf(stderr,
			"\t-v: (V)erbose, print a progress report and some other information to standard error.\n");
	fprintf(stderr,
			"\n\tNote: It is possible to use Centered Cliques with maximizing the modularity (-c 1, default)\n\tand add some constraints with -s and/or -n.\n");
	fprintf(stderr, "\n\n\n");
	exit(0);
}


/* required by getopts */
int getopt(int argc, char * const argv[], const char * optstring);
extern char* optarg;
extern int optind;

/*****************************************************************/
/*****************************************************************/
/*****************************************************************/
void readargv(int argc, char* argv[]) {

	int c;
	/* Reading setup options */

	while ((c = getopt(argc, argv, "hmec:s:n:a:p:v")) != -1) {
		switch (c) {

		case 'h':
			printHelp(argv);
			exit(0);
			/*******************************************************/
			/* Choice of Initial Class System. Choices are:	       */
			/* 1 : Maximal Cliques          		       */
			/* 2 : Edges					       */
			/* 3 : Centered Cliques	(default)                      */
			/*******************************************************/
		case 'm':
			typ = 1;
			FCS = 0;
			break;
		case 'e':
			typ = 2;
			FCS = 0;
			break;
			/**************************************************************/
			/*   Choice of class system for Centered Cliques. Choices are:*/
			/*   0: Final class system, needs the expected minimum        */
			/*      number of clusters and the maximum caldinality        */
			/*      of the final clusters.    		              */
			/*   1: The class system that maximizes modularity (default)  */
			/**************************************************************/
		case 'c':
			typ = 3;
			if (strtol(optarg, NULL, 10) == 0)
				FCS = 0;
			break;
			/**********************************************************/
			/* Maximum allowed class cardinality. Can take any	  */
			/*  integer value from 0, the default meaning no          */
			/*  constraint upwards                   		  */
			/**********************************************************/
		case 's':
			CardMax = strtol(optarg, NULL, 10);
			break;
			/* Minimum number of expected classes (0 means no constraint) */
		case 'n':
			ClCh = strtol(optarg, NULL, 10);
			break;
			/* set an output file for import partition in cytoscape */
		case 'p':
			 strcat(FichCyto, optarg);
			 cyto = 1;
			 break;
		case 'v':
			verbose = 1;
			break;
		}
	}

	// If no argumernts have been given, print help
	if (argv[optind] == 0) {
		printHelp(argv);
	}
	/* Setup Errors : Incompatible options selected */

	/*
	 * If the Final Class system do not maximize the modularity
	 * require to limit the class size or set a minimum number of classes
	 */
	if (FCS == 0 && CardMax == 0 && ClCh == -1) {
		fprintf(stderr, "Argument error!\n\n");
		fprintf(stderr,
				"If the intial class system is either Maximal Clique (-m) or Edges (-e),\n");
		fprintf(stderr,
				"requires either limiting the maximum class cardinality (-c) \n");
		fprintf(stderr,
				"and/or, setting a minimum number of expected classes (-m)\n\n");
		exit(0);
	}
	/*********************************************************************************/
	/* If no minimum number of classes has been given by the user (-s), use default. */
	/*********************************************************************************/
	if (ClCh == -1)
		ClCh = 2;
}


/***********************************************************************/
/***********************************************************************/
/***********************************************************************/

/* Count the number of lines in a file */
int countlines(FILE *fp) {
	int nl = 0;
	char buf[BUFSIZ];
	while (fgets(buf, sizeof buf, fp))
		if (strchr(buf, '\n'))
			++nl;
	if (!strchr(buf, '\n'))
		++nl;
	return nl;
}

static int compar(const void *e1, const void *e2) {
	return strcmp(e1, e2);
}

void lecgraph(int argc, char* argv[]) {
	int NbCar, i, ii, j, jj, flag, NR, rscan;
	char MaxCar = 0, Ch1[2 * SupCar], Ch2[2 * SupCar], OldCh[SupCar] = "";
	/********************************************************************/
	/* Read an unweighted graph file, defined by 			      */
	/* the number of records (NR) and NR records containing	      */
	/* Each edge is defined by two labels (corresponding to 	      */
	/* vertices) ; the same edge can be duplicated with no effect	      */
	/* Labels are limited to 25 characters			      */
	/********************************************************************/

	/* Get graph filename (1st commandline argument) */
	strcat(FichE, argv[argc - 1]);

	FichCar = fopen(FichE, "r");
	if (FichCar == 0) {
		printf(
				"Could not open file: %s\n\nTry '%s -h' for more information\n\n",
				FichE, argv[0]);
		exit(0);
	}

	/* First pass to count vertices and sort them alphabetically */

	/* Nr is the number of lines (edges) in the file */
	NR = countlines(FichCar);
	fclose(FichCar);
	FichCar = fopen(FichE, "r");
	strcpy(OldCh, "");
	NbCar = 0;
	for (i = 0; i < NR; i++) {
		rscan = fscanf(FichCar, "%s %s", Ch1, Ch2);
		if (rscan != 2 && verbose == 1)
			fprintf(stderr, "error while parsing graph file\n");
		if (strlen(Ch1) > NbCar)
			NbCar = strlen(Ch1);
		if (strlen(Ch2) > NbCar)
			NbCar = strlen(Ch2);
		if (NbCar > MaxCar)
			MaxCar = NbCar;
		if (MaxCar >= SupCar) {
			printf("Labels are limited to %d characters\n", (SupCar - 1));
			printf("Non correct edge: %5d   %s, %s\n", i, Ch1, Ch2);
			exit(0);
		}
		if (strcmp(Ch1, OldCh) != 0) /* if it is not the same as before */
		{
			flag = 1;
			for (j = 0; j < N; j++)
				if (strcmp(Ch1, Et[j]) == 0) {
					flag = 0;
					strcpy(OldCh, Ch1);
					break;
				}
			if (flag) {
				strcpy(Et[N], Ch1);
				N++;
				if (N == MaxProt) {
					printf("To many vertices > %d  ", MaxProt);
					exit(0);
				}
			}
		}
		flag = 1;
		for (j = 0; j < N; j++)
			if (strcmp(Ch2, Et[j]) == 0) {
				flag = 0;
				break;
			}
		if (flag) {
			strcpy(Et[N], Ch2);
			N++;
			if (N == MaxProt) {
				printf("To many vertices > %d  ", MaxProt);
				exit(0);
			}
		}
	}
	fclose(FichCar);
	qsort(Et, N, SupCar, compar);

	/*	Second read to store the graph  */
	A = malloc((N) * sizeof(char *));
	B = malloc((N) * sizeof(int *));
	Clas = malloc((N) * sizeof(short));
	Dg = malloc((N) * sizeof(short));
	assert(A != NULL && B != NULL && Clas != NULL && Dg != NULL);
	for (i = 0; i < N; i++) {
		A[i] = malloc(N * sizeof(char)); /* A[i][j]=1 if i adjacent a j, A[i][j]=0 otherwise */
		B[i] = malloc(N * sizeof(int));
		assert( A[i] != NULL && B[i] != NULL);
		for (j = 0; j < N; j++)
			A[i][j] = 0;
	}
	/*	A is the to dimentional adjacency table : A[i][j]=A[j][i]=1 iff vertices i and j are linked
	 B is the to dimentional table containing the (integer) modularity value of any pair (i,j)
	 Clas is a one dimentional array : Clas[i] is the class number of vertex i
	 Dg is a one dimentional array : Dg[i] is the degree (nb. of adjacent vertices) of vertex i
	 */
	FichCar = fopen(FichE, "r");

	if (FichCar == 0) {
		printf(
				"Could not open file: %s\n\nTry '%s -h' for more information\n\n",
				FichE, argv[0]);
		exit(0);
	}
	NR = countlines(FichCar);
	fclose(FichCar);
	FichCar = fopen(FichE, "r");

	if (FichCar == 0) {
		printf("Could not open file: %s\n", FichE);
		exit(0);
	}
	strcpy(OldCh, "");
	ii = -1;
	for (i = 0; i < NR; i++) {
		rscan = fscanf(FichCar, "%s %s", Ch1, Ch2);
		if (rscan != 2 && verbose == 1)
			fprintf(stderr, "error while parsing graph file\n");
		if (strcmp(Ch1, Ch2) == 0)
			continue;
		if (strcmp(Ch1, OldCh) != 0) /* if it is not the same as before */
		{
			for (j = 0; j < N; j++)
				if (strcmp(Ch1, Et[j]) == 0) {
					ii = j;
					strcpy(OldCh, Ch1);
					break;
				}
		}
		jj = -1;
		for (j = 0; j < N; j++)
			if (strcmp(Ch2, Et[j]) == 0) {
				jj = j;
				break;
			}
		A[ii][jj] = 1;
		A[jj][ii] = 1;
	}
	fclose(FichCar);

	/* Evaluating the number of edges (Na) the vertex degres, and DgMax its maximum value*/
	DgMax = 0;
	Na = 0;
	for (i = 0; i < N; i++) {
		Dg[i] = 0;
		for (j = 0; j < N; j++)
			if (A[i][j] > 0)
				Dg[i]++;
		if (Dg[i] > DgMax)
			DgMax = Dg[i];
		Na += Dg[i]; // here Na is the double of the number of edges
		SumDg2 = SumDg2 + 1. * Dg[i] * Dg[i];
	}

	/* Evaluating the Modularity values and its maximum */
	ModMax = 0;
	for (i = 1; i < N; i++)
		for (j = 0; j < i; j++) {
			B[i][j] = Na * A[i][j] - Dg[i] * Dg[j];
			B[j][i] = B[i][j];
			ModMax = ModMax + 1. * A[i][j] * B[i][j];
		}
	//  if(verbose==1){fprintf(stderr,"Maximum modularity value: %lld\n\n",ModMax);}
	Na = Na / 2; // the true number of edges
	return;
}

void clasout(int NbCl, double Mod, double MMod) {
	int i, j, k, kk, ko;
	/* standard output
	 *
	 * Data struct and variables used in this function:
	 * DataStruct : A, Clas, Kard, Cl, Et
	 * var : NbCl, Mod, MMod, FichE, N, Na, DgMax, alpha, typ, FCS
	 */
	fflush(stdout);
	printf("#################################################\n");
	printf("# Graph file %s has %d Vertices and %d edges\n", FichE, N, Na);
	printf("# Degre maximum: %d\n", DgMax);
	printf("# Rate of edges: %.4f\n", 1. * Na / N / (N - 1));

	ko = 0;
	for (i = 1; i < N; i++) {
		for (j = 0; j < i; j++) {
			if (A[i][j] && A[j][i]) {
				ko++;
			}
		}
	}
	printf("# Rate of intraclass edges: %.3f\n#\n", 1. * ko / Na);
	/*printf("# Parameter modularity alpha: %.1f\n", alpha);*/

	switch (typ) {
	case 1:
		printf("# Initial classes are: maximal cliques\n");
		break;
	case 2:
		printf("# Initial classes are: edges\n");
		break;
	case 3:
		printf("# Initial classes are: centered cliques\n");
		break;
	}

	if (FCS == 1)
		printf("# Class System is maximizing the modularity\n");
	if (CardMax != 0)
		printf("# Maximum Class Cardinality: %d\n", CardMax);
	if (ClCh != 2)
		printf("# Minimum Number of Classes %d\n", ClCh);

	printf("#################################################\n");

	for (i = 0; i < N; i++)
		Clas[i] = 0;
	for (k = 0; k < NbCl; k++) {
		for (i = 0; i < Kard[k]; i++) {
			Clas[Cl[k][i]]++;
		}
	}
	k = 0;
	kk = 0;
	for (i = 0; i < N; i++)
		if (Clas[i] == 0)
			kk++;
		else if (Clas[i] > 1)
			k++;
	if (kk) {
		printf("\nUnclustered nodes (%d): ", kk);
		for (i = 0; i < N; i++)
			if (Clas[i] == 0)
				printf("%s  ", Et[i]);
		printf("\n");
	} else {
		printf("\nUnclustered nodes (%d): None\n", kk);
	}
	printf("Multiclustered nodes (%d):\n", k);
	for (i = 0; i < N; i++) {
		if (Clas[i] > 1) {
			printf("%s (%d), ", Et[i], Clas[i]);
		}
	}
	printf("\n");

	/* Now print the classes */
	printf("\n\nFinal classes (%d), Modularity = %.3f (%.4f):\n", NbCl, Mod,
			MMod);
	for (k = 0; k < NbCl; k++) {
		printf(">Class %3d  (%d nodes):\n", k + 1, Kard[k]);
		for (i = 0; i < Kard[k]; i++) {
			printf("%s ", Et[Cl[k][i]]);
		}
		printf("\n");
	}
	printf("\n");
	return;
}

void clasoutcyto(int NbCl) {
	int i, k, kk;
	const char *f, *ff;
	/* output for import in the plugin cytoscape
	 *
	 * Data struct and variables used in this function:
	 * DataStruct : Clas, Kard, Cl, Et
	 * var : NbCl, FichE, FichCyto, alpha, typ, FCS, N
	 */
	f = strtok(FichE, "/");
	while (f != NULL) {
		ff = f;
		f = strtok(NULL, "/");
	}
	FichPlug = fopen(FichCyto, "w");
	fprintf(FichPlug, "#ModClust analysis export\n");
	fprintf(FichPlug, "#Algorithm:OCG\n");
	fprintf(FichPlug, "#Network:%s\n", ff);
	fprintf(FichPlug, "#Scope:Network\n");

	switch (typ) {
	case 1:
		fprintf(FichPlug, "#Parameter:Initial clusters=maximal_cliques\n");
		break;
	case 2:
		fprintf(FichPlug, "#Parameter:Initial clusters=edges\n");
		break;
	case 3:
		fprintf(FichPlug, "#Parameter:Initial clusters=centered_cliques\n");
		break;
	}

	if (FCS == 1)
		fprintf(FichPlug, "#Parameter:Class system=maximizing_modularity\n");
	if (CardMax != 0)
		fprintf(FichPlug, "#Parameter:Cluster max. cardinal=%d\n", CardMax);
	if (ClCh != 2)
		fprintf(FichPlug, "#Parameter:Cluster min. number=%d\n", ClCh);

	fprintf(FichPlug, "\n");

	for (i = 0; i < N; i++)
		Clas[i] = 0;
	for (k = 0; k < NbCl; k++) {
		for (i = 0; i < Kard[k]; i++) {
			Clas[Cl[k][i]]++;
		}
	}
	/* Now print the classes */
	for (k = 0; k < NbCl; k++) {
		fprintf(FichPlug, ">ClusterID:%d||\n", k + 1);
		for (i = 0; i < Kard[k]; i++) {
			fprintf(FichPlug, "%s\n", Et[Cl[k][i]]);
		}
		fprintf(FichPlug, "\n");
	}
	k = 0;
	kk = 0;
	for (i = 0; i < N; i++)
		if (Clas[i] == 0)
			kk++;
		else if (Clas[i] > 1)
			k++;
	if (kk) { // if unclustered nodes, show as singletons
		k = NbCl;
		for (i = 0; i < N; i++)
			if (Clas[i] == 0)
				fprintf(FichPlug, ">ClusterID:%d||\n", k + 1);
		fprintf(FichPlug, "%s\n\n", Et[i]);
		k++;
	}
	fclose(FichPlug);
	return;
}

int Inclus()
/*	To search if array Q is included in one of the cliques in Table Cl*/
/*	If not, add it */

{
	int k, j, flag;

	for (k = 0; k < NbCliq; k++) {
		if (Cl[k][0] < 0)
			continue;
		flag = 1;
		for (j = 0; j < N; j++)
			if (Cl[k][j] < Q[j]) {
				flag = 0;
				break;
			}
		if (flag == 1)
			return 1;
	} // Non inclus
	for (j = 0; j < N; j++)
		Cl[NbCliq][j] = Q[j];
	NbCliq++;
	return 0;
}

int Fermeture(int NbClas) {
	int i, j, jj, k, kk, mis = 0;

	/* This procedure updates the upper right part of Table A
	 When i > j, A[i][j]=1 iff vertices i and j are joined in at least one class
	 When i < j, A[i][j]=1 iff there is an edge between i and j
	 */
	for (i = 1; i < N; i++)
		for (j = 0; j < i; j++)
			A[j][i] = 0;
	for (i = 0; i < NbClas; i++)
		for (j = 1; j < Kard[i]; j++) {
			jj = Cl[i][j];
			for (k = 0; k < j; k++) {
				kk = Cl[i][k];
				if (kk > jj)
					A[jj][kk] = 1;
				else if (kk < jj)
					A[kk][jj] = 1;
			}
		}
	/* Count the edges such the two ends are not joined in any class */
	for (i = 1; i < N; i++)
		for (j = 0; j < i; j++)
			if (A[i][j] == 1 && A[j][i] == 0)
				mis++;
	return mis;
}

int ClasArete(int CardMax) {
	int i, j, k;

	/*  The initial class system is the set of edges
	 Cl is a two dimensional table that will contain all the initial classes
	 Kard is an array containing the number of elements in each class
	 */
	Cl = malloc((Na) * sizeof(short *));
	Kard = malloc((Na) * sizeof(short));
	assert(Cl != NULL && Kard != NULL);
	for (i = 0; i < Na; i++) {
		Cl[i] = malloc(CardMax * sizeof(short));
		assert(Cl[i] != NULL);
		Kard[i] = 2;
	}
	k = 0;
	for (i = 1; i < N; i++)
		for (j = 0; j < i; j++)
			if (A[i][j]) {
				Cl[k][0] = j;
				Cl[k][1] = i;
				k++;
			}
	return k;
}

int StarCliq() {
	int i, j, jj, k, kk, card, DgMax, flag = 1, Adj, NbAdj, mis, NbClas = 0,
			Somcard = 0;
	short *X, *D;

	/*  Compute the centered cliques as initial class system */
	/*  Cl is a two dimensional table that will contain all the centered cliques as initial classes
	 Kard is an array containing the number of elements in each clique
	 D is a one dimentional array indicating the internal degre of each vertex (nb. of adjacent vertices in its class)
	 X is a working vector
	 */
	Cl = malloc((N) * sizeof(short *));
	Kard = malloc((N) * sizeof(short));
	X = malloc((N) * sizeof(short));
	D = malloc((N) * sizeof(short));
	assert(Cl != NULL && Kard != NULL && X != NULL && D != NULL);
	for (i = 0; i < N; i++) {
		Cl[i] = malloc((N) * sizeof(short));
		assert(Cl[i] != NULL);
		X[i] = 0;
	}
	if (verbose == 1) {
		fprintf(stderr, "Calculating Initial class System...");
	}
	for (i = 0; i < N; i++) {

		if (verbose == 1 && i % 200 == 0) {
			fprintf(stderr, ".");
		}

		Cl[NbClas][0] = i;
		card = 1;
		NbAdj = 0;
		for (j = 0; j < N; j++)
			if (A[i][j] == 1) {
				X[NbAdj] = j;
				D[NbAdj] = 1;
				NbAdj++;
			}
		/* Calculate the degrees relative to X */
		for (k = 1; k < NbAdj; k++)
			for (j = 0; j < k; j++)
				if (A[X[k]][X[j]] == 1) {
					D[k]++;
					D[j]++;
				}
		kk = 0;
		for (Adj = 0; Adj < NbAdj; Adj++) {
			DgMax = 0;
			for (k = 0; k < NbAdj; k++)
				if (D[k] >= DgMax) {
					DgMax = D[k];
					kk = k;
				}
			if (DgMax < card)
				break; /* Not enough adjacent vertices */
			jj = X[kk];
			D[kk] = 0;
			kk = 0;
			for (k = 0; k < card; k++) {
				j = Cl[NbClas][k];
				if (A[jj][j] == 1)
					kk++;
			}
			if (kk - card >= 0) {
				Cl[NbClas][card] = jj;
				card++;
			}
		}
		Kard[NbClas] = card;
		/* Is it a new class ? */
		flag = 0;
		for (k = 0; k < NbClas; k++) {
			if (Kard[k] < card)
				continue;
			for (j = 0; j < N; j++)
				X[j] = 0;
			for (j = 0; j < Kard[k]; j++)
				X[Cl[k][j]] = 1;
			flag = 1;
			for (j = 0; j < Kard[NbClas]; j++)
				if (X[Cl[NbClas][j]] == 0)
					flag = 0;
			if (flag == 1)
				break; /* The new class exists */
		}
		if (flag == 0) {
			Somcard += card;
			NbClas++;
		}
	}
	if (verbose == 1) {
		fprintf(stderr, "Done\n");
	}
	free(X);
	free(D);
	if (verbose == 1) {
		fprintf(stderr, "Nb. of classes %d\n", NbClas);
	}
	mis = Fermeture(N);
	if (verbose == 1) {
		fprintf(stderr, "Nb. of edges not within the classes %d\n", mis);
	}

	return NbClas;
}

int Clique()
/*	Enumeration of all the maximal cliques of a graph 
 Barthelemy & Guenoche, Trees and Proximity Representations, J. Wiley, 1991
 */
{
	int i, j, k, kk, NbY, Nl, Long, NewLong, cli, flag1, flag2;
	short *X, *Y;
	Q = malloc((N) * sizeof(short));
	X = malloc((N) * sizeof(short));
	Y = malloc((N) * sizeof(short));
	assert(Q != NULL && X != NULL && Y != NULL);

	/*  Cl is a two dimensional table that will contain all the maximal cliques as initial classes
	 Each row corresponds to a clique
	 */

	Nl = 2 * N;
	Long = Nl; /* Allocating Nl rows */
	Cl = malloc((Nl) * sizeof(short *));
	assert(Cl != NULL);
	for (i = 0; i < Nl; i++) {
		Cl[i] = malloc(N * sizeof(short));
		assert(Cl[i] != NULL);
	}

	Cl[0][0] = 1;
	for (j = 1; j < N; j++)
		if (A[j][0])
			Cl[0][j] = 1;
		else
			Cl[0][j] = 0;
	NbCliq = 1;

	/* Sequential algorithm described in the book */
	for (i = 1; i < N - 1; i++) {
		for (j = 0; j < i; j++)
			X[j] = 0;
		X[i] = 1;
		for (j = i + 1; j < N; j++)
			if (A[j][i])
				X[j] = 1;
			else
				X[j] = 0;

		/* Allocating again */
		cli = 0;
		for (k = 0; k < NbCliq; k++)
			if (Cl[k][i] > 0)
				cli++;
		if (NbCliq + 2 * cli + 1 > Long) {
			NewLong = Long + Nl;
			Cl = realloc(Cl, NewLong * sizeof(short *));
			assert(Cl != NULL);
			for (k = Long; k < NewLong; k++) {
				Cl[k] = malloc(N * sizeof(short));
				assert(Cl[k] != NULL);
			}
			Long = NewLong;
		}
		for (k = 0; k < NbCliq; k++) {
			if (Cl[k][i] == 0)
				continue;
			NbY = 0;
			for (j = i + 1; j < N; j++)
				if (Cl[k][j] == 1 && X[j] == 0) {
					Y[NbY] = j;
					NbY++;
				}
			if (NbY > 0) {
				for (j = 0; j < N; j++)
					Q[j] = Cl[k][j];
				Cl[k][0] = -1;
				Q[i] = 0;
				flag1 = Inclus();
				Q[i] = 1;
				for (j = 0; j < NbY; j++)
					Q[Y[j]] = 0;
				flag2 = Inclus();
				if (flag1 + flag2 == 2)
					continue;
				for (j = 0; j < N; j++)
					Cl[k][j] = Cl[NbCliq - 1][j];
				NbCliq--;
			}
		}
		for (j = 0; j < N; j++)
			Q[j] = X[j];
		Inclus();
	}
	Kard = malloc((NbCliq) * sizeof(short));
	assert(Kard != NULL);
	/* Eliminating the unused rows and coding cliques as item listes */
	k = 0;
	for (i = 0; i < NbCliq; i++) {
		if (Cl[i][0] < 0)
			continue;
		kk = 0;
		for (j = 0; j < N; j++)
			if (Cl[i][j]) {
				Cl[k][kk] = j;
				kk++;
			}
		Kard[k] = kk;
		k++;
	}
	NbCliq = k;
	free(Q);
	free(X);
	free(Y);
	return NbCliq;
}

long long Modularity()
/*	Computing the integer modularity value */
{
	int i, j;
	long long Sum = 0;
	for (i = 1; i < N; i++)
		for (j = 0; j < i; j++)
			Sum += A[j][i] * B[i][j];
	return Sum;
}

void Effacer() {
	int i, ii, j, jj, k, card, NbElEl = 0;
	long long Cont;

	/* Calculate the contribution of each element within its class */
	for (k = 0; k < NbClas; k++) {

		for (i = 0; i < N; i++)
			Clas[i] = 0;
		for (i = 0; i < Kard[k]; i++) {
			ii = Cl[k][i];
			Cont = 0;
			for (j = 0; j < Kard[k]; j++) {
				jj = Cl[k][j];
				Cont += B[ii][jj];
			}
			if (Cont >= 0)
				Clas[ii] = 1;
			else {
				NbElEl++;
			}
		}
		card = 0;
		for (i = 0; i < N; i++)
			if (Clas[i]) {
				Cl[k][card] = i;
				card++;
			}
		Kard[k] = card;

	}
	return;
}

int main(int argc, char *argv[]) {
	int i, j, k, ii, jj, kk, cl1, cl2, k1, k2;
	int VarMod, fus1, fus2, card = 1;
	long long Mod, BestMod = 0;
	double MMod, var, VarMax;

	readargv(argc, argv);

	/* Establish a hierarchy of overlapping classes otimizing the modularity criterion   */

	lecgraph(argc, argv);

	if (CardMax == 0)
		CardMax = N;

	switch (typ) {

	case 1:
		NbClIni = Clique();
		break;

	case 2:
		NbClIni = ClasArete(CardMax);
		break;

	case 3:
		NbClIni = StarCliq();
		break;
	}
	if (verbose == 1) {
		fprintf(stderr, "Number of initial classes %d\n", NbClIni);
	}
	Mod = Modularity();
	MMod = 1. * Mod / Na / Na / 2 - SumDg2 / Na / Na / 4;

	/**********************************************************************************************/
	/* Matrix Var contains two types of information, one in the upper right and the other	        */
	/* in the bottom left. 								        */
	/* 											        */
	/* When i > j, Var[i][j] is the modularity variation given by the fusion of classes  i and j. */
	/* When i < j, Var[i][j] = 1 if they can be merged and 0 if not.			        */
	/* Two classes can be merged if they are connected and if their fusion does not pass CardMax. */
	/**********************************************************************************************/

	Var = malloc((NbClIni) * sizeof(long *));
	BestCl = malloc((NbClIni) * sizeof(short *));
	BestKard = malloc((NbClIni + 1) * sizeof(short));
	assert(Var != NULL && BestCl != NULL && BestKard != NULL);
	if (verbose == 1) {
		fprintf(stderr, "Running...");
	}
	for (i = 0; i < NbClIni; i++) {
		Var[i] = malloc(NbClIni * sizeof(long));
		BestCl[i] = malloc(CardMax * sizeof(short));
		assert( Var[i] != NULL && BestCl[i] != NULL);
		Var[i][i] = -1;
		for (j = 0; j < i; j++) {
			Var[i][j] = -Mod;
			Var[j][i] = 0;
		}
	}

	/* Initialization of the Var table comparing any two initial classes */
	for (cl1 = 1; cl1 < NbClIni; cl1++) {

		if (verbose == 1 && cl1 % 100 == 0) {
			fprintf(stderr, ".");
		}
		for (cl2 = 0; cl2 < cl1; cl2++) {
			VarMod = 0;
			fus1 = 0;
			for (i = 0; i < N; i++)
				Clas[i] = 0;
			for (k1 = 0; k1 < Kard[cl1]; k1++) {
				i = Cl[cl1][k1];
				Clas[i] = 1;
				for (k2 = 0; k2 < Kard[cl2]; k2++) {
					j = Cl[cl2][k2];
					Clas[j] = 1;
					if (i == j)
						fus1 = 1; /* Classes connexes */
					else if (i < j && A[j][i] == 1)
						fus1 = 1; /* Connected classes  */
					else if (i > j && A[i][j] == 1)
						fus1 = 1; /* Connected classes */
					if (i < j)
						VarMod += (1 - A[i][j]) * B[i][j];
					else if (i > j)
						VarMod += (1 - A[j][i]) * B[i][j];
				}
				kk = 0;
				for (k = 0; k < N; k++)
					if (Clas[k])
						kk++;
				if (kk > CardMax)
					fus1 = 0;
			}
			Var[cl1][cl2] = VarMod;
			Var[cl2][cl1] = fus1;
		}
	}
	if (verbose == 1) {
		fprintf(stderr, ".\n");
	}

	/*		Main loop	*/
	NbClas = NbClIni;
	while (NbClas > ClCh) {

		VarMax = -1. * ModMax;
		cl1 = -1;
		for (ii = 1; ii < NbClIni; ii++) {
			if (Kard[ii] == 0)
				continue; /* old classes are indicated by setting their cardinality to 0 */
			for (jj = 0; jj < ii; jj++) {
				if (Kard[jj] == 0)
					continue;
				/* Can we fuse them? */
				if (Var[jj][ii] == 0)
					continue; /* no  */
				card = Kard[ii] * Kard[jj]; /* average gain */
				var = 1. * Var[ii][jj] / card;
				if (var > VarMax) {
					VarMax = var;
					cl1 = jj;
					cl2 = ii;
				}
			}
		}
		if (cl1 < 0) {
			break;
		}
		for (k1 = 0; k1 < Kard[cl1]; k1++) {
			i = Cl[cl1][k1];
			for (k2 = 0; k2 < Kard[cl2]; k2++) {
				j = Cl[cl2][k2];
				/* The joined pairs are indicated in the lower left part of A */
				if (i < j)
					A[i][j] = 1;
				else if (i > j)
					A[j][i] = 1;
			}
		}
		Mod = Modularity();

		for (k = 0; k < N; k++)
			Clas[k] = 0;
		for (k1 = 0; k1 < Kard[cl1]; k1++)
			Clas[Cl[cl1][k1]] = 1;
		for (k2 = 0; k2 < Kard[cl2]; k2++)
			Clas[Cl[cl2][k2]] = 1;
		kk = 0;
		for (k = 0; k < N; k++)
			if (Clas[k]) {
				Cl[cl1][kk] = k;
				kk++;
			}
		Kard[cl1] = kk;
		Kard[cl2] = 0; /* Cl[cl1][] will contain the new class */

		if (Mod >= BestMod) {
			kk = 0;
			for (k = 0; k < NbClIni; k++) {
				if (Kard[k] == 0)
					continue;
				for (i = 0; i < Kard[k]; i++)
					BestCl[kk][i] = Cl[k][i];
				BestKard[kk] = Kard[k];
				kk++;
			}
			BestNbClas = NbClas - 1;
			BestMod = Mod;
		}
		/* Updating table Var */
		for (ii = 0; ii < NbClIni; ii++) {
			if (Kard[ii] == 0 || cl1 == ii || cl2 == ii)
				continue;
			fus1 = 0;
			fus2 = 0;
			if (ii < cl1)
				fus1 = Var[ii][cl1];
			else
				fus1 = Var[cl1][ii];
			if (ii < cl2)
				fus2 = Var[ii][cl2];
			else
				fus2 = Var[cl2][ii];
			if (fus1 == 0 && fus2 == 0) /* Can be fused with neither one nor the other */
			{
				if (ii < cl1)
					Var[ii][cl1] = 0;
				else
					Var[cl1][ii] = 0;
				continue;
			}
			/* verifying the cardinality condition and computing Var[ii][cl1] */
			VarMod = 0;
			for (k = 0; k < N; k++)
				Clas[k] = 0;
			for (k = 0; k < Kard[ii]; k++) {
				i = Cl[ii][k];
				Clas[i] = 1;
				for (k1 = 0; k1 < Kard[cl1]; k1++) {
					j = Cl[cl1][k1];
					Clas[j] = 1;
					if (i < j) {
						VarMod += (1 - A[i][j]) * B[i][j];
					} else if (i > j) {
						VarMod += (1 - A[j][i]) * B[i][j];
					}
				}
			}
			kk = 0; /* cardinality of the eventual fusion */
			for (k = 0; k < N; k++)
				if (Clas[k])
					kk++;
			if (kk > CardMax)
				fus1 = 0;
			else
				fus1 = 1;

			if (ii > cl1) {
				Var[ii][cl1] = VarMod;
				Var[cl1][ii] = fus1;
			} else {
				Var[cl1][ii] = VarMod;
				Var[ii][cl1] = fus1;
			}
		}
		NbClas--;
		if (NbClas % 100 == 0 && verbose == 1) {
			fprintf(stderr, "Remaining classes: %d of %d          \r", NbClas,
					NbClIni);
			setvbuf(stderr, (char *) NULL, _IONBF, 0);
		}
	}
	if (verbose == 1)
		fprintf(stderr, "Remaining classes: None                  \n\n");
	if (FCS == 1)
		/* Going back to classes making the largest modularity */
	{
		for (k = 0; k < BestNbClas; k++) {
			Kard[k] = BestKard[k];
			for (i = 0; i < Kard[k]; i++)
				Cl[k][i] = BestCl[k][i];
		}
		NbClas = BestNbClas;
		for (k = NbClas + 1; k < NbClIni; k++)
			Kard[k] = 0;
	} else {
		kk = 0;
		for (k = 0; k < NbClIni; k++) {
			if (Kard[k] == 0)
				continue;
			for (i = 0; i < Kard[k]; i++)
				Cl[kk][i] = Cl[k][i];
			Kard[kk] = Kard[k];
			kk++;
		}
		NbClas = kk;
	}

	/* Making singletons with vertices having a negative contribution to the mudularity of their class  */
	Effacer();
	for (i = 0; i < N - 1; i++)
		for (j = i + 1; j < N; j++)
			A[i][j] = 0;
	for (k = 0; k < NbClas; k++)
		for (i = 0; i < Kard[k] - 1; i++) {
			ii = Cl[k][i];
			for (j = i + 1; j < Kard[k]; j++) {
				jj = Cl[k][j];
				if (ii < jj)
					A[ii][jj] = 1;
				else
					A[jj][ii] = 1;
			}
		}

	// print final classes
	Mod = Modularity();
	MMod = 1. * Mod / Na / Na / 2 - 1. * SumDg2 / Na / Na / 4;
	clasout(NbClas, Mod, MMod);
	if (cyto)
		clasoutcyto(NbClas);

	return (0);
}
