# Supplementary material for: Reconstruction and Functional Annotation of P311 Protein–Protein Interaction Network Reveals Its New Functions
Source: Front Genet. 2019 Feb 19;10:109. doi: 10.3389/fgene.2019.00109 (PMC6390203; doi:10.3389/fgene.2019.00109)
Supplement: Supplementary file 4 [file Data_Sheet_4.ZIP › OCG software/README]

1. Description

This program builds an overlapping cluster system from an unweighted simple graph G=(V,E).
Let |V|=n and |E|=m.

It is essentially a hierarchical ascending algorithm. It starts by building an initial set of overlapping clusters. At each step, two clusters are joined if their union results in a gain (either average or total) in modularity.

The initial overlapping class system can be :
    - the set of all maximal cliques (it can take a long time to establish)
    - the set of edges (many initial classes (m) implying many steps (O(m))
    - the set of "centered cliques" (at most n), giving a fast solution for large graphs.

Two class systems can be calculated. By default, the algorithm returns the system of clusters that maximized the modularity of the class systems. Alternatively, if either a minimum number of clusters, or the maximum allowed cluster cardinality is set by the user, OCG will return the class systems that maximizes the overall modularity within those constraints.


Let p be the number of initial classes. The complexity is this algorithm is O(p^3). 

For a detailed explanation of the algorithm, please see Becker et al., Bioinformatics, 2012 Jan 1;28(1):84-90. 


======================================================================


2. Installation

OCG is written in C, you will therefore need to get a C compiler if you do not already have one.

On a GNU/linux system, using gcc as a compiler, use the following commands:

   tar xvzf OCG.tgz
   cd OCG
   gcc OCG.c -o OCG

You can then copy the program to a directory in your $PATH (eg /usr/bin/) 
or just run it from the current directory:

./OCG <graph_file>


======================================================================


3. Usage 

Using OCG is very simple. Once you have compiled, simply run the compiled executable:

./OCG -v test.gr


./OCG [options] <graph_file>

Available options are as follows:
	-h: Print this (h)elp and exit.

	Initial Class System type. Choices are:
	-m: (M)aximal Cliques.
	-e: (E)dges.
	-c: (C)entered Cliques (default), with two possibilities:
		0: requires a stop criterion (see -s and -n).
		1: maximizing the partition modularity (default).
	Warning : with Maximal Cliques(-m) and Edges (-e), maximizing the partition modularity is impossible
	(it is maximum from the beginning), so it requires a stop criterion (see -s and -n).

	-s: Maximum allowed class (s)ize. Can take any integer value
		from 0 (default, no constraint) upwards.
	-n: Minimum (n)umber of expected classes (0 means no constraint).
	-p: Set an output file to import partition in the Clust&See cytoscape (P)lugin.
		The name has to end by a '.cns' extension.
	-v: (V)erbose, print a progress report and some other information to standard error.

	Note: It is possible to use Centered Cliques with maximizing the modularity (-c 1, default)
	and add some constraints with -s and/or -n.


You can try it with the included graph file test.gr:

./OCG -v test.gr


======================================================================

4. Graph file format

The graph file should be a simple text file with one edge per line eg:

node1    node2
node2    node3
node1    node3

It is important to have only one connected component in the graph.

The included test.gr graph file is an example of this format.
