# Supplementary material for: Reconstruction and Functional Annotation of P311 Protein–Protein Interaction Network Reveals Its New Functions
Source: Front Genet. 2019 Feb 19;10:109. doi: 10.3389/fgene.2019.00109 (PMC6390203; doi:10.3389/fgene.2019.00109)
Supplement: Supplementary file 4 [file Data_Sheet_4.ZIP › OCG software/test.gr]

ENSP00000000233	ENSP00000263431
ENSP00000000233	ENSP00000353863
ENSP00000000233	ENSP00000342026
ENSP00000000233	ENSP00000240874
ENSP00000000233	ENSP00000379847
ENSP00000000233	ENSP00000400088
ENSP00000000233	ENSP00000362465
ENSP00000000233	ENSP00000415070
ENSP00000000233	ENSP00000379387
ENSP00000000233	ENSP00000335632
ENSP00000000233	ENSP00000356143
ENSP00000000233	ENSP00000284957
ENSP00000000233	ENSP00000332668
ENSP00000000233	ENSP00000371734
ENSP00000000233	ENSP00000350331
ENSP00000000233	ENSP00000251412
ENSP00000000233	ENSP00000270451
ENSP00000000233	ENSP00000301744
ENSP00000000233	ENSP00000269571
ENSP00000000233	ENSP00000471417
ENSP00000000233	ENSP00000266718
ENSP00000000233	ENSP00000375822
ENSP00000000233	ENSP00000233078
ENSP00000000233	ENSP00000347733
ENSP00000000233	ENSP00000325002
ENSP00000000233	ENSP00000451575
ENSP00000000233	ENSP00000264005
ENSP00000000233	ENSP00000312150
ENSP00000000233	ENSP00000365807
ENSP00000000233	ENSP00000348461
ENSP00000000233	ENSP00000302393
ENSP00000000233	ENSP00000329738
ENSP00000000233	ENSP00000455547
ENSP00000000233	ENSP00000326267
ENSP00000000233	ENSP00000285928
ENSP00000000233	ENSP00000221327
ENSP00000000233	ENSP00000261890
ENSP00000000233	ENSP00000417914
ENSP00000000233	ENSP00000335397
ENSP00000000233	ENSP00000265734
ENSP00000000233	ENSP00000362513
ENSP00000000233	ENSP00000292431
ENSP00000000233	ENSP00000250066
ENSP00000000233	ENSP00000417659
ENSP00000000233	ENSP00000267197
ENSP00000000233	ENSP00000296557
ENSP00000000233	ENSP00000428924
ENSP00000000233	ENSP00000470969
ENSP00000000233	ENSP00000415452
ENSP00000000233	ENSP00000362139
ENSP00000000233	ENSP00000305221
ENSP00000000233	ENSP00000302502
ENSP00000000233	ENSP00000346733
ENSP00000000233	ENSP00000367629
ENSP00000000233	ENSP00000255465
ENSP00000000233	ENSP00000381098
ENSP00000000233	ENSP00000381932
ENSP00000000233	ENSP00000330631
ENSP00000000233	ENSP00000243644
ENSP00000000233	ENSP00000327314
ENSP00000000233	ENSP00000307604
ENSP00000000233	ENSP00000352846
ENSP00000000233	ENSP00000407262
ENSP00000000233	ENSP00000375682
ENSP00000000233	ENSP00000288602
ENSP00000000233	ENSP00000353491
ENSP00000000233	ENSP00000232461
ENSP00000000233	ENSP00000368502
ENSP00000000233	ENSP00000287394
ENSP00000000233	ENSP00000262493
ENSP00000000233	ENSP00000052754
ENSP00000000233	ENSP00000264380
ENSP00000000233	ENSP00000006101
ENSP00000000233	ENSP00000342235
ENSP00000000233	ENSP00000273221
ENSP00000000233	ENSP00000286918
ENSP00000000233	ENSP00000334785
ENSP00000000233	ENSP00000232975
ENSP00000000233	ENSP00000252543
ENSP00000000233	ENSP00000374566
ENSP00000000233	ENSP00000275815
ENSP00000000233	ENSP00000256442
ENSP00000000233	ENSP00000352603
ENSP00000000233	ENSP00000376268
ENSP00000000233	ENSP00000317714
ENSP00000000233	ENSP00000387593
ENSP00000000233	ENSP00000265709
ENSP00000000233	ENSP00000269033
ENSP00000000233	ENSP00000330485
ENSP00000000233	ENSP00000319781
ENSP00000000233	ENSP00000291906
ENSP00000000233	ENSP00000262477
ENSP00000000233	ENSP00000354251
ENSP00000000233	ENSP00000352834
ENSP00000000233	ENSP00000268154
ENSP00000000233	ENSP00000263181
ENSP00000000233	ENSP00000301178
ENSP00000000233	ENSP00000361803
ENSP00000000233	ENSP00000261560
ENSP00000000233	ENSP00000310126
ENSP00000000233	ENSP00000331465
ENSP00000000233	ENSP00000440045
ENSP00000000233	ENSP00000345281
ENSP00000000233	ENSP00000350773
ENSP00000000233	ENSP00000376178
ENSP00000000233	ENSP00000358994
ENSP00000000233	ENSP00000400803
ENSP00000000233	ENSP00000403975
ENSP00000000233	ENSP00000331268
ENSP00000000233	ENSP00000233575
ENSP00000000233	ENSP00000385269
ENSP00000000233	ENSP00000453785
ENSP00000000233	ENSP00000215095
ENSP00000000233	ENSP00000365407
ENSP00000000233	ENSP00000344782
ENSP00000000233	ENSP00000280706
ENSP00000000233	ENSP00000353957
ENSP00000000233	ENSP00000380869
ENSP00000000233	ENSP00000263088
ENSP00000000233	ENSP00000261483
ENSP00000000233	ENSP00000347329
ENSP00000000233	ENSP00000398655
ENSP00000000233	ENSP00000320050
ENSP00000000233	ENSP00000417980
ENSP00000000233	ENSP00000364893
ENSP00000000233	ENSP00000272217
ENSP00000000233	ENSP00000402608
ENSP00000000233	ENSP00000371236
ENSP00000000233	ENSP00000383212
ENSP00000000233	ENSP00000377080
ENSP00000000233	ENSP00000470123
ENSP00000000233	ENSP00000375081
ENSP00000000233	ENSP00000349305
ENSP00000000233	ENSP00000452037
ENSP00000000233	ENSP00000367407
ENSP00000000233	ENSP00000216144
ENSP00000000233	ENSP00000005340
ENSP00000000233	ENSP00000400175
ENSP00000000233	ENSP00000266674
ENSP00000000233	ENSP00000262903
ENSP00000000233	ENSP00000264071
ENSP00000000233	ENSP00000468271
ENSP00000000233	ENSP00000360305
ENSP00000000233	ENSP00000341247
ENSP00000000233	ENSP00000386908
ENSP00000000233	ENSP00000357810
ENSP00000000233	ENSP00000365005
ENSP00000000233	ENSP00000304376
ENSP00000000233	ENSP00000314649
ENSP00000000233	ENSP00000326031
ENSP00000000233	ENSP00000303145
ENSP00000000233	ENSP00000431245
ENSP00000000233	ENSP00000217185
ENSP00000000233	ENSP00000319052
ENSP00000000233	ENSP00000226209
ENSP00000000233	ENSP00000261799
ENSP00000000233	ENSP00000340610
ENSP00000000233	ENSP00000355402
ENSP00000000233	ENSP00000379475
ENSP00000000233	ENSP00000363939
ENSP00000000233	ENSP00000355866
ENSP00000000233	ENSP00000312081
ENSP00000000233	ENSP00000324806
ENSP00000000233	ENSP00000369538
ENSP00000000233	ENSP00000218249
ENSP00000000233	ENSP00000250076
ENSP00000000233	ENSP00000229340
ENSP00000000233	ENSP00000356832
ENSP00000000233	ENSP00000420270
ENSP00000000233	ENSP00000333776
ENSP00000000233	ENSP00000412999
ENSP00000000233	ENSP00000241453
ENSP00000000233	ENSP00000362566
ENSP00000000233	ENSP00000353652
ENSP00000000233	ENSP00000386921
ENSP00000000233	ENSP00000083182
ENSP00000000233	ENSP00000078429
ENSP00000000233	ENSP00000388864
ENSP00000000233	ENSP00000365830
ENSP00000000233	ENSP00000262211
ENSP00000000233	ENSP00000322791
ENSP00000000233	ENSP00000265062
ENSP00000000233	ENSP00000279022
ENSP00000000233	ENSP00000369127
ENSP00000000233	ENSP00000404403
ENSP00000000233	ENSP00000322872
ENSP00000000233	ENSP00000256707
ENSP00000000233	ENSP00000362121
ENSP00000000233	ENSP00000409637
ENSP00000000233	ENSP00000430276
ENSP00000000233	ENSP00000265970
ENSP00000000233	ENSP00000308024
ENSP00000000233	ENSP00000295628
ENSP00000000233	ENSP00000445677
ENSP00000000233	ENSP00000270722
ENSP00000000233	ENSP00000250916
ENSP00000000233	ENSP00000337473
ENSP00000000233	ENSP00000361185
ENSP00000000233	ENSP00000254654
ENSP00000000233	ENSP00000000412
ENSP00000000233	ENSP00000379712
ENSP00000000233	ENSP00000442518
ENSP00000000233	ENSP00000246529
ENSP00000000233	ENSP00000261951
ENSP00000000233	ENSP00000378792
ENSP00000000233	ENSP00000387282
ENSP00000000233	ENSP00000333037
ENSP00000000233	ENSP00000372437
ENSP00000000233	ENSP00000358309
ENSP00000000233	ENSP00000242776
ENSP00000000233	ENSP00000379880
ENSP00000000233	ENSP00000361892
ENSP00000000233	ENSP00000434442
ENSP00000000233	ENSP00000347210
ENSP00000000233	ENSP00000432016
ENSP00000000233	ENSP00000211998
ENSP00000000233	ENSP00000362751
ENSP00000000233	ENSP00000262545
ENSP00000000233	ENSP00000282356
ENSP00000000233	ENSP00000327427
ENSP00000000233	ENSP00000303208
ENSP00000000233	ENSP00000348786
ENSP00000000233	ENSP00000387233
ENSP00000000233	ENSP00000368831
ENSP00000000233	ENSP00000360129
ENSP00000000233	ENSP00000301042
ENSP00000000233	ENSP00000287538
ENSP00000000233	ENSP00000361900
ENSP00000000233	ENSP00000339047
ENSP00000000233	ENSP00000196482
ENSP00000000233	ENSP00000417517
ENSP00000000233	ENSP00000302456
ENSP00000000233	ENSP00000399441
ENSP00000000233	ENSP00000302647
ENSP00000000233	ENSP00000410111
ENSP00000000233	ENSP00000350576
ENSP00000000233	ENSP00000327143
ENSP00000000233	ENSP00000363556
ENSP00000000233	ENSP00000264601
ENSP00000000233	ENSP00000301037
ENSP00000000233	ENSP00000398481
ENSP00000000233	ENSP00000223167
ENSP00000000233	ENSP00000251809
ENSP00000000233	ENSP00000357475
ENSP00000000233	ENSP00000339179
ENSP00000000233	ENSP00000353796
ENSP00000000233	ENSP00000419923
ENSP00000000233	ENSP00000389128
ENSP00000000233	ENSP00000334300
ENSP00000000233	ENSP00000337724
ENSP00000000233	ENSP00000312734
ENSP00000000233	ENSP00000364405
ENSP00000000233	ENSP00000338807
ENSP00000000233	ENSP00000363089
ENSP00000000233	ENSP00000360869
ENSP00000000233	ENSP00000316845
ENSP00000000233	ENSP00000328118
ENSP00000000233	ENSP00000207437
ENSP00000000233	ENSP00000254235
ENSP00000000233	ENSP00000400836
ENSP00000000233	ENSP00000253055
ENSP00000000233	ENSP00000380308
ENSP00000000233	ENSP00000360069
ENSP00000000233	ENSP00000260766
ENSP00000000233	ENSP00000261769
ENSP00000000233	ENSP00000351042
ENSP00000000233	ENSP00000405926
ENSP00000000233	ENSP00000262457
ENSP00000000233	ENSP00000305648
ENSP00000000233	ENSP00000390111
ENSP00000000233	ENSP00000350052
ENSP00000000233	ENSP00000276052
ENSP00000000233	ENSP00000294635
ENSP00000000233	ENSP00000269834
ENSP00000000233	ENSP00000313490
ENSP00000000233	ENSP00000459566
ENSP00000000233	ENSP00000345767
ENSP00000000233	ENSP00000393453
ENSP00000000233	ENSP00000304923
ENSP00000000233	ENSP00000311521
ENSP00000000233	ENSP00000320797
ENSP00000000233	ENSP00000462054
ENSP00000000233	ENSP00000365443
ENSP00000000233	ENSP00000377170
ENSP00000000233	ENSP00000321674
ENSP00000000233	ENSP00000294016
ENSP00000000233	ENSP00000270001
ENSP00000000233	ENSP00000382987
ENSP00000000233	ENSP00000304669
ENSP00000000233	ENSP00000413660
ENSP00000000233	ENSP00000360876
ENSP00000000233	ENSP00000329127
ENSP00000000233	ENSP00000357615
ENSP00000000233	ENSP00000326581
ENSP00000000233	ENSP00000336740
ENSP00000000233	ENSP00000393539
ENSP00000000233	ENSP00000468267
ENSP00000000233	ENSP00000260197
ENSP00000000233	ENSP00000311183
ENSP00000000233	ENSP00000337797
ENSP00000000233	ENSP00000361475
ENSP00000000233	ENSP00000411084
ENSP00000000233	ENSP00000346729
ENSP00000000233	ENSP00000302222
ENSP00000000233	ENSP00000356540
ENSP00000000233	ENSP00000309330
ENSP00000000233	ENSP00000262873
ENSP00000000233	ENSP00000301264
ENSP00000000233	ENSP00000363308
ENSP00000000233	ENSP00000378201
ENSP00000000233	ENSP00000292530
ENSP00000000233	ENSP00000326817
ENSP00000000233	ENSP00000291574
ENSP00000000233	ENSP00000361298
ENSP00000000233	ENSP00000371587
ENSP00000000233	ENSP00000269243
ENSP00000000233	ENSP00000417470
ENSP00000000233	ENSP00000314067
ENSP00000000233	ENSP00000433427
ENSP00000000233	ENSP00000267339
ENSP00000000233	ENSP00000339030
ENSP00000000233	ENSP00000292928
ENSP00000000233	ENSP00000351280
ENSP00000000233	ENSP00000304283
ENSP00000000233	ENSP00000380066
ENSP00000000233	ENSP00000313158
ENSP00000000233	ENSP00000292841
ENSP00000000233	ENSP00000366098
ENSP00000000233	ENSP00000223023
ENSP00000000233	ENSP00000257570
ENSP00000000233	ENSP00000347755
ENSP00000000233	ENSP00000353444
ENSP00000000233	ENSP00000370330
ENSP00000000233	ENSP00000230419
ENSP00000000233	ENSP00000301310
ENSP00000000233	ENSP00000256196
ENSP00000000233	ENSP00000217073
ENSP00000000233	ENSP00000391311
ENSP00000000233	ENSP00000386331
ENSP00000000233	ENSP00000283558
ENSP00000000233	ENSP00000453019
ENSP00000000233	ENSP00000298386
ENSP00000000233	ENSP00000238789
ENSP00000000233	ENSP00000379451
ENSP00000000233	ENSP00000345629
ENSP00000000233	ENSP00000357048
ENSP00000000233	ENSP00000225724
ENSP00000000233	ENSP00000274711
ENSP00000000233	ENSP00000471905
ENSP00000000233	ENSP00000403932
ENSP00000000233	ENSP00000366565
ENSP00000000233	ENSP00000264010
ENSP00000000233	ENSP00000358921
ENSP00000000233	ENSP00000334563
ENSP00000000233	ENSP00000342510
ENSP00000000233	ENSP00000366488
ENSP00000000233	ENSP00000302812
ENSP00000000233	ENSP00000053469
ENSP00000000233	ENSP00000264399
ENSP00000000233	ENSP00000378699
ENSP00000000233	ENSP00000217958
ENSP00000000233	ENSP00000392513
ENSP00000000233	ENSP00000178640
ENSP00000000233	ENSP00000327336
ENSP00000000233	ENSP00000261368
ENSP00000000233	ENSP00000356155
ENSP00000000233	ENSP00000348602
ENSP00000000233	ENSP00000236671
ENSP00000000233	ENSP00000228928
ENSP00000000233	ENSP00000338769
ENSP00000000233	ENSP00000289153
ENSP00000000233	ENSP00000260605
ENSP00000000233	ENSP00000286827
ENSP00000000233	ENSP00000333363
ENSP00000000233	ENSP00000315988
ENSP00000000233	ENSP00000310749
ENSP00000000233	ENSP00000471714
ENSP00000000233	ENSP00000363799
ENSP00000000233	ENSP00000325074
ENSP00000000233	ENSP00000285311
ENSP00000000233	ENSP00000381781
ENSP00000000233	ENSP00000381840
ENSP00000000233	ENSP00000310189
ENSP00000000233	ENSP00000380109
ENSP00000000233	ENSP00000309548
ENSP00000000233	ENSP00000252840
ENSP00000000233	ENSP00000352836
ENSP00000000233	ENSP00000265382
ENSP00000000233	ENSP00000333980
ENSP00000000233	ENSP00000317473
ENSP00000000233	ENSP00000457715
ENSP00000000233	ENSP00000311319
ENSP00000000233	ENSP00000354686
ENSP00000000233	ENSP00000242804
ENSP00000000233	ENSP00000274026
ENSP00000000233	ENSP00000228307
ENSP00000000233	ENSP00000365906
ENSP00000000233	ENSP00000350708
ENSP00000000233	ENSP00000306682
ENSP00000000233	ENSP00000310472
ENSP00000000233	ENSP00000368884
ENSP00000000233	ENSP00000381030
ENSP00000000233	ENSP00000254584
ENSP00000000233	ENSP00000221566
ENSP00000000233	ENSP00000360597
ENSP00000000233	ENSP00000276123
ENSP00000000233	ENSP00000354560
ENSP00000000233	ENSP00000325506
ENSP00000000233	ENSP00000363634
ENSP00000000233	ENSP00000312442
ENSP00000000233	ENSP00000291182
ENSP00000000233	ENSP00000345024
ENSP00000000233	ENSP00000354916
ENSP00000000233	ENSP00000374359
ENSP00000000233	ENSP00000394248
ENSP00000000233	ENSP00000222390
ENSP00000000233	ENSP00000420418
ENSP00000000233	ENSP00000310033
ENSP00000000233	ENSP00000298119
ENSP00000000233	ENSP00000456213
ENSP00000000233	ENSP00000381003
ENSP00000000233	ENSP00000408792
ENSP00000000233	ENSP00000340328
ENSP00000000233	ENSP00000252172
ENSP00000000233	ENSP00000384869
ENSP00000000233	ENSP00000378503
ENSP00000000233	ENSP00000315664
ENSP00000000233	ENSP00000466051
ENSP00000000233	ENSP00000337555
ENSP00000000233	ENSP00000355026
ENSP00000000233	ENSP00000312789
ENSP00000000233	ENSP00000263635
ENSP00000000233	ENSP00000274496
ENSP00000000233	ENSP00000413411
ENSP00000000233	ENSP00000375656
ENSP00000000233	ENSP00000368761
ENSP00000000233	ENSP00000368976
ENSP00000000233	ENSP00000345479
ENSP00000000233	ENSP00000221543
ENSP00000000233	ENSP00000256460
ENSP00000000233	ENSP00000249923
ENSP00000000233	ENSP00000226193
ENSP00000000233	ENSP00000379364
ENSP00000000233	ENSP00000379689
ENSP00000000233	ENSP00000300146
ENSP00000000233	ENSP00000299237
ENSP00000000233	ENSP00000340608
ENSP00000000233	ENSP00000373684
ENSP00000000233	ENSP00000240139
ENSP00000000233	ENSP00000346255
ENSP00000000233	ENSP00000386443
ENSP00000000233	ENSP00000254286
ENSP00000000233	ENSP00000295256
ENSP00000000233	ENSP00000334188
ENSP00000000233	ENSP00000331065
ENSP00000000233	ENSP00000268035
ENSP00000000233	ENSP00000266505
ENSP00000000233	ENSP00000221665
ENSP00000000233	ENSP00000282282
ENSP00000000233	ENSP00000227378
ENSP00000000233	ENSP00000332118
ENSP00000000233	ENSP00000332111
ENSP00000000233	ENSP00000357177
ENSP00000000233	ENSP00000313731
ENSP00000000233	ENSP00000305494
ENSP00000000233	ENSP00000265741
ENSP00000000233	ENSP00000264028
ENSP00000000233	ENSP00000363763
ENSP00000000233	ENSP00000334853
ENSP00000000233	ENSP00000357591
ENSP00000000233	ENSP00000262812
ENSP00000000233	ENSP00000263934
ENSP00000000233	ENSP00000359891
ENSP00000000233	ENSP00000360141
ENSP00000000233	ENSP00000467018
ENSP00000000233	ENSP00000248211
ENSP00000000233	ENSP00000265074
ENSP00000000233	ENSP00000360998
ENSP00000000233	ENSP00000295156
ENSP00000000233	ENSP00000299421
ENSP00000000233	ENSP00000380413
ENSP00000000233	ENSP00000458075
ENSP00000000233	ENSP00000368818
ENSP00000000233	ENSP00000362608
ENSP00000000233	ENSP00000362639
ENSP00000000233	ENSP00000366853
ENSP00000000233	ENSP00000296518
ENSP00000000233	ENSP00000249363
ENSP00000000233	ENSP00000292432
ENSP00000000233	ENSP00000328327
ENSP00000000233	ENSP00000386971
ENSP00000000233	ENSP00000365962
ENSP00000000233	ENSP00000278319
ENSP00000000233	ENSP00000347464
ENSP00000000233	ENSP00000329380
ENSP00000000233	ENSP00000333657
ENSP00000000233	ENSP00000376946
ENSP00000000233	ENSP00000332887
ENSP00000000233	ENSP00000282397
ENSP00000000233	ENSP00000417303
ENSP00000000233	ENSP00000406367
ENSP00000000233	ENSP00000254950
ENSP00000000233	ENSP00000360672
ENSP00000000233	ENSP00000228437
ENSP00000000233	ENSP00000035383
ENSP00000000233	ENSP00000315870
ENSP00000000233	ENSP00000290101
ENSP00000000233	ENSP00000360560
ENSP00000000233	ENSP00000373853
ENSP00000000233	ENSP00000382423
ENSP00000000233	ENSP00000363571
ENSP00000000233	ENSP00000358674
ENSP00000000233	ENSP00000269051
ENSP00000000233	ENSP00000332756
ENSP00000000233	ENSP00000337451
ENSP00000000233	ENSP00000341524
ENSP00000000233	ENSP00000234310
ENSP00000000233	ENSP00000340683
ENSP00000000233	ENSP00000296525
ENSP00000000233	ENSP00000392262
ENSP00000000233	ENSP00000219150
ENSP00000000233	ENSP00000314615
ENSP00000000233	ENSP00000431202
ENSP00000000233	ENSP00000289788
ENSP00000000233	ENSP00000211936
ENSP00000000233	ENSP00000265224
ENSP00000000233	ENSP00000421652
ENSP00000000233	ENSP00000268125
ENSP00000000233	ENSP00000248975
ENSP00000000233	ENSP00000363524
ENSP00000000233	ENSP00000299687
ENSP00000000233	ENSP00000350418
ENSP00000000233	ENSP00000357564
ENSP00000000233	ENSP00000349503
ENSP00000000233	ENSP00000367498
ENSP00000000233	ENSP00000265846
ENSP00000000233	ENSP00000359370
ENSP00000000233	ENSP00000231668
ENSP00000000233	ENSP00000382177
ENSP00000000233	ENSP00000347134
ENSP00000000233	ENSP00000339823
ENSP00000000233	ENSP00000230461
ENSP00000000233	ENSP00000265148
ENSP00000000233	ENSP00000260967
ENSP00000000233	ENSP00000314901
ENSP00000000233	ENSP00000367197
ENSP00000000233	ENSP00000261172
ENSP00000000233	ENSP00000290943
ENSP00000000233	ENSP00000379464
ENSP00000000233	ENSP00000377867
ENSP00000000233	ENSP00000333725
ENSP00000000233	ENSP00000281701
ENSP00000000233	ENSP00000293373
ENSP00000000233	ENSP00000380334
ENSP00000000233	ENSP00000349796
ENSP00000000233	ENSP00000257974
ENSP00000000233	ENSP00000217133
ENSP00000000233	ENSP00000301071
ENSP00000000233	ENSP00000300289
ENSP00000000233	ENSP00000386461
ENSP00000000233	ENSP00000324173
ENSP00000000233	ENSP00000339484
ENSP00000000233	ENSP00000275162
ENSP00000000233	ENSP00000421258
ENSP00000000233	ENSP00000419397
ENSP00000000233	ENSP00000378323
ENSP00000000233	ENSP00000383392
ENSP00000000233	ENSP00000226004
ENSP00000000233	ENSP00000447300
ENSP00000000233	ENSP00000321388
ENSP00000000233	ENSP00000373600
ENSP00000000233	ENSP00000237500
ENSP00000000233	ENSP00000261233
ENSP00000000233	ENSP00000271715
ENSP00000000233	ENSP00000326200
ENSP00000000233	ENSP00000285039
ENSP00000000233	ENSP00000262894
ENSP00000000233	ENSP00000263967
ENSP00000000233	ENSP00000338562
ENSP00000000233	ENSP00000318115
ENSP00000000233	ENSP00000418532
ENSP00000000233	ENSP00000373399
ENSP00000000233	ENSP00000431198
ENSP00000000233	ENSP00000356530
ENSP00000000233	ENSP00000297837
ENSP00000000233	ENSP00000323377
ENSP00000000233	ENSP00000348828
ENSP00000000233	ENSP00000256797
ENSP00000000233	ENSP00000355187
ENSP00000000233	ENSP00000359300
ENSP00000000233	ENSP00000339016
ENSP00000000233	ENSP00000160373
ENSP00000000233	ENSP00000225567
ENSP00000000233	ENSP00000410545
ENSP00000000233	ENSP00000262623
ENSP00000000233	ENSP00000451131
ENSP00000000233	ENSP00000262958
ENSP00000000233	ENSP00000300161
ENSP00000000233	ENSP00000409936
ENSP00000000233	ENSP00000471000
ENSP00000000233	ENSP00000464265
ENSP00000000233	ENSP00000318898
ENSP00000000233	ENSP00000397552
ENSP00000000233	ENSP00000247584
ENSP00000000233	ENSP00000259089
ENSP00000000233	ENSP00000471607
ENSP00000000233	ENSP00000345985
ENSP00000000233	ENSP00000384496
ENSP00000000233	ENSP00000377461
ENSP00000000233	ENSP00000269878
ENSP00000000233	ENSP00000311005
ENSP00000000233	ENSP00000301475
ENSP00000000233	ENSP00000361057
ENSP00000000233	ENSP00000282908
ENSP00000000233	ENSP00000339521
ENSP00000000233	ENSP00000333947
ENSP00000000233	ENSP00000274289
ENSP00000000233	ENSP00000360777
ENSP00000000233	ENSP00000371376
ENSP00000000233	ENSP00000265686
ENSP00000000233	ENSP00000318197
ENSP00000000233	ENSP00000347930
ENSP00000000233	ENSP00000260402
ENSP00000000233	ENSP00000473166
ENSP00000000233	ENSP00000262726
ENSP00000000233	ENSP00000361636
ENSP00000000233	ENSP00000348578
ENSP00000000233	ENSP00000312988
ENSP00000000233	ENSP00000450040
ENSP00000000233	ENSP00000347244
ENSP00000000233	ENSP00000344871
ENSP00000000233	ENSP00000263381
ENSP00000000233	ENSP00000254166
ENSP00000000233	ENSP00000381304
ENSP00000000233	ENSP00000262848
ENSP00000000233	ENSP00000302310
ENSP00000000233	ENSP00000312837
ENSP00000000233	ENSP00000336927
ENSP00000000233	ENSP00000249842
ENSP00000000233	ENSP00000367355
ENSP00000000233	ENSP00000356505
ENSP00000000233	ENSP00000262519
ENSP00000000233	ENSP00000328551
ENSP00000000233	ENSP00000285667
ENSP00000000233	ENSP00000366249
ENSP00000000233	ENSP00000331927
ENSP00000000233	ENSP00000260116
ENSP00000000233	ENSP00000258098
ENSP00000000233	ENSP00000362758
ENSP00000000233	ENSP00000468367
ENSP00000000233	ENSP00000367658
ENSP00000000233	ENSP00000414887
ENSP00000000233	ENSP00000329264
ENSP00000000233	ENSP00000400113
ENSP00000000233	ENSP00000263881
ENSP00000000233	ENSP00000263212
ENSP00000000233	ENSP00000364687
ENSP00000000233	ENSP00000351482
ENSP00000000233	ENSP00000345392
ENSP00000000233	ENSP00000222286
ENSP00000000233	ENSP00000406955
ENSP00000000233	ENSP00000211287
ENSP00000000233	ENSP00000395323
ENSP00000000233	ENSP00000350348
ENSP00000000233	ENSP00000363344
ENSP00000000233	ENSP00000269973
ENSP00000000233	ENSP00000353408
ENSP00000000233	ENSP00000288976
ENSP00000000233	ENSP00000304102
ENSP00000000233	ENSP00000354432
ENSP00000000233	ENSP00000401445
ENSP00000000233	ENSP00000287152
ENSP00000000233	ENSP00000379704
ENSP00000000233	ENSP00000387875
ENSP00000000233	ENSP00000276211
ENSP00000000233	ENSP00000218032
ENSP00000000233	ENSP00000368516
ENSP00000000233	ENSP00000222402
ENSP00000000233	ENSP00000377566
ENSP00000000233	ENSP00000314196
ENSP00000000233	ENSP00000383023
ENSP00000000233	ENSP00000359364
ENSP00000000233	ENSP00000345014
ENSP00000000233	ENSP00000267116
ENSP00000000233	ENSP00000275364
ENSP00000000233	ENSP00000265431
ENSP00000000233	ENSP00000355645
ENSP00000000233	ENSP00000384774
ENSP00000000233	ENSP00000264710
ENSP00000000233	ENSP00000339585
ENSP00000000233	ENSP00000388421
ENSP00000000233	ENSP00000369689
ENSP00000000233	ENSP00000368169
ENSP00000000233	ENSP00000388169
ENSP00000000233	ENSP00000301073
ENSP00000000233	ENSP00000375593
ENSP00000000233	ENSP00000250971
ENSP00000000233	ENSP00000311679
ENSP00000000233	ENSP00000305647
ENSP00000000233	ENSP00000229264
ENSP00000000233	ENSP00000312143
ENSP00000000233	ENSP00000371398
ENSP00000000233	ENSP00000405699
ENSP00000000233	ENSP00000253339
ENSP00000000233	ENSP00000346810
ENSP00000000233	ENSP00000317955
ENSP00000000233	ENSP00000302961
ENSP00000000233	ENSP00000384164
ENSP00000000233	ENSP00000253159
ENSP00000000233	ENSP00000344055
ENSP00000000233	ENSP00000332772
ENSP00000000233	ENSP00000347792
ENSP00000000233	ENSP00000244040
ENSP00000000233	ENSP00000368698
ENSP00000000233	ENSP00000277225
ENSP00000000233	ENSP00000222330
ENSP00000000233	ENSP00000354586
ENSP00000000233	ENSP00000255129
ENSP00000000233	ENSP00000329365
ENSP00000000233	ENSP00000452296
ENSP00000000233	ENSP00000341944
ENSP00000000233	ENSP00000359990
ENSP00000000233	ENSP00000166345
ENSP00000000233	ENSP00000338774
ENSP00000000233	ENSP00000297183
ENSP00000000233	ENSP00000410403
ENSP00000000233	ENSP00000252799
ENSP00000000233	ENSP00000276616
ENSP00000000233	ENSP00000392718
ENSP00000000233	ENSP00000321049
ENSP00000000233	ENSP00000266214
ENSP00000000233	ENSP00000349437
ENSP00000000233	ENSP00000216274
ENSP00000000233	ENSP00000461785
ENSP00000000233	ENSP00000364895
ENSP00000000233	ENSP00000449629
ENSP00000000233	ENSP00000299667
ENSP00000000233	ENSP00000369855
ENSP00000000233	ENSP00000393912
ENSP00000000233	ENSP00000328625
ENSP00000000233	ENSP00000322170
ENSP00000000233	ENSP00000360195
ENSP00000000233	ENSP00000377504
ENSP00000000233	ENSP00000347451
ENSP00000000233	ENSP00000220931
ENSP00000000233	ENSP00000377771
ENSP00000000233	ENSP00000404074
ENSP00000000233	ENSP00000336719
ENSP00000000233	ENSP00000360727
ENSP00000000233	ENSP00000276594
ENSP00000000233	ENSP00000363207
ENSP00000000233	ENSP00000422591
ENSP00000000233	ENSP00000324549
ENSP00000000233	ENSP00000410198
ENSP00000000233	ENSP00000345689
ENSP00000000233	ENSP00000238497
ENSP00000000233	ENSP00000216797
ENSP00000000233	ENSP00000379503
ENSP00000000233	ENSP00000309689
ENSP00000000233	ENSP00000310491
ENSP00000000233	ENSP00000455659
ENSP00000000233	ENSP00000255746
ENSP00000000233	ENSP00000357516
ENSP00000000233	ENSP00000361423
ENSP00000000233	ENSP00000351391
ENSP00000000233	ENSP00000356130
ENSP00000000233	ENSP00000269025
ENSP00000000233	ENSP00000338185
ENSP00000000233	ENSP00000361790
ENSP00000000233	ENSP00000346768
ENSP00000000233	ENSP00000466298
ENSP00000000233	ENSP00000364742
ENSP00000000233	ENSP00000292579
ENSP00000000233	ENSP00000461413
ENSP00000000233	ENSP00000351049
ENSP00000000233	ENSP00000344741
ENSP00000000233	ENSP00000340210
ENSP00000000233	ENSP00000354694
ENSP00000000233	ENSP00000378288
ENSP00000000233	ENSP00000263826
ENSP00000000233	ENSP00000254835
ENSP00000000233	ENSP00000364430
ENSP00000000233	ENSP00000374447
ENSP00000000233	ENSP00000367300
ENSP00000000233	ENSP00000322545
ENSP00000000233	ENSP00000390783
ENSP00000000233	ENSP00000344242
ENSP00000000233	ENSP00000341071
ENSP00000000233	ENSP00000254321
ENSP00000000233	ENSP00000293414
ENSP00000000233	ENSP00000334375
ENSP00000000233	ENSP00000410890
ENSP00000000233	ENSP00000263125
ENSP00000000233	ENSP00000344470
ENSP00000000233	ENSP00000286355
ENSP00000000233	ENSP00000273286
ENSP00000000233	ENSP00000252071
ENSP00000000233	ENSP00000332861
ENSP00000000233	ENSP00000339314
ENSP00000000233	ENSP00000324056
ENSP00000000233	ENSP00000320130
ENSP00000000233	ENSP00000305255
ENSP00000000233	ENSP00000331327
ENSP00000000233	ENSP00000215659
ENSP00000000233	ENSP00000298159
ENSP00000000233	ENSP00000312634
ENSP00000000233	ENSP00000398798
ENSP00000000233	ENSP00000293970
ENSP00000000233	ENSP00000239730
ENSP00000000233	ENSP00000362656
ENSP00000000233	ENSP00000376684
ENSP00000000233	ENSP00000354878
ENSP00000000233	ENSP00000325038
ENSP00000000233	ENSP00000362527
ENSP00000000233	ENSP00000350297
ENSP00000000233	ENSP00000367991
ENSP00000000233	ENSP00000296795
ENSP00000000233	ENSP00000270142
ENSP00000000233	ENSP00000019317
ENSP00000000233	ENSP00000284770
ENSP00000000233	ENSP00000470691
ENSP00000000233	ENSP00000326630
ENSP00000000233	ENSP00000354414
ENSP00000000233	ENSP00000420132
ENSP00000000233	ENSP00000268182
ENSP00000000233	ENSP00000253792
ENSP00000000233	ENSP00000304586
ENSP00000000233	ENSP00000454833
ENSP00000000233	ENSP00000304769
ENSP00000000233	ENSP00000268231
ENSP00000000233	ENSP00000259808
ENSP00000000233	ENSP00000349887
ENSP00000000233	ENSP00000418259
ENSP00000000233	ENSP00000216181
ENSP00000000233	ENSP00000309606
ENSP00000000233	ENSP00000359928
ENSP00000000233	ENSP00000345175
ENSP00000000233	ENSP00000298048
ENSP00000000233	ENSP00000335029
ENSP00000000233	ENSP00000304985
ENSP00000000233	ENSP00000342974
ENSP00000000233	ENSP00000382957
ENSP00000000233	ENSP00000307774
ENSP00000000233	ENSP00000261211
ENSP00000000233	ENSP00000374323
ENSP00000000233	ENSP00000316203
ENSP00000000233	ENSP00000350491
ENSP00000000233	ENSP00000312535
ENSP00000000233	ENSP00000354453
ENSP00000000233	ENSP00000273353
ENSP00000000233	ENSP00000265174
ENSP00000000233	ENSP00000262544
ENSP00000000233	ENSP00000424595
ENSP00000000233	ENSP00000333802
ENSP00000000233	ENSP00000369375
ENSP00000000233	ENSP00000314556
ENSP00000000233	ENSP00000396755
ENSP00000000233	ENSP00000304308
ENSP00000000233	ENSP00000311449
ENSP00000000233	ENSP00000342002
ENSP00000000233	ENSP00000321976
ENSP00000000233	ENSP00000281741
ENSP00000000233	ENSP00000223364
ENSP00000000233	ENSP00000321731
ENSP00000000233	ENSP00000335437
ENSP00000000233	ENSP00000322957
ENSP00000000233	ENSP00000301215
ENSP00000000233	ENSP00000294288
ENSP00000000233	ENSP00000354219
ENSP00000000233	ENSP00000471625
ENSP00000000233	ENSP00000386393
ENSP00000000233	ENSP00000355195
ENSP00000000233	ENSP00000416706
ENSP00000000233	ENSP00000391676
ENSP00000000233	ENSP00000262948
ENSP00000000233	ENSP00000422344
ENSP00000000233	ENSP00000265840
ENSP00000000233	ENSP00000354168
ENSP00000000233	ENSP00000275015
ENSP00000000233	ENSP00000217130
ENSP00000000233	ENSP00000315713
ENSP00000000233	ENSP00000307298
ENSP00000000233	ENSP00000254854
ENSP00000000233	ENSP00000358695
ENSP00000000233	ENSP00000344129
ENSP00000000233	ENSP00000307023
ENSP00000000233	ENSP00000234396
ENSP00000000233	ENSP00000255381
ENSP00000000233	ENSP00000320401
ENSP00000000233	ENSP00000256658
ENSP00000000233	ENSP00000320935
ENSP00000000233	ENSP00000329539
ENSP00000000233	ENSP00000347338
ENSP00000000233	ENSP00000256935
ENSP00000000233	ENSP00000408910
ENSP00000000233	ENSP00000292176
ENSP00000000233	ENSP00000273261
ENSP00000000233	ENSP00000301096
ENSP00000000233	ENSP00000361562
ENSP00000000233	ENSP00000276440
ENSP00000000233	ENSP00000260404
ENSP00000000233	ENSP00000012134
ENSP00000000233	ENSP00000326249
ENSP00000000233	ENSP00000319716
ENSP00000000233	ENSP00000392095
ENSP00000000233	ENSP00000312126
ENSP00000000233	ENSP00000232974
ENSP00000000233	ENSP00000363019
ENSP00000000233	ENSP00000385834
ENSP00000000233	ENSP00000384675
ENSP00000000233	ENSP00000229812
ENSP00000000233	ENSP00000368464
ENSP00000000233	ENSP00000222125
ENSP00000000233	ENSP00000262525
ENSP00000000233	ENSP00000381504
ENSP00000000233	ENSP00000349494
ENSP00000000233	ENSP00000331540
ENSP00000000233	ENSP00000341236
ENSP00000000233	ENSP00000469337
ENSP00000000233	ENSP00000263071
ENSP00000000233	ENSP00000367869
ENSP00000000233	ENSP00000409107
ENSP00000000233	ENSP00000366697
ENSP00000000233	ENSP00000430333
ENSP00000000233	ENSP00000355237
ENSP00000000233	ENSP00000378958
ENSP00000000233	ENSP00000346643
ENSP00000000233	ENSP00000381565
ENSP00000000233	ENSP00000314837
ENSP00000000233	ENSP00000386959
ENSP00000000233	ENSP00000344308
ENSP00000000233	ENSP00000380256
ENSP00000000233	ENSP00000320627
ENSP00000000233	ENSP00000267996
ENSP00000000233	ENSP00000310301
ENSP00000000233	ENSP00000381717
ENSP00000000233	ENSP00000364555
ENSP00000000233	ENSP00000378418
ENSP00000000233	ENSP00000417573
ENSP00000000233	ENSP00000248139
ENSP00000000233	ENSP00000272298
ENSP00000000233	ENSP00000340879
ENSP00000000233	ENSP00000251566
ENSP00000000233	ENSP00000340799
ENSP00000000233	ENSP00000360154
ENSP00000000233	ENSP00000462799
ENSP00000000233	ENSP00000315505
ENSP00000000233	ENSP00000013125
ENSP00000000233	ENSP00000307858
ENSP00000000233	ENSP00000431265
ENSP00000000233	ENSP00000345436
ENSP00000000233	ENSP00000263056
ENSP00000000233	ENSP00000295702
ENSP00000000233	ENSP00000323945
ENSP00000000233	ENSP00000407130
ENSP00000000233	ENSP00000336799
ENSP00000000233	ENSP00000319053
ENSP00000000233	ENSP00000264712
ENSP00000000233	ENSP00000320679
ENSP00000000233	ENSP00000266712
ENSP00000000233	ENSP00000355396
ENSP00000000233	ENSP00000282292
ENSP00000000233	ENSP00000347032
ENSP00000000233	ENSP00000418447
ENSP00000000233	ENSP00000380444
ENSP00000000233	ENSP00000419195
ENSP00000000233	ENSP00000364645
ENSP00000000233	ENSP00000324064
ENSP00000000233	ENSP00000307280
ENSP00000000233	ENSP00000324856
ENSP00000000233	ENSP00000349781
ENSP00000000233	ENSP00000373627
ENSP00000000233	ENSP00000312277
ENSP00000000233	ENSP00000308759
ENSP00000000233	ENSP00000294753
ENSP00000000233	ENSP00000341658
ENSP00000000233	ENSP00000363064
ENSP00000000233	ENSP00000351883
ENSP00000000233	ENSP00000361512
ENSP00000000233	ENSP00000376384
ENSP00000000233	ENSP00000075503
ENSP00000000233	ENSP00000324740
ENSP00000000233	ENSP00000349161
ENSP00000000233	ENSP00000259708
ENSP00000000233	ENSP00000283268
ENSP00000000233	ENSP00000324127
ENSP00000000233	ENSP00000300954
ENSP00000000233	ENSP00000460823
ENSP00000000233	ENSP00000410466
ENSP00000000233	ENSP00000362386
ENSP00000000233	ENSP00000344635
ENSP00000000233	ENSP00000333018
ENSP00000000233	ENSP00000349689
ENSP00000000233	ENSP00000215941
ENSP00000000233	ENSP00000222008
ENSP00000000233	ENSP00000345193
ENSP00000000233	ENSP00000450895
ENSP00000000233	ENSP00000468862
ENSP00000000233	ENSP00000363257
ENSP00000000233	ENSP00000369434
ENSP00000000233	ENSP00000439182
ENSP00000000233	ENSP00000309845
ENSP00000000233	ENSP00000216160
ENSP00000000233	ENSP00000358983
ENSP00000000233	ENSP00000396747
ENSP00000000233	ENSP00000268919
ENSP00000000233	ENSP00000350386
ENSP00000000233	ENSP00000306864
ENSP00000000233	ENSP00000363115
ENSP00000000233	ENSP00000225235
ENSP00000000233	ENSP00000319192
ENSP00000000233	ENSP00000337825
ENSP00000000233	ENSP00000219409
ENSP00000000233	ENSP00000467396
ENSP00000000233	ENSP00000320821
ENSP00000000233	ENSP00000349259
ENSP00000000233	ENSP00000155926
ENSP00000000233	ENSP00000367747
ENSP00000000233	ENSP00000347041
ENSP00000000233	ENSP00000298552
ENSP00000000233	ENSP00000339764
ENSP00000000233	ENSP00000378356
ENSP00000000233	ENSP00000348099
ENSP00000000233	ENSP00000339952
ENSP00000000233	ENSP00000323183
ENSP00000000233	ENSP00000163416
ENSP00000000233	ENSP00000392760
ENSP00000000233	ENSP00000351682
ENSP00000000233	ENSP00000262305
ENSP00000000233	ENSP00000310593
ENSP00000000233	ENSP00000445688
ENSP00000000233	ENSP00000379363
ENSP00000000233	ENSP00000264748
ENSP00000000233	ENSP00000263095
ENSP00000000233	ENSP00000292807
ENSP00000000233	ENSP00000258301
ENSP00000000233	ENSP00000258418
ENSP00000000233	ENSP00000379702
ENSP00000000233	ENSP00000427015
ENSP00000000233	ENSP00000409514
ENSP00000000233	ENSP00000354451
ENSP00000000233	ENSP00000380351
ENSP00000000233	ENSP00000248668
ENSP00000000233	ENSP00000308430
ENSP00000000233	ENSP00000260762
ENSP00000000233	ENSP00000264705
ENSP00000000233	ENSP00000262039
ENSP00000000233	ENSP00000261647
ENSP00000000233	ENSP00000361554
ENSP00000000233	ENSP00000363168
ENSP00000000233	ENSP00000287169
ENSP00000000233	ENSP00000391950
ENSP00000000233	ENSP00000385571
ENSP00000000233	ENSP00000291823
ENSP00000000233	ENSP00000258960
ENSP00000000233	ENSP00000363232
ENSP00000000233	ENSP00000396402
ENSP00000000233	ENSP00000292408
ENSP00000000233	ENSP00000384610
ENSP00000000233	ENSP00000262752
ENSP00000000233	ENSP00000377873
ENSP00000000233	ENSP00000409195
ENSP00000000233	ENSP00000288177
ENSP00000000233	ENSP00000390761
ENSP00000000233	ENSP00000369081
ENSP00000000233	ENSP00000361577
ENSP00000000233	ENSP00000337081
ENSP00000000233	ENSP00000472802
ENSP00000000233	ENSP00000222812
ENSP00000000233	ENSP00000316021
ENSP00000000233	ENSP00000364298
ENSP00000000233	ENSP00000283033
ENSP00000000233	ENSP00000265070
ENSP00000000233	ENSP00000299824
ENSP00000000233	ENSP00000362621
ENSP00000000233	ENSP00000365253
ENSP00000000233	ENSP00000242480
ENSP00000000233	ENSP00000465578
ENSP00000000233	ENSP00000362127
ENSP00000000233	ENSP00000295598
ENSP00000000233	ENSP00000454770
ENSP00000000233	ENSP00000382544
ENSP00000000233	ENSP00000216034
ENSP00000000233	ENSP00000341681
ENSP00000000233	ENSP00000365692
ENSP00000000233	ENSP00000313443
ENSP00000000233	ENSP00000272223
ENSP00000000233	ENSP00000262085
ENSP00000000233	ENSP00000359910
ENSP00000000233	ENSP00000295897
ENSP00000000233	ENSP00000409318
ENSP00000000233	ENSP00000352282
ENSP00000000233	ENSP00000286364
ENSP00000000233	ENSP00000223369
ENSP00000000233	ENSP00000387462
ENSP00000000233	ENSP00000369777
ENSP00000000233	ENSP00000296091
ENSP00000000233	ENSP00000338934
ENSP00000000233	ENSP00000340299
ENSP00000000233	ENSP00000304643
ENSP00000000233	ENSP00000356191
ENSP00000000233	ENSP00000339001
ENSP00000000233	ENSP00000365576
ENSP00000000233	ENSP00000300087
ENSP00000000233	ENSP00000315659
ENSP00000000233	ENSP00000384179
ENSP00000000233	ENSP00000264714
ENSP00000000233	ENSP00000263433
ENSP00000000233	ENSP00000307275
ENSP00000000233	ENSP00000357292
ENSP00000000233	ENSP00000285735
ENSP00000000233	ENSP00000369395
ENSP00000000233	ENSP00000430344
ENSP00000000233	ENSP00000252603
ENSP00000000233	ENSP00000262646
ENSP00000000233	ENSP00000259400
ENSP00000000233	ENSP00000470087
ENSP00000000233	ENSP00000416097
ENSP00000000233	ENSP00000330289
ENSP00000000233	ENSP00000346142
ENSP00000000233	ENSP00000440403
ENSP00000000233	ENSP00000408695
ENSP00000000233	ENSP00000347038
ENSP00000000233	ENSP00000325091
ENSP00000000233	ENSP00000321348
ENSP00000000233	ENSP00000335612
ENSP00000000233	ENSP00000216373
ENSP00000000233	ENSP00000437073
ENSP00000000233	ENSP00000311962
ENSP00000000233	ENSP00000375598
ENSP00000000233	ENSP00000364898
ENSP00000000233	ENSP00000361748
ENSP00000000233	ENSP00000381992
ENSP00000000233	ENSP00000344562
ENSP00000000233	ENSP00000349465
ENSP00000000233	ENSP00000216840
ENSP00000000233	ENSP00000352438
ENSP00000000233	ENSP00000229319
ENSP00000000233	ENSP00000441995
ENSP00000000233	ENSP00000320347
ENSP00000000233	ENSP00000332454
ENSP00000000233	ENSP00000458238
ENSP00000000233	ENSP00000343746
ENSP00000000233	ENSP00000352668
ENSP00000000233	ENSP00000340514
ENSP00000000233	ENSP00000266269
ENSP00000000233	ENSP00000261842
ENSP00000000233	ENSP00000300504
ENSP00000000233	ENSP00000230122
ENSP00000000233	ENSP00000281589
ENSP00000000233	ENSP00000263955
ENSP00000000233	ENSP00000331602
ENSP00000000233	ENSP00000292357
ENSP00000000233	ENSP00000246229
ENSP00000000233	ENSP00000279068
ENSP00000000233	ENSP00000397178
ENSP00000000233	ENSP00000054666
ENSP00000000233	ENSP00000384716
ENSP00000000233	ENSP00000274008
ENSP00000000233	ENSP00000473043
ENSP00000000233	ENSP00000007969
ENSP00000000233	ENSP00000282308
ENSP00000000233	ENSP00000253856
ENSP00000000233	ENSP00000254695
ENSP00000000233	ENSP00000389841
ENSP00000000233	ENSP00000431872
ENSP00000000233	ENSP00000268057
ENSP00000000233	ENSP00000353072
ENSP00000000233	ENSP00000228682
ENSP00000000233	ENSP00000264065
ENSP00000000233	ENSP00000277554
ENSP00000000233	ENSP00000323148
ENSP00000000233	ENSP00000362508
ENSP00000000233	ENSP00000251630
ENSP00000000233	ENSP00000366036
ENSP00000000233	ENSP00000423134
ENSP00000000233	ENSP00000262225
ENSP00000000233	ENSP00000260010
ENSP00000000233	ENSP00000365630
ENSP00000000233	ENSP00000291592
ENSP00000000233	ENSP00000325663
ENSP00000000233	ENSP00000250495
ENSP00000000233	ENSP00000358217
ENSP00000000233	ENSP00000304697
ENSP00000000233	ENSP00000359483
ENSP00000000233	ENSP00000286548
ENSP00000000233	ENSP00000273375
ENSP00000000233	ENSP00000262861
ENSP00000000233	ENSP00000337475
ENSP00000000233	ENSP00000376293
ENSP00000000233	ENSP00000322899
ENSP00000000233	ENSP00000381293
ENSP00000000233	ENSP00000295408
ENSP00000000233	ENSP00000321195
ENSP00000000233	ENSP00000253083
ENSP00000000233	ENSP00000332433
ENSP00000000233	ENSP00000298910
ENSP00000000233	ENSP00000309653
ENSP00000000233	ENSP00000468720
ENSP00000000233	ENSP00000264255
ENSP00000000233	ENSP00000261263
ENSP00000000233	ENSP00000390651
ENSP00000000233	ENSP00000383178
ENSP00000000233	ENSP00000309163
ENSP00000000233	ENSP00000226574
ENSP00000000233	ENSP00000215057
ENSP00000000233	ENSP00000257627
ENSP00000000233	ENSP00000358590
ENSP00000000233	ENSP00000350409
ENSP00000000233	ENSP00000343443
ENSP00000000233	ENSP00000344233
ENSP00000000233	ENSP00000374372
ENSP00000000233	ENSP00000351686
ENSP00000000233	ENSP00000270112
ENSP00000000233	ENSP00000279036
ENSP00000000233	ENSP00000306010
ENSP00000000233	ENSP00000312001
ENSP00000000233	ENSP00000333547
ENSP00000000233	ENSP00000378332
ENSP00000000233	ENSP00000358596
ENSP00000000233	ENSP00000342295
ENSP00000000233	ENSP00000337363
ENSP00000000233	ENSP00000326342
ENSP00000000233	ENSP00000377910
ENSP00000000233	ENSP00000366452
ENSP00000000233	ENSP00000444747
ENSP00000000233	ENSP00000219548
ENSP00000000233	ENSP00000329793
ENSP00000000233	ENSP00000312122
ENSP00000000233	ENSP00000301727
ENSP00000000233	ENSP00000400997
ENSP00000000233	ENSP00000262719
ENSP00000000233	ENSP00000347730
ENSP00000000233	ENSP00000303248
ENSP00000000233	ENSP00000395650
ENSP00000000233	ENSP00000401947
ENSP00000000233	ENSP00000320096
ENSP00000000233	ENSP00000306496
ENSP00000000233	ENSP00000365730
ENSP00000000233	ENSP00000283122
ENSP00000000233	ENSP00000348965
ENSP00000000233	ENSP00000232607
ENSP00000000233	ENSP00000373254
ENSP00000000233	ENSP00000264454
ENSP00000000233	ENSP00000264424
ENSP00000000233	ENSP00000359392
ENSP00000000233	ENSP00000343924
ENSP00000000233	ENSP00000321746
ENSP00000000233	ENSP00000447987
ENSP00000000233	ENSP00000355583
ENSP00000000233	ENSP00000405289
ENSP00000000233	ENSP00000261991
ENSP00000000233	ENSP00000247226
ENSP00000000233	ENSP00000324527
ENSP00000000233	ENSP00000308772
ENSP00000000233	ENSP00000258969
ENSP00000000233	ENSP00000251337
ENSP00000000233	ENSP00000379891
ENSP00000000233	ENSP00000328494
ENSP00000000233	ENSP00000382982
ENSP00000000233	ENSP00000316333
ENSP00000000233	ENSP00000281419
ENSP00000000233	ENSP00000321963
ENSP00000000233	ENSP00000248929
ENSP00000000233	ENSP00000326699
ENSP00000000233	ENSP00000365931
ENSP00000000233	ENSP00000455300
ENSP00000000233	ENSP00000302251
ENSP00000000233	ENSP00000260061
ENSP00000000233	ENSP00000306756
ENSP00000000233	ENSP00000262551
ENSP00000000233	ENSP00000380315
ENSP00000000233	ENSP00000346401
ENSP00000000233	ENSP00000220849
ENSP00000000233	ENSP00000471593
ENSP00000000233	ENSP00000402935
ENSP00000000233	ENSP00000334276
ENSP00000000233	ENSP00000370034
ENSP00000000233	ENSP00000362014
ENSP00000000233	ENSP00000389381
ENSP00000000233	ENSP00000324450
ENSP00000000233	ENSP00000291572
ENSP00000000233	ENSP00000313572
ENSP00000000233	ENSP00000271657
ENSP00000000233	ENSP00000261401
ENSP00000000233	ENSP00000364188
ENSP00000000233	ENSP00000305465
ENSP00000000233	ENSP00000385099
ENSP00000000233	ENSP00000316674
ENSP00000000233	ENSP00000366894
ENSP00000000233	ENSP00000264808
ENSP00000000233	ENSP00000337320
ENSP00000000233	ENSP00000264674
ENSP00000000233	ENSP00000358997
ENSP00000000233	ENSP00000297323
ENSP00000000233	ENSP00000300935
ENSP00000000233	ENSP00000230361
ENSP00000000233	ENSP00000257017
ENSP00000000233	ENSP00000388996
ENSP00000000233	ENSP00000333836
ENSP00000000233	ENSP00000361275
ENSP00000000233	ENSP00000251047
ENSP00000000233	ENSP00000350785
ENSP00000000233	ENSP00000219476
ENSP00000000233	ENSP00000239223
ENSP00000000233	ENSP00000358413
ENSP00000000233	ENSP00000256001
ENSP00000000233	ENSP00000428878
ENSP00000000233	ENSP00000339918
ENSP00000000233	ENSP00000360183
ENSP00000000233	ENSP00000299882
ENSP00000000233	ENSP00000272427
ENSP00000000233	ENSP00000411132
ENSP00000000233	ENSP00000239940
ENSP00000000233	ENSP00000363092
ENSP00000000233	ENSP00000263969
ENSP00000000233	ENSP00000362551
ENSP00000000233	ENSP00000356375
ENSP00000000233	ENSP00000219345
ENSP00000000233	ENSP00000382511
ENSP00000000233	ENSP00000303696
ENSP00000000233	ENSP00000248996
ENSP00000000233	ENSP00000472894
ENSP00000000233	ENSP00000409612
ENSP00000000233	ENSP00000224784
ENSP00000000233	ENSP00000386918
ENSP00000000233	ENSP00000270861
ENSP00000000233	ENSP00000304360
ENSP00000000233	ENSP00000388241
ENSP00000000233	ENSP00000302621
ENSP00000000233	ENSP00000449241
ENSP00000000233	ENSP00000280704
ENSP00000000233	ENSP00000441410
ENSP00000000233	ENSP00000314458
ENSP00000000233	ENSP00000409952
ENSP00000000233	ENSP00000311816
ENSP00000000233	ENSP00000427900
ENSP00000000233	ENSP00000332750
ENSP00000000233	ENSP00000391641
ENSP00000000233	ENSP00000337261
ENSP00000000233	ENSP00000360985
ENSP00000000233	ENSP00000246841
ENSP00000000233	ENSP00000348611
ENSP00000000233	ENSP00000440586
ENSP00000000233	ENSP00000325817
ENSP00000000233	ENSP00000347045
ENSP00000000233	ENSP00000319829
ENSP00000000233	ENSP00000302397
ENSP00000000233	ENSP00000219406
ENSP00000000233	ENSP00000341165
ENSP00000000233	ENSP00000419782
ENSP00000000233	ENSP00000322265
ENSP00000000233	ENSP00000348778
ENSP00000000233	ENSP00000354040
ENSP00000000233	ENSP00000320076
ENSP00000000233	ENSP00000356918
ENSP00000000233	ENSP00000450730
ENSP00000000233	ENSP00000196489
ENSP00000000233	ENSP00000269122
ENSP00000000233	ENSP00000304226
ENSP00000000233	ENSP00000381167
ENSP00000000233	ENSP00000340749
ENSP00000000233	ENSP00000283195
ENSP00000000233	ENSP00000386398
ENSP00000000233	ENSP00000261170
ENSP00000000233	ENSP00000385545
ENSP00000000233	ENSP00000415774
ENSP00000000233	ENSP00000301072
ENSP00000000233	ENSP00000270202
ENSP00000000233	ENSP00000225688
ENSP00000000233	ENSP00000369531
ENSP00000000233	ENSP00000251849
ENSP00000000233	ENSP00000222345
ENSP00000000233	ENSP00000364864
ENSP00000000233	ENSP00000338967
ENSP00000000233	ENSP00000266970
ENSP00000000233	ENSP00000340841
ENSP00000000233	ENSP00000247271
ENSP00000000233	ENSP00000323670
ENSP00000000233	ENSP00000290378
ENSP00000000233	ENSP00000240499
ENSP00000000233	ENSP00000349560
ENSP00000000233	ENSP00000223428
ENSP00000000233	ENSP00000171887
ENSP00000000233	ENSP00000309629
ENSP00000000233	ENSP00000420727
ENSP00000000233	ENSP00000299575
ENSP00000000233	ENSP00000472867
ENSP00000000233	ENSP00000461460
ENSP00000000233	ENSP00000056217
ENSP00000000233	ENSP00000338864
ENSP00000000233	ENSP00000346691
ENSP00000000233	ENSP00000311405
ENSP00000000233	ENSP00000368135
ENSP00000000233	ENSP00000363747
ENSP00000000233	ENSP00000219255
ENSP00000000233	ENSP00000338217
ENSP00000000233	ENSP00000222584
ENSP00000000233	ENSP00000242577
ENSP00000000233	ENSP00000263980
ENSP00000000233	ENSP00000361857
ENSP00000000233	ENSP00000462337
ENSP00000000233	ENSP00000358335
ENSP00000000233	ENSP00000349877
ENSP00000000233	ENSP00000245304
ENSP00000000233	ENSP00000246069
ENSP00000000233	ENSP00000217233
ENSP00000000233	ENSP00000380310
ENSP00000000233	ENSP00000298307
ENSP00000000233	ENSP00000312999
ENSP00000000233	ENSP00000234038
ENSP00000000233	ENSP00000344162
ENSP00000000233	ENSP00000364361
ENSP00000000233	ENSP00000326572
ENSP00000000233	ENSP00000379054
ENSP00000000233	ENSP00000248633
ENSP00000000233	ENSP00000445626
ENSP00000000233	ENSP00000372210
ENSP00000000233	ENSP00000467024
ENSP00000000233	ENSP00000427123
ENSP00000000233	ENSP00000417378
ENSP00000000233	ENSP00000290573
ENSP00000000233	ENSP00000309794
ENSP00000000233	ENSP00000360120
ENSP00000000233	ENSP00000355317
ENSP00000000233	ENSP00000292539
ENSP00000000233	ENSP00000269844
ENSP00000000233	ENSP00000454748
ENSP00000000233	ENSP00000337056
ENSP00000000233	ENSP00000340132
ENSP00000000233	ENSP00000263388
ENSP00000000233	ENSP00000399970
ENSP00000000233	ENSP00000379709
ENSP00000000233	ENSP00000382379
ENSP00000000233	ENSP00000345339
ENSP00000000233	ENSP00000305071
ENSP00000000233	ENSP00000374152
ENSP00000000233	ENSP00000435412
ENSP00000000233	ENSP00000164227
ENSP00000000233	ENSP00000354376
ENSP00000000233	ENSP00000359380
ENSP00000000233	ENSP00000309591
ENSP00000000233	ENSP00000328694
ENSP00000000233	ENSP00000370395
ENSP00000000233	ENSP00000386532
ENSP00000000233	ENSP00000304845
ENSP00000000233	ENSP00000292327
ENSP00000000233	ENSP00000458124
ENSP00000000233	ENSP00000388631
ENSP00000000233	ENSP00000263116
ENSP00000000233	ENSP00000465960
ENSP00000000233	ENSP00000313021
ENSP00000000233	ENSP00000347507
ENSP00000000233	ENSP00000301399
ENSP00000000233	ENSP00000243914
ENSP00000000233	ENSP00000267807
ENSP00000000233	ENSP00000347648
ENSP00000000233	ENSP00000380840
ENSP00000000233	ENSP00000297814
ENSP00000000233	ENSP00000269829
ENSP00000000233	ENSP00000387347
ENSP00000000233	ENSP00000251413
ENSP00000000233	ENSP00000457704
ENSP00000000233	ENSP00000245796
ENSP00000000233	ENSP00000295208
ENSP00000000233	ENSP00000282412
ENSP00000000233	ENSP00000309503
ENSP00000000233	ENSP00000353157
ENSP00000000233	ENSP00000352121
ENSP00000000233	ENSP00000310226
ENSP00000000233	ENSP00000247461
ENSP00000000233	ENSP00000397050
ENSP00000000233	ENSP00000294964
ENSP00000000233	ENSP00000297044
ENSP00000000233	ENSP00000267328
ENSP00000000233	ENSP00000360689
ENSP00000000233	ENSP00000357669
ENSP00000000233	ENSP00000459775
ENSP00000000233	ENSP00000311596
ENSP00000000233	ENSP00000368020
ENSP00000000233	ENSP00000304811
ENSP00000000233	ENSP00000221114
ENSP00000000233	ENSP00000364694
ENSP00000000233	ENSP00000321679
ENSP00000000233	ENSP00000349415
ENSP00000000233	ENSP00000370532
ENSP00000000233	ENSP00000230036
ENSP00000000233	ENSP00000361021
ENSP00000000233	ENSP00000342793
ENSP00000000233	ENSP00000370912
ENSP00000000233	ENSP00000363804
ENSP00000000233	ENSP00000311648
ENSP00000000233	ENSP00000252463
ENSP00000000233	ENSP00000354681
ENSP00000000233	ENSP00000443140
ENSP00000000233	ENSP00000433457
ENSP00000000233	ENSP00000416662
ENSP00000000233	ENSP00000419153
ENSP00000000233	ENSP00000380237
ENSP00000000233	ENSP00000262383
ENSP00000000233	ENSP00000466248
ENSP00000000233	ENSP00000294066
ENSP00000000233	ENSP00000380523
ENSP00000000233	ENSP00000349595
ENSP00000000233	ENSP00000341151
ENSP00000000233	ENSP00000354592
ENSP00000000233	ENSP00000373713
ENSP00000000233	ENSP00000374185
ENSP00000000233	ENSP00000338127
ENSP00000000233	ENSP00000391137
ENSP00000000233	ENSP00000309429
ENSP00000000233	ENSP00000009105
ENSP00000000233	ENSP00000300093
ENSP00000000233	ENSP00000419081
ENSP00000000233	ENSP00000313752
ENSP00000000233	ENSP00000334100
ENSP00000000233	ENSP00000221315
ENSP00000000233	ENSP00000266719
ENSP00000000233	ENSP00000340989
ENSP00000000233	ENSP00000394380
ENSP00000000233	ENSP00000256496
ENSP00000000233	ENSP00000361731
ENSP00000000233	ENSP00000352444
ENSP00000000233	ENSP00000294179
ENSP00000000233	ENSP00000393379
ENSP00000000233	ENSP00000321848
ENSP00000000233	ENSP00000307508
ENSP00000000233	ENSP00000340274
ENSP00000000233	ENSP00000332674
ENSP00000000233	ENSP00000215832
ENSP00000000233	ENSP00000377280
ENSP00000000233	ENSP00000245787
ENSP00000000233	ENSP00000292616
ENSP00000000233	ENSP00000229239
ENSP00000000233	ENSP00000379258
ENSP00000000233	ENSP00000265944
ENSP00000000233	ENSP00000333298
ENSP00000000233	ENSP00000216554
ENSP00000000233	ENSP00000463741
ENSP00000000233	ENSP00000372035
ENSP00000000233	ENSP00000276925
ENSP00000000233	ENSP00000317469
ENSP00000000233	ENSP00000354794
ENSP00000000233	ENSP00000218548
ENSP00000000233	ENSP00000257290
ENSP00000000233	ENSP00000351856
ENSP00000000233	ENSP00000261891
ENSP00000000233	ENSP00000299927
ENSP00000000233	ENSP00000341289
ENSP00000000233	ENSP00000262429
ENSP00000000233	ENSP00000288135
ENSP00000000233	ENSP00000270747
ENSP00000000233	ENSP00000385939
ENSP00000000233	ENSP00000343463
ENSP00000000233	ENSP00000406157
ENSP00000000233	ENSP00000252979
ENSP00000000233	ENSP00000300870
ENSP00000000233	ENSP00000340609
ENSP00000000233	ENSP00000311505
ENSP00000000233	ENSP00000404676
ENSP00000000233	ENSP00000375820
ENSP00000000233	ENSP00000417183
ENSP00000000233	ENSP00000314214
ENSP00000000233	ENSP00000293218
ENSP00000000233	ENSP00000247986
ENSP00000000233	ENSP00000243643
ENSP00000000233	ENSP00000324960
ENSP00000000233	ENSP00000359552
ENSP00000000233	ENSP00000469018
ENSP00000000233	ENSP00000277458
ENSP00000000233	ENSP00000386213
ENSP00000000233	ENSP00000274376
ENSP00000000233	ENSP00000362446
ENSP00000000233	ENSP00000300574
ENSP00000000233	ENSP00000268099
ENSP00000000233	ENSP00000404127
ENSP00000000233	ENSP00000240100
ENSP00000000233	ENSP00000382610
ENSP00000000233	ENSP00000389934
ENSP00000000233	ENSP00000219091
ENSP00000000233	ENSP00000355924
ENSP00000000233	ENSP00000326240
ENSP00000000233	ENSP00000464872
ENSP00000000233	ENSP00000364023
ENSP00000000233	ENSP00000308925
ENSP00000000233	ENSP00000219069
ENSP00000000233	ENSP00000261537
ENSP00000000233	ENSP00000402698
ENSP00000000233	ENSP00000317790
ENSP00000000233	ENSP00000262215
ENSP00000000233	ENSP00000261669
ENSP00000000233	ENSP00000263923
ENSP00000000233	ENSP00000354927
ENSP00000000233	ENSP00000243298
ENSP00000000233	ENSP00000354398
ENSP00000000233	ENSP00000262662
ENSP00000000233	ENSP00000333896
ENSP00000000233	ENSP00000236192
ENSP00000000233	ENSP00000367631
ENSP00000000233	ENSP00000257934
ENSP00000000233	ENSP00000264607
ENSP00000000233	ENSP00000243347
ENSP00000000233	ENSP00000273854
ENSP00000000233	ENSP00000375416
ENSP00000000233	ENSP00000455911
ENSP00000000233	ENSP00000279387
ENSP00000000233	ENSP00000319286
ENSP00000000233	ENSP00000275493
ENSP00000000233	ENSP00000377148
ENSP00000000233	ENSP00000351908
ENSP00000000233	ENSP00000329141
ENSP00000000233	ENSP00000327315
ENSP00000000233	ENSP00000282286
ENSP00000000233	ENSP00000303915
ENSP00000000233	ENSP00000292562
ENSP00000000233	ENSP00000269321
ENSP00000000233	ENSP00000380942
ENSP00000000233	ENSP00000347055
ENSP00000000233	ENSP00000323313
ENSP00000000233	ENSP00000259818
ENSP00000000233	ENSP00000357079
ENSP00000000233	ENSP00000365514
ENSP00000000233	ENSP00000415178
ENSP00000000233	ENSP00000377769
ENSP00000000233	ENSP00000217188
ENSP00000000233	ENSP00000362549
ENSP00000000233	ENSP00000349291
ENSP00000000233	ENSP00000461425
ENSP00000000233	ENSP00000398177
ENSP00000000233	ENSP00000399696
ENSP00000000233	ENSP00000355208
ENSP00000000233	ENSP00000261558
ENSP00000000233	ENSP00000010132
ENSP00000000233	ENSP00000284629
ENSP00000000233	ENSP00000330945
ENSP00000000233	ENSP00000402343
ENSP00000000233	ENSP00000394086
ENSP00000000233	ENSP00000379684
ENSP00000000233	ENSP00000343838
ENSP00000000233	ENSP00000296682
ENSP00000000233	ENSP00000447931
ENSP00000000233	ENSP00000450399
ENSP00000000233	ENSP00000339916
ENSP00000000233	ENSP00000333223
ENSP00000000233	ENSP00000331342
ENSP00000000233	ENSP00000269554
ENSP00000000233	ENSP00000343325
ENSP00000000233	ENSP00000253401
ENSP00000000233	ENSP00000418897
ENSP00000000233	ENSP00000363054
ENSP00000000233	ENSP00000341625
ENSP00000000233	ENSP00000216185
ENSP00000000233	ENSP00000326042
ENSP00000000233	ENSP00000341045
ENSP00000000233	ENSP00000325546
ENSP00000000233	ENSP00000279230
ENSP00000000233	ENSP00000431605
ENSP00000000233	ENSP00000406318
ENSP00000000233	ENSP00000312185
ENSP00000000233	ENSP00000309597
ENSP00000000233	ENSP00000296509
ENSP00000000233	ENSP00000260600
ENSP00000000233	ENSP00000310551
ENSP00000000233	ENSP00000343741
ENSP00000000233	ENSP00000291041
ENSP00000000233	ENSP00000248901
ENSP00000000233	ENSP00000265563
ENSP00000000233	ENSP00000349960
ENSP00000000233	ENSP00000318697
ENSP00000000233	ENSP00000353874
ENSP00000000233	ENSP00000338887
ENSP00000000233	ENSP00000342952
ENSP00000000233	ENSP00000308137
ENSP00000000233	ENSP00000302486
ENSP00000000233	ENSP00000286719
ENSP00000000233	ENSP00000407436
ENSP00000000233	ENSP00000334685
ENSP00000000233	ENSP00000246533
ENSP00000000233	ENSP00000299608
ENSP00000000233	ENSP00000361373
ENSP00000000233	ENSP00000414982
ENSP00000000233	ENSP00000258930
ENSP00000000233	ENSP00000264316
ENSP00000000233	ENSP00000343144
ENSP00000000233	ENSP00000301093
ENSP00000000233	ENSP00000278314
ENSP00000000233	ENSP00000264903
ENSP00000000233	ENSP00000318222
ENSP00000000233	ENSP00000251170
ENSP00000000233	ENSP00000356231
ENSP00000000233	ENSP00000344544
ENSP00000000233	ENSP00000376010
ENSP00000000233	ENSP00000376135
ENSP00000000233	ENSP00000337852
ENSP00000000233	ENSP00000329468
ENSP00000000233	ENSP00000378313
ENSP00000000233	ENSP00000351530
ENSP00000000233	ENSP00000349098
ENSP00000000233	ENSP00000262455
ENSP00000000233	ENSP00000298316
ENSP00000000233	ENSP00000295951
ENSP00000000233	ENSP00000344668
ENSP00000000233	ENSP00000358571
ENSP00000000233	ENSP00000230449
ENSP00000000233	ENSP00000349145
ENSP00000000233	ENSP00000331614
ENSP00000000233	ENSP00000383382
ENSP00000000233	ENSP00000266497
ENSP00000000233	ENSP00000366899
ENSP00000000233	ENSP00000346160
ENSP00000000233	ENSP00000472277
ENSP00000000233	ENSP00000329471
ENSP00000000233	ENSP00000466387
ENSP00000000233	ENSP00000335333
ENSP00000000233	ENSP00000274710
ENSP00000000233	ENSP00000409652
ENSP00000000233	ENSP00000368124
ENSP00000000233	ENSP00000416683
ENSP00000000233	ENSP00000309714
ENSP00000000233	ENSP00000310878
ENSP00000000233	ENSP00000268655
ENSP00000000233	ENSP00000251507
ENSP00000000233	ENSP00000392024
ENSP00000000233	ENSP00000411145
ENSP00000000233	ENSP00000333917
ENSP00000000233	ENSP00000329990
ENSP00000000233	ENSP00000260731
ENSP00000000233	ENSP00000357651
ENSP00000000233	ENSP00000358622
ENSP00000000233	ENSP00000271732
ENSP00000000233	ENSP00000340171
ENSP00000000233	ENSP00000359719
ENSP00000000233	ENSP00000344791
ENSP00000000233	ENSP00000328245
ENSP00000000233	ENSP00000298229
ENSP00000000233	ENSP00000354871
ENSP00000000233	ENSP00000248600
ENSP00000000233	ENSP00000332595
ENSP00000000233	ENSP00000346348
ENSP00000000233	ENSP00000263805
ENSP00000000233	ENSP00000452762
ENSP00000000233	ENSP00000280333
ENSP00000000233	ENSP00000321132
ENSP00000000233	ENSP00000356920
ENSP00000000233	ENSP00000252455
ENSP00000000233	ENSP00000320893
ENSP00000000233	ENSP00000356674
ENSP00000000233	ENSP00000363275
ENSP00000000233	ENSP00000419542
ENSP00000000233	ENSP00000324441
ENSP00000000233	ENSP00000368699
ENSP00000000233	ENSP00000304292
ENSP00000000233	ENSP00000308176
ENSP00000000233	ENSP00000386357
ENSP00000000233	ENSP00000233616
ENSP00000000233	ENSP00000400717
ENSP00000000233	ENSP00000345797
ENSP00000000233	ENSP00000293471
ENSP00000000233	ENSP00000413964
ENSP00000000233	ENSP00000380824
ENSP00000000233	ENSP00000394932
ENSP00000000233	ENSP00000360165
ENSP00000000233	ENSP00000362609
ENSP00000000233	ENSP00000358765
ENSP00000000233	ENSP00000262259
ENSP00000000233	ENSP00000290949
ENSP00000000233	ENSP00000349325
ENSP00000000233	ENSP00000384330
ENSP00000000233	ENSP00000365773
ENSP00000000233	ENSP00000298630
ENSP00000000233	ENSP00000423665
ENSP00000000233	ENSP00000359000
ENSP00000000233	ENSP00000331577
ENSP00000000233	ENSP00000349588
ENSP00000000233	ENSP00000405987
ENSP00000000233	ENSP00000418719
ENSP00000000233	ENSP00000353483
ENSP00000000233	ENSP00000301318
ENSP00000000233	ENSP00000365012
ENSP00000000233	ENSP00000414906
ENSP00000000233	ENSP00000282572
ENSP00000000233	ENSP00000399664
ENSP00000000233	ENSP00000341344
ENSP00000000233	ENSP00000254193
ENSP00000000233	ENSP00000436318
ENSP00000000233	ENSP00000404179
ENSP00000000233	ENSP00000264893
ENSP00000000233	ENSP00000318373
ENSP00000000233	ENSP00000270014
ENSP00000000233	ENSP00000255194
ENSP00000000233	ENSP00000245541
ENSP00000000233	ENSP00000403397
ENSP00000000233	ENSP00000357219
ENSP00000000233	ENSP00000215812
ENSP00000000233	ENSP00000250173
ENSP00000000233	ENSP00000242104
ENSP00000000233	ENSP00000383020
ENSP00000000233	ENSP00000307078
ENSP00000000233	ENSP00000371067
ENSP00000000233	ENSP00000301995
ENSP00000000233	ENSP00000259632
ENSP00000000233	ENSP00000261047
ENSP00000000233	ENSP00000437878
ENSP00000000233	ENSP00000263025
ENSP00000000233	ENSP00000258739
ENSP00000000233	ENSP00000351539
ENSP00000000233	ENSP00000360874
ENSP00000000233	ENSP00000388001
ENSP00000000233	ENSP00000232564
ENSP00000000233	ENSP00000356076
ENSP00000000233	ENSP00000268989
ENSP00000000233	ENSP00000326514
ENSP00000000233	ENSP00000357060
ENSP00000000233	ENSP00000352233
ENSP00000000233	ENSP00000247930
ENSP00000000233	ENSP00000219782
ENSP00000000233	ENSP00000378690
ENSP00000000233	ENSP00000346022
ENSP00000000233	ENSP00000341848
ENSP00000000233	ENSP00000391249
ENSP00000000233	ENSP00000363621
ENSP00000000233	ENSP00000403302
ENSP00000000233	ENSP00000245663
ENSP00000000233	ENSP00000376910
ENSP00000000233	ENSP00000381097
ENSP00000000233	ENSP00000320885
ENSP00000000233	ENSP00000320413
ENSP00000000233	ENSP00000344758
ENSP00000000233	ENSP00000219478
ENSP00000000233	ENSP00000312141
ENSP00000000233	ENSP00000362485
ENSP00000000233	ENSP00000235329
ENSP00000000233	ENSP00000328939
ENSP00000000233	ENSP00000419057
ENSP00000000233	ENSP00000369270
ENSP00000000233	ENSP00000442046
ENSP00000000233	ENSP00000264818
ENSP00000000233	ENSP00000217939
ENSP00000000233	ENSP00000292450
ENSP00000000233	ENSP00000349722
ENSP00000000233	ENSP00000313582
ENSP00000000233	ENSP00000262366
ENSP00000000233	ENSP00000352738
ENSP00000000233	ENSP00000351015
ENSP00000000233	ENSP00000360762
ENSP00000000233	ENSP00000379888
ENSP00000000233	ENSP00000361158
ENSP00000000233	ENSP00000247207
ENSP00000000233	ENSP00000265717
ENSP00000000233	ENSP00000355927
ENSP00000000233	ENSP00000263245
ENSP00000000233	ENSP00000350941
ENSP00000000233	ENSP00000262032
ENSP00000000233	ENSP00000340004
ENSP00000000233	ENSP00000217652
ENSP00000000233	ENSP00000339299
ENSP00000000233	ENSP00000310219
ENSP00000000233	ENSP00000327538
ENSP00000000233	ENSP00000309570
ENSP00000000233	ENSP00000378338
ENSP00000000233	ENSP00000334105
ENSP00000000233	ENSP00000288235
ENSP00000000233	ENSP00000472160
ENSP00000000233	ENSP00000460441
ENSP00000000233	ENSP00000262209
ENSP00000000233	ENSP00000417291
ENSP00000000233	ENSP00000262269
ENSP00000000233	ENSP00000366542
ENSP00000000233	ENSP00000393312
ENSP00000000233	ENSP00000354718
ENSP00000000233	ENSP00000405218
ENSP00000000233	ENSP00000317272
ENSP00000000233	ENSP00000380087
ENSP00000000233	ENSP00000334952
ENSP00000000233	ENSP00000234313
ENSP00000000233	ENSP00000338770
ENSP00000000233	ENSP00000277541
ENSP00000000233	ENSP00000296144
ENSP00000000233	ENSP00000337008
ENSP00000000233	ENSP00000469872
ENSP00000000233	ENSP00000261722
ENSP00000000233	ENSP00000459216
ENSP00000000233	ENSP00000285208
ENSP00000000233	ENSP00000420040
ENSP00000000233	ENSP00000354558
ENSP00000000233	ENSP00000263373
ENSP00000000233	ENSP00000357883
ENSP00000000233	ENSP00000442308
ENSP00000000233	ENSP00000166244
ENSP00000000233	ENSP00000303889
ENSP00000000233	ENSP00000353864
ENSP00000000233	ENSP00000469582
ENSP00000000233	ENSP00000387307
ENSP00000000233	ENSP00000392410
ENSP00000000233	ENSP00000301480
ENSP00000000233	ENSP00000281821
ENSP00000000233	ENSP00000043402
ENSP00000000233	ENSP00000354206
ENSP00000000233	ENSP00000264335
ENSP00000000233	ENSP00000365757
ENSP00000000233	ENSP00000345809
ENSP00000000233	ENSP00000343204
ENSP00000000233	ENSP00000295225
ENSP00000000233	ENSP00000313420
ENSP00000000233	ENSP00000353073
ENSP00000000233	ENSP00000309812
ENSP00000000233	ENSP00000252211
ENSP00000000233	ENSP00000263864
ENSP00000000233	ENSP00000266058
ENSP00000000233	ENSP00000421280
ENSP00000000233	ENSP00000357484
ENSP00000000233	ENSP00000316329
ENSP00000000233	ENSP00000380999
ENSP00000000233	ENSP00000264649
ENSP00000000233	ENSP00000310521
ENSP00000000233	ENSP00000356990
ENSP00000000233	ENSP00000377934
ENSP00000000233	ENSP00000318687
ENSP00000000233	ENSP00000319096
ENSP00000000233	ENSP00000362556
ENSP00000000233	ENSP00000345333
ENSP00000000233	ENSP00000244576
ENSP00000000233	ENSP00000450832
ENSP00000000233	ENSP00000317614
ENSP00000000233	ENSP00000399547
ENSP00000000233	ENSP00000341528
ENSP00000000233	ENSP00000246792
ENSP00000000233	ENSP00000468354
ENSP00000000233	ENSP00000258787
ENSP00000000233	ENSP00000464976
ENSP00000000233	ENSP00000329647
ENSP00000000233	ENSP00000282296
ENSP00000000233	ENSP00000398003
ENSP00000000233	ENSP00000387683
ENSP00000000233	ENSP00000220429
ENSP00000000233	ENSP00000379368
ENSP00000000233	ENSP00000248437
ENSP00000000233	ENSP00000160382
ENSP00000000233	ENSP00000262238
ENSP00000000233	ENSP00000351209
ENSP00000000233	ENSP00000292614
ENSP00000000233	ENSP00000390500
ENSP00000000233	ENSP00000473243
ENSP00000000233	ENSP00000223366
ENSP00000000233	ENSP00000325748
ENSP00000000233	ENSP00000331626
ENSP00000000233	ENSP00000387888
ENSP00000000233	ENSP00000276066
ENSP00000000233	ENSP00000367157
ENSP00000000233	ENSP00000397163
ENSP00000000233	ENSP00000303174
ENSP00000000233	ENSP00000332995
ENSP00000000233	ENSP00000272227
ENSP00000000233	ENSP00000347802
ENSP00000000233	ENSP00000364802
ENSP00000000233	ENSP00000350295
ENSP00000000233	ENSP00000466519
ENSP00000000233	ENSP00000359802
ENSP00000000233	ENSP00000240343
ENSP00000000233	ENSP00000280551
ENSP00000000233	ENSP00000330838
ENSP00000000233	ENSP00000275699
ENSP00000000233	ENSP00000301332
ENSP00000000233	ENSP00000381599
ENSP00000000233	ENSP00000366527
ENSP00000000233	ENSP00000420127
ENSP00000000233	ENSP00000394869
ENSP00000000233	ENSP00000334394
ENSP00000000233	ENSP00000355090
ENSP00000000233	ENSP00000333595
ENSP00000000233	ENSP00000350195
ENSP00000000233	ENSP00000263270
ENSP00000000233	ENSP00000263238
ENSP00000000233	ENSP00000259324
ENSP00000000233	ENSP00000205890
ENSP00000000233	ENSP00000226207
ENSP00000000233	ENSP00000280772
ENSP00000000233	ENSP00000386502
ENSP00000000233	ENSP00000353518
ENSP00000000233	ENSP00000366902
ENSP00000000233	ENSP00000351777
ENSP00000000233	ENSP00000346599
ENSP00000000233	ENSP00000257904
ENSP00000000233	ENSP00000397693
ENSP00000000233	ENSP00000323275
ENSP00000000233	ENSP00000221722
ENSP00000000233	ENSP00000333873
ENSP00000000233	ENSP00000296326
ENSP00000000233	ENSP00000302770
ENSP00000000233	ENSP00000290246
ENSP00000000233	ENSP00000356247
ENSP00000000233	ENSP00000020673
ENSP00000000233	ENSP00000471613
ENSP00000000233	ENSP00000343244
ENSP00000000233	ENSP00000261303
ENSP00000000233	ENSP00000305355
ENSP00000000233	ENSP00000293441
ENSP00000000233	ENSP00000364163
ENSP00000000233	ENSP00000293805
ENSP00000000233	ENSP00000320188
[truncated: 998,000+ more rows]
