# Supplementary material for: Reconstruction and Functional Annotation of P311 Protein–Protein Interaction Network Reveals Its New Functions
Source: Front Genet. 2019 Feb 19;10:109. doi: 10.3389/fgene.2019.00109 (PMC6390203; doi:10.3389/fgene.2019.00109)
Supplement: Supplementary file 9 [file Data_Sheet_9.ZIP › Supplementary Material 9.xls]

## Sheet: M1
Term ID	Term description	count in gene set	Q
GO:0006506	GPI anchor biosynthetic process	5	0.00166939
GO:0006006	glucose metabolic process	6	0.00168628
GO:0018105	peptidyl-serine phosphorylation	7	0.00159472
GO:0051292	nuclear pore complex assembly	4	0.00134229
GO:0010510	regulation of acetyl-CoA biosynthetic process from pyruvate	4	0.00142789
GO:0006468	protein phosphorylation	8	0.15703
GO:0016226	iron-sulfur cluster assembly	3	0.140899
GO:0035269	protein O-linked mannosylation	3	0.140899
GO:1900034	regulation of cellular response to heat	4	0.207057
GO:0032869	cellular response to insulin stimulus	4	0.199281
GO:0001954	positive regulation of cell-matrix adhesion	3	0.182779
GO:0032148	activation of protein kinase B activity	3	0.225735
GO:0006409	tRNA export from nucleus	3	0.297535
GO:0030030	cell projection organization	3	0.292672
GO:0071364	cellular response to epidermal growth factor stimulus	3	0.292672
GO:0010827	regulation of glucose transport	3	0.292672
GO:0031047	gene silencing by RNA	4	0.327645
GO:0018107	peptidyl-threonine phosphorylation	3	0.326459
GO:0018279	protein N-linked glycosylation via asparagine	3	0.335892
GO:0035268	protein mannosylation	2	0.354987
GO:0010501	RNA secondary structure unwinding	3	0.354341
GO:0007077	mitotic nuclear envelope disassembly	3	0.354341
GO:0048812	neuron projection morphogenesis	3	0.38738
GO:0000320	re-entry into mitotic cell cycle	2	0.391625
GO:0075733	intracellular transport of virus	3	0.392232
GO:0035556	intracellular signal transduction	6	0.411617
GO:0099565	chemical synaptic transmission, postsynaptic	2	0.417365
GO:0019348	dolichol metabolic process	2	0.417365
GO:0043406	positive regulation of MAP kinase activity	3	0.437342
GO:0050790	regulation of catalytic activity	3	0.494559
GO:0006086	acetyl-CoA biosynthetic process from pyruvate	2	0.487805
GO:0046777	protein autophosphorylation	4	0.485633
GO:0000059	protein import into nucleus, docking	2	0.508372
GO:0010907	positive regulation of glucose metabolic process	2	0.537572
GO:0021675	nerve development	2	0.537572
GO:0031295	T cell costimulation	3	0.540347
GO:0008286	insulin receptor signaling pathway	3	0.540347
GO:0006890	retrograde vesicle-mediated transport, Golgi to ER	3	0.561943
GO:2000573	positive regulation of DNA biosynthetic process	2	0.635682
GO:0046628	positive regulation of insulin receptor signaling pathway	2	0.635682
GO:0008283	cell proliferation	5	0.630193
GO:0007229	integrin-mediated signaling pathway	3	0.65505
GO:0006469	negative regulation of protein kinase activity	3	0.65505
GO:0006406	mRNA export from nucleus	3	0.65114
GO:0016254	preassembly of GPI anchor in ER membrane	2	0.645015
GO:0010667	negative regulation of cardiac muscle cell apoptotic process	2	0.645015
GO:0048011	neurotrophin TRK receptor signaling pathway	2	0.658668
GO:0010569	regulation of double-strand break repair via homologous recombination	2	0.658668
GO:0006886	intracellular protein transport	4	0.651866
GO:0031333	negative regulation of protein complex assembly	2	0.661606
GO:0002504	antigen processing and presentation of peptide or polysaccharide antigen via MHC class II	2	0.661606
GO:0051170	nuclear import	2	0.673275
GO:0036120	cellular response to platelet-derived growth factor stimulus	2	0.673275
GO:0019083	viral transcription	3	0.668573
GO:0010765	positive regulation of sodium ion transport	2	0.675214
GO:0030168	platelet activation	3	0.668599
GO:0016925	protein sumoylation	3	0.671548
GO:0034614	cellular response to reactive oxygen species	2	0.668753
GO:0014911	positive regulation of smooth muscle cell migration	2	0.668753
GO:1900182	positive regulation of protein localization to nucleus	2	0.678561
GO:0006090	pyruvate metabolic process	2	0.687681
GO:0010906	regulation of glucose metabolic process	2	0.687681
GO:0043066	negative regulation of apoptotic process	5	0.731985
GO:0046487	glyoxylate metabolic process	2	0.732688
GO:0008284	positive regulation of cell proliferation	5	0.742086
GO:0007616	long-term memory	2	0.744668
GO:0000387	spliceosomal snRNP assembly	2	0.744668
GO:0000060	protein import into nucleus, translocation	2	0.744668
GO:0048477	oogenesis	2	0.744668

## Sheet: M2
Term ID	Term description	count in gene set	Q
GO:0070098	chemokine-mediated signaling pathway	27	1.15562e-28
GO:0030574	collagen catabolic process	24	3.59842e-25
GO:0022617	extracellular matrix disassembly	24	2.43563e-23
GO:0006508	proteolysis	43	1.67142e-20
GO:0006935	chemotaxis	23	4.1765e-17
GO:0002548	monocyte chemotaxis	16	3.10152e-16
GO:0006955	immune response	35	6.6029e-16
GO:0048247	lymphocyte chemotaxis	14	7.32347e-16
GO:0071346	cellular response to interferon-gamma	16	3.44169e-14
GO:0071347	cellular response to interleukin-1	17	4.64073e-14
GO:0010951	negative regulation of endopeptidase activity	20	8.43769e-14
GO:0006954	inflammatory response	31	9.02611e-14
GO:0071356	cellular response to tumor necrosis factor	19	2.26152e-13
GO:0030593	neutrophil chemotaxis	16	2.87437e-13
GO:0070374	positive regulation of ERK1 and ERK2 cascade	22	5.36571e-13
GO:0002576	platelet degranulation	18	9.86655e-13
GO:0050729	positive regulation of inflammatory response	14	4.89941e-10
GO:0007267	cell-cell signaling	22	7.0805e-10
GO:0030198	extracellular matrix organization	19	3.85111e-09
GO:0042730	fibrinolysis	9	6.70838e-09
GO:0044267	cellular protein metabolic process	15	1.74239e-08
GO:0002407	dendritic cell chemotaxis	8	4.95949e-08
GO:0007186	G-protein coupled receptor signaling pathway	36	1.29962e-07
GO:0045861	negative regulation of proteolysis	8	2.60454e-07
GO:0008284	positive regulation of cell proliferation	25	2.80455e-07
GO:0006874	cellular calcium ion homeostasis	12	1.26134e-06
GO:0008285	negative regulation of cell proliferation	22	1.51703e-06
GO:0060326	cell chemotaxis	10	5.69897e-06
GO:0007155	cell adhesion	22	1.6961e-05
GO:0006953	acute-phase response	8	2.27481e-05
GO:0030335	positive regulation of cell migration	14	2.64164e-05
GO:0035987	endodermal cell differentiation	7	3.79251e-05
GO:0007204	positive regulation of cytosolic calcium ion concentration	12	4.27661e-05
GO:0007597	blood coagulation, intrinsic pathway	6	9.18599e-05
GO:0051918	negative regulation of fibrinolysis	5	0.000190995
GO:0051919	positive regulation of fibrinolysis	4	0.000300138
GO:0043547	positive regulation of GTPase activity	22	0.000354998
GO:0016525	negative regulation of angiogenesis	8	0.000449554
GO:0038170	somatostatin signaling pathway	4	0.000686065
GO:0045087	innate immune response	18	0.00111173
GO:0006958	complement activation, classical pathway	9	0.00118888
GO:0038063	collagen-activated tyrosine kinase receptor signaling pathway	4	0.00126194
GO:2000503	positive regulation of natural killer cell chemotaxis	4	0.00213613
GO:0050918	positive chemotaxis	6	0.00225799
GO:0006956	complement activation	8	0.00345569
GO:0007596	blood coagulation	11	0.00342937
GO:0031638	zymogen activation	4	0.00459839
GO:0031639	plasminogen activation	4	0.00459839
GO:0030203	glycosaminoglycan metabolic process	5	0.0129801
GO:0010560	positive regulation of glycoprotein biosynthetic process	3	0.0132162
GO:0009615	response to virus	8	0.0132223
GO:0010952	positive regulation of peptidase activity	4	0.0138398
GO:0060070	canonical Wnt signaling pathway	7	0.0164629
GO:0038165	oncostatin-M-mediated signaling pathway	3	0.0241068
GO:0048661	positive regulation of smooth muscle cell proliferation	6	0.0237569
GO:0090026	positive regulation of monocyte chemotaxis	4	0.0243144
GO:0042157	lipoprotein metabolic process	5	0.0313751
GO:0010757	negative regulation of plasminogen activation	3	0.0368194
GO:0001501	skeletal system development	8	0.040916
GO:0045785	positive regulation of cell adhesion	5	0.0470485
GO:0043434	response to peptide hormone	5	0.0503152
GO:0019731	antibacterial humoral response	5	0.0503152
GO:0001768	establishment of T cell polarity	3	0.0508288
GO:2000107	negative regulation of leukocyte apoptotic process	3	0.0508288
GO:0006898	receptor-mediated endocytosis	9	0.0538802
GO:0007166	cell surface receptor signaling pathway	11	0.0538872
GO:0090023	positive regulation of neutrophil chemotaxis	4	0.0535851
GO:0007187	G-protein coupled receptor signaling pathway, coupled to cyclic nucleotide second messenger	5	0.054639
GO:0002606	positive regulation of dendritic cell antigen processing and presentation	3	0.0647782
GO:0045766	positive regulation of angiogenesis	7	0.066758
GO:0030168	platelet activation	7	0.066758
GO:0043085	positive regulation of catalytic activity	6	0.0699806
GO:0042327	positive regulation of phosphorylation	4	0.0715637
GO:0001958	endochondral ossification	4	0.0787271
GO:0051928	positive regulation of calcium ion transport	4	0.0787271
GO:0030307	positive regulation of cell growth	6	0.078044
GO:0051897	positive regulation of protein kinase B signaling	6	0.078044
GO:0034695	response to prostaglandin E	3	0.078009
GO:0050832	defense response to fungus	4	0.0839349
GO:0032836	glomerular basement membrane development	3	0.0959073
GO:0048245	eosinophil chemotaxis	3	0.0959073
GO:0040037	negative regulation of fibroblast growth factor receptor signaling pathway	3	0.116093
GO:2000406	positive regulation of T cell migration	3	0.116093
GO:0002675	positive regulation of acute inflammatory response	3	0.116093
GO:0010820	positive regulation of T cell chemotaxis	3	0.116093
GO:0045669	positive regulation of osteoblast differentiation	5	0.118022
GO:0001523	retinoid metabolic process	5	0.123136
GO:0001775	cell activation	3	0.134054
GO:0009611	response to wounding	5	0.133635
GO:0014068	positive regulation of phosphatidylinositol 3-kinase signaling	5	0.146146
GO:0006911	phagocytosis, engulfment	4	0.151835
GO:0050921	positive regulation of chemotaxis	3	0.150467
GO:0048246	macrophage chemotaxis	3	0.172204
GO:0043922	negative regulation by host of viral transcription	3	0.172204
GO:0043568	positive regulation of insulin-like growth factor receptor signaling pathway	3	0.172204
GO:0001878	response to yeast	3	0.172204
GO:0043066	negative regulation of apoptotic process	13	0.1904
GO:0016485	protein processing	5	0.190702
GO:0030199	collagen fibril organization	4	0.188724
GO:0071425	hematopoietic stem cell proliferation	3	0.188449
GO:2000147	positive regulation of cell motility	3	0.188449
GO:0030194	positive regulation of blood coagulation	3	0.188449
GO:0031640	killing of cells of other organism	3	0.188449
GO:0010812	negative regulation of cell-substrate adhesion	3	0.188449
GO:0007584	response to nutrient	5	0.200968
GO:0030502	negative regulation of bone mineralization	3	0.208487
GO:0006816	calcium ion transport	5	0.213447
GO:0045740	positive regulation of DNA replication	4	0.214888
GO:0001658	branching involved in ureteric bud morphogenesis	4	0.214888
GO:0007566	embryo implantation	4	0.214888
GO:0007417	central nervous system development	6	0.238105
GO:0042060	wound healing	5	0.241201
GO:0046718	viral entry into host cell	5	0.241201
GO:0001558	regulation of cell growth	5	0.241201
GO:0030193	regulation of blood coagulation	3	0.246206
GO:0010466	negative regulation of peptidase activity	3	0.246206
GO:0043410	positive regulation of MAPK cascade	5	0.245451
GO:0030900	forebrain development	4	0.254005
GO:0071230	cellular response to amino acid stimulus	4	0.264473
GO:0007193	adenylate cyclase-inhibiting G-protein coupled receptor signaling pathway	4	0.264473
GO:0009408	response to heat	4	0.274989
GO:0051603	proteolysis involved in cellular protein catabolic process	4	0.274989
GO:0001525	angiogenesis	8	0.277118
GO:0018149	peptide cross-linking	4	0.296118
GO:0019221	cytokine-mediated signaling pathway	6	0.293964
GO:0072610	interleukin-12 secretion	2	0.292235
GO:0002542	Factor XII activation	2	0.292235
GO:0071385	cellular response to glucocorticoid stimulus	3	0.297306
GO:0034097	response to cytokine	4	0.312282
GO:0030520	intracellular estrogen receptor signaling pathway	3	0.316077
GO:0048146	positive regulation of fibroblast proliferation	4	0.333319
GO:0007268	chemical synaptic transmission	8	0.348133
GO:0007194	negative regulation of adenylate cyclase activity	3	0.35529
GO:0032967	positive regulation of collagen biosynthetic process	3	0.35529
GO:0070371	ERK1 and ERK2 cascade	3	0.375796
GO:0042742	defense response to bacterium	6	0.374159
GO:0051592	response to calcium ion	4	0.3725
GO:2001027	negative regulation of endothelial cell chemotaxis	2	0.376364
GO:0061184	positive regulation of dermatome development	2	0.376364
GO:0002408	myeloid dendritic cell chemotaxis	2	0.376364
GO:0071731	response to nitric oxide	2	0.376364
GO:0010468	regulation of gene expression	5	0.374826
GO:2001235	positive regulation of apoptotic signaling pathway	3	0.385243
GO:0002227	innate immune response in mucosa	3	0.385243
GO:0050871	positive regulation of B cell activation	3	0.404906
GO:0006027	glycosaminoglycan catabolic process	3	0.404906
GO:0006968	cellular defense response	4	0.410828
GO:0060349	bone morphogenesis	3	0.421527
GO:0000187	activation of MAPK activity	5	0.426722
GO:0006910	phagocytosis, recognition	3	0.43774
GO:0032715	negative regulation of interleukin-6 production	3	0.43774
GO:0051384	response to glucocorticoid	4	0.438157
GO:0046330	positive regulation of JNK cascade	4	0.438157
GO:0051450	myoblast proliferation	2	0.441652
GO:0008628	hormone-mediated apoptotic signaling pathway	2	0.441652
GO:0061304	retinal blood vessel morphogenesis	2	0.441652
GO:0033634	positive regulation of cell-cell adhesion mediated by integrin	2	0.441652
GO:0043152	induction of bacterial agglutination	2	0.441652
GO:0038110	interleukin-2-mediated signaling pathway	2	0.441652
GO:0010766	negative regulation of sodium ion transport	2	0.441652
GO:0043154	negative regulation of cysteine-type endopeptidase activity involved in apoptotic process	4	0.482566
GO:0032496	response to lipopolysaccharide	6	0.479918
GO:0043552	positive regulation of phosphatidylinositol 3-kinase activity	3	0.486641
GO:0030901	midbrain development	3	0.486641
GO:0071392	cellular response to estradiol stimulus	3	0.486641
GO:0030855	epithelial cell differentiation	4	0.48653
GO:0007165	signal transduction	22	0.488726
GO:0042177	negative regulation of protein catabolic process	3	0.498451
GO:1900747	negative regulation of vascular endothelial growth factor signaling pathway	2	0.497746
GO:0003417	growth plate cartilage development	2	0.497746
GO:0097029	mature conventional dendritic cell differentiation	2	0.497746
GO:0043491	protein kinase B signaling	3	0.512595
GO:1902042	negative regulation of extrinsic apoptotic signaling pathway via death domain receptors	3	0.512595
GO:0001666	response to hypoxia	6	0.518921
GO:0016477	cell migration	6	0.518921
GO:0007585	respiratory gaseous exchange	3	0.526333
GO:0050900	leukocyte migration	5	0.524391
GO:0006869	lipid transport	4	0.535914
GO:0023052	signaling	2	0.545883
GO:0043615	astrocyte cell migration	2	0.545883
GO:0097094	craniofacial suture morphogenesis	2	0.545883
GO:0030816	positive regulation of cAMP metabolic process	2	0.545883
GO:0001957	intramembranous ossification	2	0.545883
GO:0050714	positive regulation of protein secretion	3	0.55261
GO:0001934	positive regulation of protein phosphorylation	5	0.556613
GO:0050728	negative regulation of inflammatory response	4	0.559212
GO:0007188	adenylate cyclase-modulating G-protein coupled receptor signaling pathway	3	0.562532
GO:2001237	negative regulation of extrinsic apoptotic signaling pathway	3	0.577338
GO:0016032	viral process	8	0.582456
GO:0032717	negative regulation of interleukin-8 production	2	0.583251
GO:0048771	tissue remodeling	2	0.583251
GO:0050805	negative regulation of synaptic transmission	2	0.583251
GO:0014808	release of sequestered calcium ion into cytosol by sarcoplasmic reticulum	2	0.583251
GO:0006887	exocytosis	4	0.58965
GO:0016055	Wnt signaling pathway	6	0.588176
GO:0001895	retina homeostasis	3	0.598025
GO:0008283	cell proliferation	9	0.601234
GO:0009636	response to toxic substance	4	0.600426
GO:0050830	defense response to Gram-positive bacterium	4	0.600426
GO:0032526	response to retinoic acid	3	0.606633
GO:0051209	release of sequestered calcium ion into cytosol	3	0.606633
GO:0030163	protein catabolic process	3	0.606633
GO:0070723	response to cholesterol	2	0.614428
GO:0010818	T cell chemotaxis	2	0.614428
GO:0002438	acute inflammatory response to antigenic stimulus	2	0.614428
GO:0042119	neutrophil activation	2	0.614428
GO:0001913	T cell mediated cytotoxicity	2	0.614428
GO:0060231	mesenchymal to epithelial transition	2	0.614428
GO:0006024	glycosaminoglycan biosynthetic process	3	0.617434

## Sheet: M3
Term ID	Term description	count in gene set	Q
GO:0000082	G1/S transition of mitotic cell cycle	15	2.48213e-18
GO:0006260	DNA replication	15	5.4558e-16
GO:0006270	DNA replication initiation	9	1.86084e-12
GO:0034314	Arp2/3 complex-mediated actin nucleation	6	2.61064e-07
GO:0000722	telomere maintenance via recombination	5	0.000111572
GO:0006268	DNA unwinding involved in DNA replication	4	0.000126414
GO:0006928	movement of cell or subcellular component	6	0.000173164
GO:0015949	nucleobase-containing small molecule interconversion	4	0.00176419
GO:0048013	ephrin receptor signaling pathway	5	0.00328068
GO:0006289	nucleotide-excision repair	4	0.00632958
GO:1901796	regulation of signal transduction by p53 class mediator	5	0.010951
GO:0038096	Fc-gamma receptor signaling pathway involved in phagocytosis	5	0.0109926
GO:1900034	regulation of cellular response to heat	4	0.0285874
GO:0070987	error-free translesion synthesis	3	0.0285886
GO:0042276	error-prone translesion synthesis	3	0.0285886
GO:0006293	nucleotide-excision repair, preincision complex stabilization	3	0.0325917
GO:0000083	regulation of transcription involved in G1/S transition of mitotic cell cycle	3	0.0366127
GO:0006295	nucleotide-excision repair, DNA incision, 3'-to lesion	3	0.0366127
GO:0006297	nucleotide-excision repair, DNA gap filling	3	0.0375118
GO:0006294	nucleotide-excision repair, preincision complex assembly	3	0.051317
GO:0006281	DNA repair	5	0.0653696
GO:0006298	mismatch repair	3	0.0664927
GO:0006284	base-excision repair	3	0.0664927
GO:0019985	translesion synthesis	3	0.0669275
GO:0042769	DNA damage response, detection of DNA damage	3	0.0669275
GO:0006296	nucleotide-excision repair, DNA incision, 5'-to lesion	3	0.0674096
GO:0033683	nucleotide-excision repair, DNA incision	3	0.0679323
GO:0032508	DNA duplex unwinding	3	0.085936
GO:0036297	interstrand cross-link repair	3	0.100923
GO:0009263	deoxyribonucleotide biosynthetic process	2	0.100042
GO:0016032	viral process	5	0.104804
GO:0071466	cellular response to xenobiotic stimulus	2	0.150527
GO:0006269	DNA replication, synthesis of RNA primer	2	0.172232
GO:0000724	double-strand break repair via homologous recombination	3	0.177942
GO:0006283	transcription-coupled nucleotide-excision repair	3	0.177942
GO:0008283	cell proliferation	5	0.174032
GO:0006310	DNA recombination	3	0.204166
GO:0055114	oxidation-reduction process	6	0.203739
GO:0031571	mitotic G1 DNA damage checkpoint	2	0.255932
GO:0006271	DNA strand elongation involved in DNA replication	2	0.32406
GO:2000679	positive regulation of transcription regulatory region DNA binding	2	0.32406
GO:0000122	negative regulation of transcription from RNA polymerase II promoter	6	0.353527
GO:0043507	positive regulation of JUN kinase activity	2	0.535144
GO:0000723	telomere maintenance	2	0.579495

## Sheet: M4
Term ID	Term description	count in gene set	Q
GO:0030168	platelet activation	7	1.5312e-05
GO:0090004	positive regulation of establishment of protein localization to plasma membrane	4	0.00468989
GO:0016337	single organismal cell-cell adhesion	5	0.00416092
GO:0007268	chemical synaptic transmission	6	0.00572494
GO:0050900	leukocyte migration	5	0.0052456
GO:0042110	T cell activation	4	0.00612654
GO:0007173	epidermal growth factor receptor signaling pathway	4	0.008879
GO:0042493	response to drug	6	0.00876469
GO:0031295	T cell costimulation	4	0.0184238
GO:0038096	Fc-gamma receptor signaling pathway involved in phagocytosis	4	0.0672539
GO:0010634	positive regulation of epithelial cell migration	3	0.0718525
GO:0008360	regulation of cell shape	4	0.073955
GO:0050852	T cell receptor signaling pathway	4	0.079817
GO:1902896	terminal web assembly	2	0.198875
GO:0043066	negative regulation of apoptotic process	5	0.21715
GO:0097190	apoptotic signaling pathway	3	0.207761
GO:0048010	vascular endothelial growth factor receptor signaling pathway	3	0.201684
GO:0043622	cortical microtubule organization	2	0.205433
GO:1903753	negative regulation of p38MAPK cascade	2	0.205433
GO:0001951	intestinal D-glucose absorption	2	0.205433
GO:0071681	cellular response to indole-3-methanol	2	0.238394
GO:0051660	establishment of centrosome localization	2	0.238394
GO:0007165	signal transduction	7	0.254022
GO:0032355	response to estradiol	3	0.24964
GO:0030953	astral microtubule organization	2	0.245906
GO:0032025	response to cobalt ion	2	0.245906
GO:0071456	cellular response to hypoxia	3	0.252273
GO:1901222	regulation of NIK/NF-kappaB signaling	2	0.260548
GO:2000394	positive regulation of lamellipodium morphogenesis	2	0.260548
GO:0032532	regulation of microvillus length	2	0.260548
GO:0016032	viral process	4	0.265351
GO:0001764	neuron migration	3	0.263253
GO:0048015	phosphatidylinositol-mediated signaling	3	0.258879
GO:0034629	cellular protein complex localization	2	0.282991
GO:0097120	receptor localization to synapse	2	0.282991
GO:0006461	protein complex assembly	3	0.282105
GO:0070588	calcium ion transmembrane transport	3	0.285645
GO:0046710	GDP metabolic process	2	0.307375
GO:0043524	negative regulation of neuron apoptotic process	3	0.318911
GO:0006828	manganese ion transport	2	0.313661
GO:0007204	positive regulation of cytosolic calcium ion concentration	3	0.310591
GO:0045197	establishment or maintenance of epithelial cell apical/basal polarity	2	0.319183
GO:0031641	regulation of myelination	2	0.319183
GO:0046037	GMP metabolic process	2	0.350344
GO:0042993	positive regulation of transcription factor import into nucleus	2	0.350344
GO:0018108	peptidyl-tyrosine phosphorylation	3	0.355288
GO:0097194	execution phase of apoptosis	2	0.353295
GO:0048011	neurotrophin TRK receptor signaling pathway	2	0.353295
GO:2001234	negative regulation of apoptotic signaling pathway	2	0.353295
GO:0035556	intracellular signal transduction	4	0.354471
GO:0043123	positive regulation of I-kappaB kinase/NF-kappaB signaling	3	0.360327
GO:0001708	cell fate specification	2	0.365232
GO:0036120	cellular response to platelet-derived growth factor stimulus	2	0.365232
GO:0043393	regulation of protein binding	2	0.373958
GO:0071375	cellular response to peptide hormone stimulus	2	0.382167
GO:0006921	cellular component disassembly involved in execution phase of apoptosis	2	0.389903
GO:1900182	positive regulation of protein localization to nucleus	2	0.389903
GO:0045453	bone resorption	2	0.397205
GO:0001701	in utero embryonic development	3	0.401717
GO:0045671	negative regulation of osteoclast differentiation	2	0.410646
GO:0034612	response to tumor necrosis factor	2	0.416844
GO:0014065	phosphatidylinositol 3-kinase signaling	2	0.43481
GO:0007163	establishment or maintenance of cell polarity	2	0.451538
GO:0045893	positive regulation of transcription, DNA-templated	4	0.466727
GO:0046677	response to antibiotic	2	0.471302
GO:0071364	cellular response to epidermal growth factor stimulus	2	0.475271
GO:0040018	positive regulation of multicellular organism growth	2	0.488972
GO:0042130	negative regulation of T cell proliferation	2	0.501838
GO:0034332	adherens junction organization	2	0.501838
GO:0038128	ERBB2 signaling pathway	2	0.504855
GO:0034446	substrate adhesion-dependent cell spreading	2	0.504855
GO:0007631	feeding behavior	2	0.504855
GO:0038083	peptidyl-tyrosine autophosphorylation	2	0.516625
GO:0051209	release of sequestered calcium ion into cytosol	2	0.519204
GO:0001658	branching involved in ureteric bud morphogenesis	2	0.521682
GO:0090002	establishment of protein localization to plasma membrane	2	0.521682
GO:0043525	positive regulation of neuron apoptotic process	2	0.524066
GO:0048538	thymus development	2	0.524066
GO:0061337	cardiac conduction	2	0.534349
GO:0030900	forebrain development	2	0.536396
GO:0000186	activation of MAPKK activity	2	0.536396
GO:0007399	nervous system development	3	0.559831
GO:0042542	response to hydrogen peroxide	2	0.562103
GO:0007269	neurotransmitter secretion	2	0.562103
GO:0043065	positive regulation of apoptotic process	3	0.577307
GO:0007612	learning	2	0.591439
GO:0070373	negative regulation of ERK1 and ERK2 cascade	2	0.592311
GO:0051592	response to calcium ion	2	0.592311
GO:0007338	single fertilization	2	0.593156
GO:0043406	positive regulation of MAP kinase activity	2	0.593156
GO:0071407	cellular response to organic cyclic compound	2	0.593156
GO:0007613	memory	2	0.606014
GO:0072659	protein localization to plasma membrane	2	0.606617
