# Supplementary material for: Reconstruction and Functional Annotation of P311 Protein–Protein Interaction Network Reveals Its New Functions
Source: Front Genet. 2019 Feb 19;10:109. doi: 10.3389/fgene.2019.00109 (PMC6390203; doi:10.3389/fgene.2019.00109)
Supplement: Supplementary file 10 [file Data_Sheet_10.ZIP › Supplementary Material 10.xlsx]

## Sheet: N1
pathway ID	pathway description	count in gene set	Q
GO:0046395	carboxylic acid catabolic process	10	9.76e-08
GO:0072329	monocarboxylic acid catabolic process	8	9.76e-08
GO:0009062	fatty acid catabolic process	7	5.59e-07
GO:0019395	fatty acid oxidation	7	5.59e-07
GO:0006631	fatty acid metabolic process	10	1.67e-06
GO:0006635	fatty acid beta-oxidation	6	2.36e-06
GO:0044242	cellular lipid catabolic process	8	2.4e-06
GO:0001676	long-chain fatty acid metabolic process	7	4.57e-06
GO:0007062	sister chromatid cohesion	5	8.52e-06
GO:0032787	monocarboxylic acid metabolic process	11	1.03e-05
GO:0007064	mitotic sister chromatid cohesion	4	1.65e-05
GO:0006629	lipid metabolic process	14	6.56e-05
GO:0032876	negative regulation of DNA endoreduplication	3	0.000111
GO:0044255	cellular lipid metabolic process	12	0.000165
GO:0055114	oxidation-reduction process	13	0.000183
GO:0007059	chromosome segregation	7	0.000215
GO:0000038	very long-chain fatty acid metabolic process	4	0.000421
GO:0048285	organelle fission	9	0.000624
GO:0035337	fatty-acyl-CoA metabolic process	4	0.000733
GO:0019752	carboxylic acid metabolic process	11	0.000824
GO:0033540	fatty acid beta-oxidation using acyl-CoA oxidase	3	0.00121
GO:0044281	small molecule metabolic process	17	0.00126
GO:0016925	protein sumoylation	5	0.00133
GO:0008156	negative regulation of DNA replication	4	0.00164
GO:0036109	alpha-linolenic acid metabolic process	3	0.00182
GO:0033559	unsaturated fatty acid metabolic process	5	0.00214
GO:0000280	nuclear division	8	0.00272
GO:0051301	cell division	8	0.00525
GO:0007067	mitotic nuclear division	7	0.00575
GO:0006732	coenzyme metabolic process	6	0.00664
GO:0042221	response to chemical	21	0.00742
GO:0046949	fatty-acyl-CoA biosynthetic process	3	0.008
GO:0000070	mitotic sister chromatid segregation	4	0.00902
GO:0051321	meiotic cell cycle	5	0.00966
GO:0032304	negative regulation of icosanoid secretion	2	0.0107
GO:0006805	xenobiotic metabolic process	5	0.0153
GO:0071466	cellular response to xenobiotic stimulus	5	0.016
GO:0071377	cellular response to glucagon stimulus	3	0.028
GO:0035965	cardiolipin acyl-chain remodeling	2	0.0302
GO:0007126	meiotic nuclear division	4	0.0355
GO:0042363	fat-soluble vitamin catabolic process	2	0.0376

## Sheet: N2
pathway ID	pathway description	count in gene set	Q
GO:0016075	rRNA catabolic process	9	3.37e-18
GO:0043928	exonucleolytic nuclear-transcribed mRNA catabolic process involved in deadenylation-dependent decay	10	1.03e-17
GO:0000288	nuclear-transcribed mRNA catabolic process, deadenylation-dependent decay	11	2.45e-17
GO:0006364	rRNA processing	13	2.87e-16
GO:0006402	mRNA catabolic process	14	2.87e-16
GO:0071028	nuclear mRNA surveillance	7	5.7e-16
GO:0090503	RNA phosphodiester bond hydrolysis, exonucleolytic	9	1.96e-15
GO:0000956	nuclear-transcribed mRNA catabolic process	13	4.37e-15
GO:0042254	ribosome biogenesis	13	9.31e-15
GO:0034470	ncRNA processing	14	1.35e-14
GO:0034475	U4 snRNA 3 -end processing	5	1.06e-11
GO:0071051	polyadenylation-dependent snoRNA 3 -end processing	5	1.06e-11
GO:0044265	cellular macromolecule catabolic process	16	4.52e-11
GO:0034427	nuclear-transcribed mRNA catabolic process, exonucleolytic, 3 -5	5	1.8e-10
GO:0044085	cellular component biogenesis	21	2.88e-10
GO:0031125	rRNA 3 -end processing	5	1.85e-09
GO:0090305	nucleic acid phosphodiester bond hydrolysis	10	2.91e-09
GO:0071034	CUT catabolic process	4	3.53e-09
GO:0071035	nuclear polyadenylation-dependent rRNA catabolic process	4	3.53e-09
GO:0044248	cellular catabolic process	17	2e-08
GO:1901575	organic substance catabolic process	17	4.21e-08
GO:0000460	maturation of 5.8S rRNA	5	8.08e-08
GO:0048010	vascular endothelial growth factor receptor signaling pathway	7	3.63e-07
GO:0045006	DNA deamination	4	6.11e-07
GO:0007173	epidermal growth factor receptor signaling pathway	8	8.3e-07
GO:0044260	cellular macromolecule metabolic process	29	1.55e-06
GO:0071033	nuclear retention of pre-mRNA at the site of transcription	3	1.55e-06
GO:0044237	cellular metabolic process	30	5.03e-05
GO:0016070	RNA metabolic process	20	5.53e-05
GO:0007169	transmembrane receptor protein tyrosine kinase signaling pathway	10	5.93e-05
GO:0044238	primary metabolic process	30	6.96e-05
GO:0008543	fibroblast growth factor receptor signaling pathway	6	0.000117
GO:0009611	response to wounding	10	0.000117
GO:0071704	organic substance metabolic process	30	0.000117
GO:0038095	Fc-epsilon receptor signaling pathway	6	0.000136
GO:0045860	positive regulation of protein kinase activity	8	0.000165
GO:0006468	protein phosphorylation	10	0.000179
GO:0008152	metabolic process	31	0.000192
GO:0032147	activation of protein kinase activity	7	0.000216
GO:0044344	cellular response to fibroblast growth factor stimulus	6	0.000218
GO:0071375	cellular response to peptide hormone stimulus	7	0.000245
GO:0071840	cellular component organization or biogenesis	22	0.000279
GO:0010467	gene expression	20	0.000316
GO:0031175	neuron projection development	9	0.000316
GO:0061564	axon development	8	0.000446
GO:0071031	nuclear mRNA surveillance of mRNA 3 -end processing	2	0.000555
GO:0071038	nuclear polyadenylation-dependent tRNA catabolic process	2	0.000555
GO:0071049	nuclear retention of pre-mRNA with aberrant 3 -ends at the site of transcription	2	0.000555
GO:0030168	platelet activation	6	0.00065
GO:0048812	neuron projection morphogenesis	8	0.000674
GO:0000186	activation of MAPKK activity	4	0.000929
GO:0043412	macromolecule modification	16	0.000983
GO:0051128	regulation of cellular component organization	14	0.00109
GO:0001934	positive regulation of protein phosphorylation	9	0.00121
GO:0048666	neuron development	9	0.00121
GO:0043410	positive regulation of MAPK cascade	7	0.00124
GO:0008286	insulin receptor signaling pathway	5	0.00127
GO:0006955	immune response	11	0.00139
GO:0001775	cell activation	8	0.00157
GO:0048011	neurotrophin TRK receptor signaling pathway	6	0.0016
GO:0070848	response to growth factor	8	0.00215
GO:0000904	cell morphogenesis involved in differentiation	8	0.00216
GO:0090170	regulation of Golgi inheritance	2	0.00259
GO:0007409	axonogenesis	7	0.00269
GO:0042060	wound healing	8	0.0027
GO:0009987	cellular process	33	0.0031
GO:0046578	regulation of Ras protein signal transduction	4	0.0031
GO:0000902	cell morphogenesis	9	0.00333
GO:0000467	exonucleolytic trimming to generate mature 3 -end of 5.8S rRNA from tricistronic rRNA transcript (SSU-rRNA, 5.8S rRNA, LSU-rRNA)	2	0.00389
GO:0043406	positive regulation of MAP kinase activity	5	0.00396
GO:0048667	cell morphogenesis involved in neuron differentiation	7	0.0041
GO:0030182	neuron differentiation	9	0.00412
GO:0007596	blood coagulation	7	0.00425
GO:0030030	cell projection organization	9	0.00425
GO:0032869	cellular response to insulin stimulus	5	0.00426
GO:0002768	immune response-regulating cell surface receptor signaling pathway	6	0.00557
GO:0007265	Ras protein signal transduction	5	0.00596
GO:0051493	regulation of cytoskeleton organization	6	0.00601
GO:0007411	axon guidance	6	0.00654
GO:0060440	trachea formation	2	0.00694
GO:0002376	immune system process	12	0.00807
GO:0033043	regulation of organelle organization	9	0.00859
GO:0002252	immune effector process	6	0.00969
GO:0006935	chemotaxis	7	0.00969
GO:0018193	peptidyl-amino acid modification	8	0.00969
GO:0006952	defense response	10	0.00975
GO:0030307	positive regulation of cell growth	4	0.00975
GO:0071363	cellular response to growth factor stimulus	7	0.0102
GO:2000145	regulation of cell motility	7	0.0105
GO:0051246	regulation of protein metabolic process	13	0.0114
GO:0043632	modification-dependent macromolecule catabolic process	6	0.0118
GO:0071044	histone mRNA catabolic process	2	0.013
GO:0045087	innate immune response	8	0.0152
GO:0018108	peptidyl-tyrosine phosphorylation	4	0.0154
GO:0045216	cell-cell junction organization	4	0.0163
GO:0060439	trachea morphogenesis	2	0.0181
GO:0032268	regulation of cellular protein metabolic process	12	0.0233
GO:0000466	maturation of 5.8S rRNA from tricistronic rRNA transcript (SSU-rRNA, 5.8S rRNA, LSU-rRNA)	2	0.024
GO:0032270	positive regulation of cellular protein metabolic process	9	0.024
GO:0034332	adherens junction organization	3	0.0241
GO:0071495	cellular response to endogenous stimulus	8	0.0245
GO:0030335	positive regulation of cell migration	5	0.0265
GO:0006928	movement of cell or subcellular component	9	0.0269
GO:2000641	regulation of early endosome to late endosome transport	2	0.0269
GO:0045190	isotype switching	2	0.0297
GO:0050778	positive regulation of immune response	6	0.0297
GO:0050776	regulation of immune response	7	0.0323
GO:1902533	positive regulation of intracellular signal transduction	7	0.036
GO:0022008	neurogenesis	9	0.0384
GO:0002757	immune response-activating signal transduction	5	0.0386
GO:0006936	muscle contraction	4	0.0386
GO:0050852	T cell receptor signaling pathway	3	0.0386
GO:0043085	positive regulation of catalytic activity	9	0.0419
GO:0030334	regulation of cell migration	6	0.0433
GO:0048013	ephrin receptor signaling pathway	3	0.0434
GO:0051641	cellular localization	11	0.0434
GO:0070727	cellular macromolecule localization	8	0.0451
GO:0070371	ERK1 and ERK2 cascade	2	0.0477
GO:0010638	positive regulation of organelle organization	6	0.0496

## Sheet: N3
pathway ID	pathway description	count in gene set	Q
GO:0000082	G1/S transition of mitotic cell cycle	15	7.02e-18
GO:0006270	DNA replication initiation	9	3.33e-15
GO:0006271	DNA strand elongation involved in DNA replication	7	4.68e-10
GO:0006414	translational elongation	10	3.1e-09
GO:0070124	mitochondrial translational initiation	8	5.03e-09
GO:0070125	mitochondrial translational elongation	8	5.03e-09
GO:0070126	mitochondrial translational termination	8	5.03e-09
GO:0000278	mitotic cell cycle	15	6.57e-09
GO:0032508	DNA duplex unwinding	7	6.72e-09
GO:0032543	mitochondrial translation	8	2.48e-08
GO:0006412	translation	10	3.69e-07
GO:0006268	DNA unwinding involved in DNA replication	4	1.71e-06
GO:0071103	DNA conformation change	8	2.75e-06
GO:0006996	organelle organization	20	5.11e-06
GO:0006260	DNA replication	7	4.24e-05
GO:0000083	regulation of transcription involved in G1/S transition of mitotic cell cycle	4	7.59e-05
GO:0022411	cellular component disassembly	9	0.000125
GO:0090068	positive regulation of cell cycle process	7	0.000136
GO:0031570	DNA integrity checkpoint	6	0.000155
GO:0016043	cellular component organization	22	0.000649
GO:0000076	DNA replication checkpoint	3	0.000856
GO:0010564	regulation of cell cycle process	8	0.00141
GO:0034645	cellular macromolecule biosynthetic process	19	0.00148
GO:2000045	regulation of G1/S transition of mitotic cell cycle	5	0.00184
GO:1901990	regulation of mitotic cell cycle phase transition	6	0.00198
GO:0051276	chromosome organization	9	0.00558
GO:1902589	single-organism organelle organization	13	0.00558
GO:0006261	DNA-dependent DNA replication	4	0.00562
GO:0071822	protein complex subunit organization	11	0.00722
GO:0030174	regulation of DNA-dependent DNA replication initiation	2	0.00931
GO:0044763	single-organism cellular process	30	0.0101
GO:0043933	macromolecular complex subunit organization	13	0.0107
GO:0044260	cellular macromolecule metabolic process	24	0.011
GO:0043170	macromolecule metabolic process	25	0.013
GO:0044711	single-organism biosynthetic process	10	0.0184
GO:0055013	cardiac muscle cell development	3	0.0184
GO:0044267	cellular protein metabolic process	16	0.0218
GO:0072331	signal transduction by p53 class mediator	4	0.0228
GO:0034641	cellular nitrogen compound metabolic process	20	0.0305
GO:0019538	protein metabolic process	17	0.0365

## Sheet: N4
pathway ID	pathway description	count in gene set	Q
GO:0033572	transferrin transport	18	8.02e-41
GO:0090382	phagosome maturation	18	1.62e-37
GO:0006879	cellular iron ion homeostasis	18	3.54e-34
GO:0015991	ATP hydrolysis coupled proton transport	15	7.83e-33
GO:0051701	interaction with host	18	2.72e-29
GO:0008286	insulin receptor signaling pathway	18	1.07e-27
GO:0032869	cellular response to insulin stimulus	18	4.06e-25
GO:0044403	symbiosis, encompassing mutualism through parasitism	20	1.84e-18
GO:0007169	transmembrane receptor protein tyrosine kinase signaling pathway	19	5.69e-18
GO:1901701	cellular response to oxygen-containing compound	19	6.64e-17
GO:1901698	response to nitrogen compound	19	2.58e-16
GO:1902600	hydrogen ion transmembrane transport	11	2.71e-16
GO:0071495	cellular response to endogenous stimulus	19	4.51e-15
GO:0015992	proton transport	11	7.22e-15
GO:0042592	homeostatic process	19	3.96e-13
GO:0051704	multi-organism process	22	1.13e-12
GO:0007166	cell surface receptor signaling pathway	21	4.36e-12
GO:0046034	ATP metabolic process	10	1.31e-11
GO:0071310	cellular response to organic substance	19	1.33e-10
GO:0071702	organic substance transport	19	1.72e-10
GO:0070887	cellular response to chemical stimulus	20	3.98e-10
GO:0045851	pH reduction	6	5.04e-10
GO:0033036	macromolecule localization	19	6.33e-10
GO:0010033	response to organic substance	20	1.44e-09
GO:0006996	organelle organization	21	1.87e-09
GO:0007035	vacuolar acidification	5	2.94e-09
GO:0070072	vacuolar proton-transporting V-type ATPase complex assembly	4	1.38e-08
GO:0042221	response to chemical	22	2.41e-08
GO:0065008	regulation of biological quality	20	3.97e-08
GO:0016043	cellular component organization	23	2.54e-07
GO:0051716	cellular response to stimulus	24	2.87e-06
GO:0015986	ATP synthesis coupled proton transport	4	1.27e-05
GO:0050896	response to stimulus	24	5.65e-05
GO:0007165	signal transduction	20	5.97e-05
GO:0050789	regulation of biological process	27	0.000152
GO:0044700	single organism signaling	20	0.000165
GO:0007154	cell communication	20	0.000234
GO:0050794	regulation of cellular process	26	0.000376
GO:1901564	organonitrogen compound metabolic process	11	0.00121
GO:0044281	small molecule metabolic process	12	0.00305
GO:0006096	glycolytic process	3	0.00382
GO:0006388	tRNA splicing, via endonucleolytic cleavage and ligation	2	0.0109
GO:0034622	cellular macromolecular complex assembly	6	0.021
