# Supplementary material for: Reconstruction and Functional Annotation of P311 Protein–Protein Interaction Network Reveals Its New Functions
Source: Front Genet. 2019 Feb 19;10:109. doi: 10.3389/fgene.2019.00109 (PMC6390203; doi:10.3389/fgene.2019.00109)
Supplement: Supplementary file 11 [file Data_Sheet_11.ZIP › Supplementary Material 11.xlsx]

## Sheet: CD14
CD14	D0			D1			D3
	GAPDH CT	β-actin CT	Target CT	GAPDH CT	β-actin CT	Target CT	GAPDH CT	β-actin CT	Target CT
wt-unwound	18.624	18.112	28.918	19.021	19.391	28.634	19.354	18.768	28.98
	18.002	18.001	29.02	18.821	17.834	29.019	18.988	18.821	28.481
	17.999	18.892	29.107	18.381	18.821	29.997	18.753	18.212	29.021
	18.031	17.921	29.518	17.97	18.209	29.612	18.432	19.181	28.568
	19.219	18.465	29.422	18.021	18.782	29.328	17.998	19.021	27.821
	18.213	19.021	29.647	18.321	17.89	29.549	18.213	18.239	27.823
wt-wound	19.231	19.321	28.9383	19.119	19.021	22.009	18.512	17.921	22.209
	17.993	18.032	28.5037	19.003	17.889	22.09	17.872	18.821	21.709
	18.567	18.673	28.4382	18.791	18.921	22.207	17.682	18.131	22.672
	18.342	18.421	27.3521	17.895	18.821	22.25	18.512	19.031	23.085
	17.892	19.002	27.2437	18.065	18.391	22.488	18.382	18.581	22.068
	19.032	18.154	28.945	19.032	18.321	23.09	19.002	18.345	22.091
ko-unwound	19.13	17.789	27.872	18.798	18.932	28.798	19.201	18.329	30.131
	18.653	18.231	27.211	17.787	17.782	27.787	18.452	18.902	29.932
	18.743	17.892	29.843	19.032	18.92	29.032	18.732	18.571	29.121
	17.989	18.201	28.651	18.932	18.421	28.932	18.231	18.341	28.932
	19.032	19.001	28.791	18.97	17.864	28.97	17.892	17.874	28.721
	18.654	18.321	28.421	17.943	18.432	27.943	18.643	17.892	28.056
ko-wound	17.895	17.989	26.6651	18.471	19.002	23.109	18.221	18.921	24.859
	19.673	18.653	27.8449	18.39	18.572	22.89	18.921	18.118	24.289
	18.632	18.432	28.0752	18.589	18.932	22.707	18.432	18.382	23.162
	17.885	18.29	27.4615	19.012	18.512	22.25	18.952	18.821	24.021
	19.213	19.021	26.3521	17.997	17.989	23.088	17.791	18.721	23.728
	18.698	17.989	28.6409	18.671	18.428	23.001	18.298	18.351	23.68

## Sheet: CD16
CD16	D0			D1			D3
	GAPDH CT	β-actin CT	Target CT	GAPDH CT	β-actin CT	Target CT	GAPDH CT	β-actin CT	Target CT
wt-unwound	18.902	19.002	30.291	19.212	18.289	30.21	19.002	18.902	29.012
	18.371	19.721	31.91	19.031	17.921	29.811	18.781	18.383	28.901
	18.521	18.893	30.298	18.462	18.391	29.003	18.672	18.086	29.089
	17.821	19.032	30.672	18.564	19.021	28.978	18.672	17.939	30.003
	17.682	18.321	29.963	17.834	17.898	28.911	17.892	17.689	28.781
	19.212	18.731	29.689	17.821	18.921	28.376	17.567	18.64	29.112
wt-wound	18.932	18.375	27.031	19.032	19.032	24.721	17.902	18.893	25.142
	18.732	18.272	28.921	18.432	18.392	24.629	19.034	18.729	25.022
	19.041	18.701	28.673	18.492	18.93	23.199	18.387	18.289	25.191
	18.451	17.921	28.121	18.783	18.732	23.345	18.473	18.572	25.431
	18.781	17.638	27.832	18.459	18.293	23.509	18.593	18.231	25.321
	18.213	17.832	27.031	19.021	18.39	24.341	18.673	19.042	25.102
ko-unwound	17.867	17.902	28.982	18.678	17.892	29.801	19.231	19.12	30.131
	18.321	18.723	29.801	18.293	18.298	29.452	18.482	17.821	28.991
	18.291	18.392	30.21	17.892	18.009	28.902	18.369	17.693	29.782
	18.621	18.221	29.03	17.903	18.482	30.001	17.982	17.839	29.091
	18.009	18.932	30.21	18.082	17.778	28.945	18.253	18.089	30.112
	18.921	17.679	29.908	18.902	17.821	28.787	18.21	18.763	29.562
ko-wound	17.921	17.821	27.343	19.021	18.392	25.019	18.102	19.11	26.891
	19.031	17.902	28.089	19.082	18.021	24.839	18.702	18.401	26.423
	18.732	18.902	28.011	18.731	19.064	25.347	18.871	18.321	26.901
	18.039	19.039	27.905	18.921	18.932	25.962	18.392	18.302	27.025
	18.904	18.589	27.751	18.321	18.082	24.983	18.029	18.41	26.639
	18.212	18.102	28.012	18.382	18.4922	24.804	17.858	18.449	25.471

## Sheet: P311
P311	GAPDH CT	β-actin CT	目标 CT
Ad-Vector	19.03	17.89	31.21
	18.45	18.3	32.12
	17.34	19.34	30.88
	18.92	18.41	32.11
	19.02	17.68	30.75
	18.67	18.63	31.45
Ad-P311	17.99	18.66	17.78
	18.66	19.21	17.93
	18.23	18.31	17.21
	19.34	18.72	18.82
	17.75	17.8	17.32
	18.23	18.12	17.89
